# Supplementary material for: A potential patient stratification biomarker for Parkinson´s disease based on LRRK2 kinase-mediated centrosomal alterations in peripheral blood-derived cells
Source: NPJ Parkinsons Dis. 2024 Jan 8;10:12. doi: 10.1038/s41531-023-00624-8 (PMC10774440; doi:10.1038/s41531-023-00624-8)
Supplement: Supplementary file 3 — Supplementary Dataset (Table 4) [file 41531_2023_624_MOESM3_ESM.xlsx]

## Sheet: MLi2_TRAPD_P_DOM_PD.0.05_allele
CHR	START	END	GENE	CASE_COUNT_HET_gene	CASE_COUNT_CH_gene	CASE_COUNT_HOM_gene	CASE_TOTAL_AC_gene	CONTROL_COUNT_HET_gene	CONTROL_COUNT_HOM_gene	CONTROL_TOTAL_AC_gene	P_DOM_gene	P_REC_gene	ac_total	GENE_PD	CASE_COUNT_HET_PD	CASE_COUNT_CH_PD	CASE_COUNT_HOM_PD	CASE_TOTAL_AC_PD	CONTROL_COUNT_HET_PD	CONTROL_COUNT_HOM_PD	CONTROL_TOTAL_AC_PD	X	P_DOM_PD	P_REC_PD	domain	SIZE	START	END	CASE_TOTAL_AC_gene	CONTROL_TOTAL_AC_gene	CASE_TOTAL_AC_PD	CONTROL_TOTAL_AC_PD	P_DOM_gene	P_DOM_PD	P_REC_PD	P_REC_gene	P.adj_DOM_PD	P.adj_REC_PD	P.adj_DOM_gene	P.adj_REC_gene	P_DOM_log10_gene	P_DOM_log10_PD	CHROM	POS	ID	REF	ALT	Func.refGene	Gene.refGene
chr17	36450912	36452483	TBC1D3D\x3bTBC1D3G\x3bTBC1D3H\x3bTBC1D3I\x3bTBC1D3J	6	1	3	18	8	0	8	0.00189364	0.0385113	26	TBC1D3D\x3bTBC1D3G\x3bTBC1D3H\x3bTBC1D3I\x3bTBC1D3J:A0A087WTU4;UniProt_Release2020_04_hg19_combined;chr17:36450912-36452483:36450912:36452483	4	0	3	7	0	0	0	0	1.44e-05	0.0168067	A0A087WTU4	1571	36450912	36452483	18	8	7	0	0.00189364	1.44e-05	0.0168067	0.0385113	0.349179	1	1	1	2.7227	4.84238	chr17	36451697	NA	C	A	exonic	TBC1D3D\x3bTBC1D3G\x3bTBC1D3H\x3bTBC1D3I\x3bTBC1D3J
chr17	36450912	36452483	TBC1D3D\x3bTBC1D3G\x3bTBC1D3H\x3bTBC1D3I\x3bTBC1D3J	6	1	3	18	8	0	8	0.00189364	0.0385113	26	TBC1D3D\x3bTBC1D3G\x3bTBC1D3H\x3bTBC1D3I\x3bTBC1D3J:A0A087WTU4;UniProt_Release2020_04_hg19_combined;chr17:36450912-36452483:36450912:36452483	4	0	3	7	0	0	0	0	1.44e-05	0.0168067	A0A087WTU4	1571	36450912	36452483	18	8	7	0	0.00189364	1.44e-05	0.0168067	0.0385113	0.349179	1	1	1	2.7227	4.84238	chr17	36451746	NA	A	G	exonic	TBC1D3D\x3bTBC1D3G\x3bTBC1D3H\x3bTBC1D3I\x3bTBC1D3J
chr1	149390621	149464200	NOTCH2NLC	4	0	4	8	4	0	4	0.00055851	0.0151515	12	NOTCH2NLC:A0A494C1K9;proteome;chr1:149390621-149464200:149390621:149464200	4	0	4	8	4	0	4	0	0.00055851	0.0151515	A0A494C1K9	73579	149390621	149464200	8	4	8	4	0.00055851	0.00055851	0.0151515	0.0151515	0.349179	1	0.498093	1	3.25297	3.25297	chr1	149390802	NA	AGGCGGC	A	exonic	NOTCH2NLC
chr1	149390621	149464200	NOTCH2NLC	4	0	4	8	4	0	4	0.00055851	0.0151515	12	NOTCH2NLC:A0A494C1K9;proteome;chr1:149390621-149464200:149390621:149464200	4	0	4	8	4	0	4	0	0.00055851	0.0151515	A0A494C1K9	73579	149390621	149464200	8	4	8	4	0.00055851	0.00055851	0.0151515	0.0151515	0.349179	1	0.498093	1	3.25297	3.25297	chr1	149390802	NA	A	AGGCGGCGGCGGCGGCGGCGGCGGCGGC	exonic	NOTCH2NLC
chr1	149390621	149464200	NOTCH2NLC	4	0	4	8	4	0	4	0.00055851	0.0151515	12	NOTCH2NLC:A0A494C1K9;proteome;chr1:149390621-149464200:149390621:149464200	4	0	4	8	4	0	4	0	0.00055851	0.0151515	A0A494C1K9	73579	149390621	149464200	8	4	8	4	0.00055851	0.00055851	0.0151515	0.0151515	0.349179	1	0.498093	1	3.25297	3.25297	chr1	149390802	NA	A	AGGCGGCGGCGGC	exonic	NOTCH2NLC
chr1	149390621	149464200	NOTCH2NLC	4	0	4	8	4	0	4	0.00055851	0.0151515	12	NOTCH2NLC:A0A494C1K9;proteome;chr1:149390621-149464200:149390621:149464200	4	0	4	8	4	0	4	0	0.00055851	0.0151515	A0A494C1K9	73579	149390621	149464200	8	4	8	4	0.00055851	0.00055851	0.0151515	0.0151515	0.349179	1	0.498093	1	3.25297	3.25297	chr1	149390802	NA	A	AGGCGGCGGCGGCGGCGGCGGCGGC	exonic	NOTCH2NLC
chr1	149390621	149464200	NOTCH2NLC	4	0	4	8	4	0	4	0.00055851	0.0151515	12	NOTCH2NLC:A0A494C1K9;proteome;chr1:149390621-149464200:149390621:149464200	4	0	4	8	4	0	4	0	0.00055851	0.0151515	A0A494C1K9	73579	149390621	149464200	8	4	8	4	0.00055851	0.00055851	0.0151515	0.0151515	0.349179	1	0.498093	1	3.25297	3.25297	chr1	149390802	NA	A	AGGCGGCGGCGGCGGCGGCGGC	exonic	NOTCH2NLC
chr1	149390621	149464200	NOTCH2NLC	4	0	4	8	4	0	4	0.00055851	0.0151515	12	NOTCH2NLC:A0A494C1K9;proteome;chr1:149390621-149464200:149390621:149464200	4	0	4	8	4	0	4	0	0.00055851	0.0151515	A0A494C1K9	73579	149390621	149464200	8	4	8	4	0.00055851	0.00055851	0.0151515	0.0151515	0.349179	1	0.498093	1	3.25297	3.25297	chr1	149390858	NA	G	T	exonic	NOTCH2NLC
chr1	149390632	149464958	NOTCH2NLC	4	0	4	8	4	0	4	0.00055851	0.0151515	12	NOTCH2NLC:P0DPK4;proteome;chr1:149390632-149464958:149390632:149464958	4	0	4	8	4	0	4	0	0.00055851	0.0151515	P0DPK4	74326	149390632	149464958	8	4	8	4	0.00055851	0.00055851	0.0151515	0.0151515	0.349179	1	0.498093	1	3.25297	3.25297	chr1	149390802	NA	AGGCGGC	A	exonic	NOTCH2NLC
chr1	149390632	149464958	NOTCH2NLC	4	0	4	8	4	0	4	0.00055851	0.0151515	12	NOTCH2NLC:P0DPK4;proteome;chr1:149390632-149464958:149390632:149464958	4	0	4	8	4	0	4	0	0.00055851	0.0151515	P0DPK4	74326	149390632	149464958	8	4	8	4	0.00055851	0.00055851	0.0151515	0.0151515	0.349179	1	0.498093	1	3.25297	3.25297	chr1	149390802	NA	A	AGGCGGCGGCGGCGGCGGCGGCGGCGGC	exonic	NOTCH2NLC
chr1	149390632	149464958	NOTCH2NLC	4	0	4	8	4	0	4	0.00055851	0.0151515	12	NOTCH2NLC:P0DPK4;proteome;chr1:149390632-149464958:149390632:149464958	4	0	4	8	4	0	4	0	0.00055851	0.0151515	P0DPK4	74326	149390632	149464958	8	4	8	4	0.00055851	0.00055851	0.0151515	0.0151515	0.349179	1	0.498093	1	3.25297	3.25297	chr1	149390802	NA	A	AGGCGGCGGCGGC	exonic	NOTCH2NLC
chr1	149390632	149464958	NOTCH2NLC	4	0	4	8	4	0	4	0.00055851	0.0151515	12	NOTCH2NLC:P0DPK4;proteome;chr1:149390632-149464958:149390632:149464958	4	0	4	8	4	0	4	0	0.00055851	0.0151515	P0DPK4	74326	149390632	149464958	8	4	8	4	0.00055851	0.00055851	0.0151515	0.0151515	0.349179	1	0.498093	1	3.25297	3.25297	chr1	149390802	NA	A	AGGCGGCGGCGGCGGCGGCGGCGGC	exonic	NOTCH2NLC
chr1	149390632	149464958	NOTCH2NLC	4	0	4	8	4	0	4	0.00055851	0.0151515	12	NOTCH2NLC:P0DPK4;proteome;chr1:149390632-149464958:149390632:149464958	4	0	4	8	4	0	4	0	0.00055851	0.0151515	P0DPK4	74326	149390632	149464958	8	4	8	4	0.00055851	0.00055851	0.0151515	0.0151515	0.349179	1	0.498093	1	3.25297	3.25297	chr1	149390802	NA	A	AGGCGGCGGCGGCGGCGGCGGC	exonic	NOTCH2NLC
chr1	149390632	149464958	NOTCH2NLC	4	0	4	8	4	0	4	0.00055851	0.0151515	12	NOTCH2NLC:P0DPK4;proteome;chr1:149390632-149464958:149390632:149464958	4	0	4	8	4	0	4	0	0.00055851	0.0151515	P0DPK4	74326	149390632	149464958	8	4	8	4	0.00055851	0.00055851	0.0151515	0.0151515	0.349179	1	0.498093	1	3.25297	3.25297	chr1	149390858	NA	G	T	exonic	NOTCH2NLC
chr1	149390622	149471833	NOTCH2NLC	4	0	4	8	4	0	4	0.00055851	0.0151515	12	NOTCH2NLC:A0A087WUL8;proteome;chr1:149390622-149471833:149390622:149471833	4	0	4	8	4	0	4	0	0.00055851	0.0151515	A0A087WUL8	81211	149390622	149471833	8	4	8	4	0.00055851	0.00055851	0.0151515	0.0151515	0.349179	1	0.498093	1	3.25297	3.25297	chr1	149390802	NA	AGGCGGC	A	exonic	NOTCH2NLC
chr1	149390622	149471833	NOTCH2NLC	4	0	4	8	4	0	4	0.00055851	0.0151515	12	NOTCH2NLC:A0A087WUL8;proteome;chr1:149390622-149471833:149390622:149471833	4	0	4	8	4	0	4	0	0.00055851	0.0151515	A0A087WUL8	81211	149390622	149471833	8	4	8	4	0.00055851	0.00055851	0.0151515	0.0151515	0.349179	1	0.498093	1	3.25297	3.25297	chr1	149390802	NA	A	AGGCGGCGGCGGCGGCGGCGGCGGCGGC	exonic	NOTCH2NLC
chr1	149390622	149471833	NOTCH2NLC	4	0	4	8	4	0	4	0.00055851	0.0151515	12	NOTCH2NLC:A0A087WUL8;proteome;chr1:149390622-149471833:149390622:149471833	4	0	4	8	4	0	4	0	0.00055851	0.0151515	A0A087WUL8	81211	149390622	149471833	8	4	8	4	0.00055851	0.00055851	0.0151515	0.0151515	0.349179	1	0.498093	1	3.25297	3.25297	chr1	149390802	NA	A	AGGCGGCGGCGGC	exonic	NOTCH2NLC
chr1	149390622	149471833	NOTCH2NLC	4	0	4	8	4	0	4	0.00055851	0.0151515	12	NOTCH2NLC:A0A087WUL8;proteome;chr1:149390622-149471833:149390622:149471833	4	0	4	8	4	0	4	0	0.00055851	0.0151515	A0A087WUL8	81211	149390622	149471833	8	4	8	4	0.00055851	0.00055851	0.0151515	0.0151515	0.349179	1	0.498093	1	3.25297	3.25297	chr1	149390802	NA	A	AGGCGGCGGCGGCGGCGGCGGCGGC	exonic	NOTCH2NLC
chr1	149390622	149471833	NOTCH2NLC	4	0	4	8	4	0	4	0.00055851	0.0151515	12	NOTCH2NLC:A0A087WUL8;proteome;chr1:149390622-149471833:149390622:149471833	4	0	4	8	4	0	4	0	0.00055851	0.0151515	A0A087WUL8	81211	149390622	149471833	8	4	8	4	0.00055851	0.00055851	0.0151515	0.0151515	0.349179	1	0.498093	1	3.25297	3.25297	chr1	149390802	NA	A	AGGCGGCGGCGGCGGCGGCGGC	exonic	NOTCH2NLC
chr1	149390622	149471833	NOTCH2NLC	4	0	4	8	4	0	4	0.00055851	0.0151515	12	NOTCH2NLC:A0A087WUL8;proteome;chr1:149390622-149471833:149390622:149471833	4	0	4	8	4	0	4	0	0.00055851	0.0151515	A0A087WUL8	81211	149390622	149471833	8	4	8	4	0.00055851	0.00055851	0.0151515	0.0151515	0.349179	1	0.498093	1	3.25297	3.25297	chr1	149390858	NA	G	T	exonic	NOTCH2NLC
chr19	54829925	54830103	KIR3DL1	4	2	2	38	28	0	28	1	1	66	KIR3DL1:A0A1W2PRK8;region;chr19:54829925-54830103:54829925:54830103	3	1	2	10	0	0	0	0	0.000668449	0.0168067	A0A1W2PRK8	178	54829925	54830103	38	28	10	0	1	0.000668449	0.0168067	1	0.349179	1	1	1	0	3.17493	chr19	54829933	NA	G	T	exonic	KIR3DL1
chr19	54829925	54830103	KIR3DL1	4	2	2	38	28	0	28	1	1	66	KIR3DL1:A0A1W2PRK8;region;chr19:54829925-54830103:54829925:54830103	3	1	2	10	0	0	0	0	0.000668449	0.0168067	A0A1W2PRK8	178	54829925	54830103	38	28	10	0	1	0.000668449	0.0168067	1	0.349179	1	1	1	0	3.17493	chr19	54829949	NA	A	G	exonic	KIR3DL1
chr19	54829925	54830103	KIR3DL1	4	2	2	38	28	0	28	1	1	66	KIR3DL1:A0A1W2PRK8;region;chr19:54829925-54830103:54829925:54830103	3	1	2	10	0	0	0	0	0.000668449	0.0168067	A0A1W2PRK8	178	54829925	54830103	38	28	10	0	1	0.000668449	0.0168067	1	0.349179	1	1	1	0	3.17493	chr19	54829965	NA	AAC	A	exonic	KIR3DL1
chr19	54829925	54830103	KIR3DL1	4	2	2	38	28	0	28	1	1	66	KIR3DL1:A0A1W2PRK8;region;chr19:54829925-54830103:54829925:54830103	3	1	2	10	0	0	0	0	0.000668449	0.0168067	A0A1W2PRK8	178	54829925	54830103	38	28	10	0	1	0.000668449	0.0168067	1	0.349179	1	1	1	0	3.17493	chr19	54829977	NA	C	G	exonic	KIR3DL1
chr19	54829944	54830108	KIR3DL1	4	2	2	38	28	0	28	1	1	66	KIR3DL1:A6NI73;UniProt_Release2020_04_hg19_combined;chr19:54829944-54830108:54829944:54830108	3	0	2	7	0	0	0	0	0.000668449	0.0714286	A6NI73	164	54829944	54830108	38	28	7	0	1	0.000668449	0.0714286	1	0.349179	1	1	1	0	3.17493	chr19	54829949	NA	A	G	exonic	KIR3DL1
chr19	54829944	54830108	KIR3DL1	4	2	2	38	28	0	28	1	1	66	KIR3DL1:A6NI73;UniProt_Release2020_04_hg19_combined;chr19:54829944-54830108:54829944:54830108	3	0	2	7	0	0	0	0	0.000668449	0.0714286	A6NI73	164	54829944	54830108	38	28	7	0	1	0.000668449	0.0714286	1	0.349179	1	1	1	0	3.17493	chr19	54829965	NA	AAC	A	exonic	KIR3DL1
chr19	54829944	54830108	KIR3DL1	4	2	2	38	28	0	28	1	1	66	KIR3DL1:A6NI73;UniProt_Release2020_04_hg19_combined;chr19:54829944-54830108:54829944:54830108	3	0	2	7	0	0	0	0	0.000668449	0.0714286	A6NI73	164	54829944	54830108	38	28	7	0	1	0.000668449	0.0714286	1	0.349179	1	1	1	0	3.17493	chr19	54829977	NA	C	G	exonic	KIR3DL1
chr19	54829944	54830778	KIR3DL1	4	2	2	38	28	0	28	1	1	66	KIR3DL1:A6NI73-2;UniProt_Release2020_04_hg19_combined;chr19:54829944-54830778:54829944:54830778	3	0	2	19	0	0	0	0	0.000668449	0.0714286	A6NI73-2	834	54829944	54830778	38	28	19	0	1	0.000668449	0.0714286	1	0.349179	1	1	1	0	3.17493	chr19	54829949	NA	A	G	exonic	KIR3DL1
chr19	54829944	54830778	KIR3DL1	4	2	2	38	28	0	28	1	1	66	KIR3DL1:A6NI73-2;UniProt_Release2020_04_hg19_combined;chr19:54829944-54830778:54829944:54830778	3	0	2	19	0	0	0	0	0.000668449	0.0714286	A6NI73-2	834	54829944	54830778	38	28	19	0	1	0.000668449	0.0714286	1	0.349179	1	1	1	0	3.17493	chr19	54829965	NA	AAC	A	exonic	KIR3DL1
chr19	54829944	54830778	KIR3DL1	4	2	2	38	28	0	28	1	1	66	KIR3DL1:A6NI73-2;UniProt_Release2020_04_hg19_combined;chr19:54829944-54830778:54829944:54830778	3	0	2	19	0	0	0	0	0.000668449	0.0714286	A6NI73-2	834	54829944	54830778	38	28	19	0	1	0.000668449	0.0714286	1	0.349179	1	1	1	0	3.17493	chr19	54829977	NA	C	G	exonic	KIR3DL1
chr19	54829944	54830778	KIR3DL1	4	2	2	38	28	0	28	1	1	66	KIR3DL1:A6NI73-2;UniProt_Release2020_04_hg19_combined;chr19:54829944-54830778:54829944:54830778	3	0	2	19	0	0	0	0	0.000668449	0.0714286	A6NI73-2	834	54829944	54830778	38	28	19	0	1	0.000668449	0.0714286	1	0.349179	1	1	1	0	3.17493	chr19	54830217	NA	T	G	exonic	KIR3DL1
chr19	54829944	54830778	KIR3DL1	4	2	2	38	28	0	28	1	1	66	KIR3DL1:A6NI73-2;UniProt_Release2020_04_hg19_combined;chr19:54829944-54830778:54829944:54830778	3	0	2	19	0	0	0	0	0.000668449	0.0714286	A6NI73-2	834	54829944	54830778	38	28	19	0	1	0.000668449	0.0714286	1	0.349179	1	1	1	0	3.17493	chr19	54830219	NA	T	G	exonic	KIR3DL1
chr19	54829944	54830778	KIR3DL1	4	2	2	38	28	0	28	1	1	66	KIR3DL1:A6NI73-2;UniProt_Release2020_04_hg19_combined;chr19:54829944-54830778:54829944:54830778	3	0	2	19	0	0	0	0	0.000668449	0.0714286	A6NI73-2	834	54829944	54830778	38	28	19	0	1	0.000668449	0.0714286	1	0.349179	1	1	1	0	3.17493	chr19	54830222	NA	T	TA	exonic	KIR3DL1
chr19	54829944	54830778	KIR3DL1	4	2	2	38	28	0	28	1	1	66	KIR3DL1:A6NI73-2;UniProt_Release2020_04_hg19_combined;chr19:54829944-54830778:54829944:54830778	3	0	2	19	0	0	0	0	0.000668449	0.0714286	A6NI73-2	834	54829944	54830778	38	28	19	0	1	0.000668449	0.0714286	1	0.349179	1	1	1	0	3.17493	chr19	54830247	NA	C	G	exonic	KIR3DL1
chr19	54829944	54830778	KIR3DL1	4	2	2	38	28	0	28	1	1	66	KIR3DL1:A6NI73-2;UniProt_Release2020_04_hg19_combined;chr19:54829944-54830778:54829944:54830778	3	0	2	19	0	0	0	0	0.000668449	0.0714286	A6NI73-2	834	54829944	54830778	38	28	19	0	1	0.000668449	0.0714286	1	0.349179	1	1	1	0	3.17493	chr19	54830265	NA	C	T	exonic	KIR3DL1
chr19	54829944	54830778	KIR3DL1	4	2	2	38	28	0	28	1	1	66	KIR3DL1:A6NI73-2;UniProt_Release2020_04_hg19_combined;chr19:54829944-54830778:54829944:54830778	3	0	2	19	0	0	0	0	0.000668449	0.0714286	A6NI73-2	834	54829944	54830778	38	28	19	0	1	0.000668449	0.0714286	1	0.349179	1	1	1	0	3.17493	chr19	54830274	NA	G	C	exonic	KIR3DL1
chr19	54829944	54831480	KIR3DL1	4	2	2	38	28	0	28	1	1	66	KIR3DL1:A6NI73-2;UniProt_Release2020_04_hg19_combined;chr19:54829944-54831480:54829944:54831480	3	0	2	19	0	0	0	0	0.000668449	0.0714286	A6NI73-2	1536	54829944	54831480	38	28	19	0	1	0.000668449	0.0714286	1	0.349179	1	1	1	0	3.17493	chr19	54829949	NA	A	G	exonic	KIR3DL1
chr19	54829944	54831480	KIR3DL1	4	2	2	38	28	0	28	1	1	66	KIR3DL1:A6NI73-2;UniProt_Release2020_04_hg19_combined;chr19:54829944-54831480:54829944:54831480	3	0	2	19	0	0	0	0	0.000668449	0.0714286	A6NI73-2	1536	54829944	54831480	38	28	19	0	1	0.000668449	0.0714286	1	0.349179	1	1	1	0	3.17493	chr19	54829965	NA	AAC	A	exonic	KIR3DL1
chr19	54829944	54831480	KIR3DL1	4	2	2	38	28	0	28	1	1	66	KIR3DL1:A6NI73-2;UniProt_Release2020_04_hg19_combined;chr19:54829944-54831480:54829944:54831480	3	0	2	19	0	0	0	0	0.000668449	0.0714286	A6NI73-2	1536	54829944	54831480	38	28	19	0	1	0.000668449	0.0714286	1	0.349179	1	1	1	0	3.17493	chr19	54829977	NA	C	G	exonic	KIR3DL1
chr19	54829944	54831480	KIR3DL1	4	2	2	38	28	0	28	1	1	66	KIR3DL1:A6NI73-2;UniProt_Release2020_04_hg19_combined;chr19:54829944-54831480:54829944:54831480	3	0	2	19	0	0	0	0	0.000668449	0.0714286	A6NI73-2	1536	54829944	54831480	38	28	19	0	1	0.000668449	0.0714286	1	0.349179	1	1	1	0	3.17493	chr19	54830217	NA	T	G	exonic	KIR3DL1
chr19	54829944	54831480	KIR3DL1	4	2	2	38	28	0	28	1	1	66	KIR3DL1:A6NI73-2;UniProt_Release2020_04_hg19_combined;chr19:54829944-54831480:54829944:54831480	3	0	2	19	0	0	0	0	0.000668449	0.0714286	A6NI73-2	1536	54829944	54831480	38	28	19	0	1	0.000668449	0.0714286	1	0.349179	1	1	1	0	3.17493	chr19	54830219	NA	T	G	exonic	KIR3DL1
chr19	54829944	54831480	KIR3DL1	4	2	2	38	28	0	28	1	1	66	KIR3DL1:A6NI73-2;UniProt_Release2020_04_hg19_combined;chr19:54829944-54831480:54829944:54831480	3	0	2	19	0	0	0	0	0.000668449	0.0714286	A6NI73-2	1536	54829944	54831480	38	28	19	0	1	0.000668449	0.0714286	1	0.349179	1	1	1	0	3.17493	chr19	54830222	NA	T	TA	exonic	KIR3DL1
chr19	54829944	54831480	KIR3DL1	4	2	2	38	28	0	28	1	1	66	KIR3DL1:A6NI73-2;UniProt_Release2020_04_hg19_combined;chr19:54829944-54831480:54829944:54831480	3	0	2	19	0	0	0	0	0.000668449	0.0714286	A6NI73-2	1536	54829944	54831480	38	28	19	0	1	0.000668449	0.0714286	1	0.349179	1	1	1	0	3.17493	chr19	54830247	NA	C	G	exonic	KIR3DL1
chr19	54829944	54831480	KIR3DL1	4	2	2	38	28	0	28	1	1	66	KIR3DL1:A6NI73-2;UniProt_Release2020_04_hg19_combined;chr19:54829944-54831480:54829944:54831480	3	0	2	19	0	0	0	0	0.000668449	0.0714286	A6NI73-2	1536	54829944	54831480	38	28	19	0	1	0.000668449	0.0714286	1	0.349179	1	1	1	0	3.17493	chr19	54830265	NA	C	T	exonic	KIR3DL1
chr19	54829944	54831480	KIR3DL1	4	2	2	38	28	0	28	1	1	66	KIR3DL1:A6NI73-2;UniProt_Release2020_04_hg19_combined;chr19:54829944-54831480:54829944:54831480	3	0	2	19	0	0	0	0	0.000668449	0.0714286	A6NI73-2	1536	54829944	54831480	38	28	19	0	1	0.000668449	0.0714286	1	0.349179	1	1	1	0	3.17493	chr19	54830274	NA	G	C	exonic	KIR3DL1
chr19	54829944	54831394	KIR3DL1	4	2	2	38	28	0	28	1	1	66	KIR3DL1:A6NI73-2;UniProt_Release2020_04_hg19_combined;chr19:54829944-54831394:54829944:54831394	3	0	2	19	0	0	0	0	0.000668449	0.0714286	A6NI73-2	1450	54829944	54831394	38	28	19	0	1	0.000668449	0.0714286	1	0.349179	1	1	1	0	3.17493	chr19	54829949	NA	A	G	exonic	KIR3DL1
chr19	54829944	54831394	KIR3DL1	4	2	2	38	28	0	28	1	1	66	KIR3DL1:A6NI73-2;UniProt_Release2020_04_hg19_combined;chr19:54829944-54831394:54829944:54831394	3	0	2	19	0	0	0	0	0.000668449	0.0714286	A6NI73-2	1450	54829944	54831394	38	28	19	0	1	0.000668449	0.0714286	1	0.349179	1	1	1	0	3.17493	chr19	54829965	NA	AAC	A	exonic	KIR3DL1
chr19	54829944	54831394	KIR3DL1	4	2	2	38	28	0	28	1	1	66	KIR3DL1:A6NI73-2;UniProt_Release2020_04_hg19_combined;chr19:54829944-54831394:54829944:54831394	3	0	2	19	0	0	0	0	0.000668449	0.0714286	A6NI73-2	1450	54829944	54831394	38	28	19	0	1	0.000668449	0.0714286	1	0.349179	1	1	1	0	3.17493	chr19	54829977	NA	C	G	exonic	KIR3DL1
chr19	54829944	54831394	KIR3DL1	4	2	2	38	28	0	28	1	1	66	KIR3DL1:A6NI73-2;UniProt_Release2020_04_hg19_combined;chr19:54829944-54831394:54829944:54831394	3	0	2	19	0	0	0	0	0.000668449	0.0714286	A6NI73-2	1450	54829944	54831394	38	28	19	0	1	0.000668449	0.0714286	1	0.349179	1	1	1	0	3.17493	chr19	54830217	NA	T	G	exonic	KIR3DL1
chr19	54829944	54831394	KIR3DL1	4	2	2	38	28	0	28	1	1	66	KIR3DL1:A6NI73-2;UniProt_Release2020_04_hg19_combined;chr19:54829944-54831394:54829944:54831394	3	0	2	19	0	0	0	0	0.000668449	0.0714286	A6NI73-2	1450	54829944	54831394	38	28	19	0	1	0.000668449	0.0714286	1	0.349179	1	1	1	0	3.17493	chr19	54830219	NA	T	G	exonic	KIR3DL1
chr19	54829944	54831394	KIR3DL1	4	2	2	38	28	0	28	1	1	66	KIR3DL1:A6NI73-2;UniProt_Release2020_04_hg19_combined;chr19:54829944-54831394:54829944:54831394	3	0	2	19	0	0	0	0	0.000668449	0.0714286	A6NI73-2	1450	54829944	54831394	38	28	19	0	1	0.000668449	0.0714286	1	0.349179	1	1	1	0	3.17493	chr19	54830222	NA	T	TA	exonic	KIR3DL1
chr19	54829944	54831394	KIR3DL1	4	2	2	38	28	0	28	1	1	66	KIR3DL1:A6NI73-2;UniProt_Release2020_04_hg19_combined;chr19:54829944-54831394:54829944:54831394	3	0	2	19	0	0	0	0	0.000668449	0.0714286	A6NI73-2	1450	54829944	54831394	38	28	19	0	1	0.000668449	0.0714286	1	0.349179	1	1	1	0	3.17493	chr19	54830247	NA	C	G	exonic	KIR3DL1
chr19	54829944	54831394	KIR3DL1	4	2	2	38	28	0	28	1	1	66	KIR3DL1:A6NI73-2;UniProt_Release2020_04_hg19_combined;chr19:54829944-54831394:54829944:54831394	3	0	2	19	0	0	0	0	0.000668449	0.0714286	A6NI73-2	1450	54829944	54831394	38	28	19	0	1	0.000668449	0.0714286	1	0.349179	1	1	1	0	3.17493	chr19	54830265	NA	C	T	exonic	KIR3DL1
chr19	54829944	54831394	KIR3DL1	4	2	2	38	28	0	28	1	1	66	KIR3DL1:A6NI73-2;UniProt_Release2020_04_hg19_combined;chr19:54829944-54831394:54829944:54831394	3	0	2	19	0	0	0	0	0.000668449	0.0714286	A6NI73-2	1450	54829944	54831394	38	28	19	0	1	0.000668449	0.0714286	1	0.349179	1	1	1	0	3.17493	chr19	54830274	NA	G	C	exonic	KIR3DL1
chr19	54829944	54832363	KIR3DL1	4	2	2	38	28	0	28	1	1	66	KIR3DL1:A6NI73-2;UniProt_Release2020_04_hg19_combined;chr19:54829944-54832363:54829944:54832363	3	0	2	19	0	0	0	0	0.000668449	0.0714286	A6NI73-2	2419	54829944	54832363	38	28	19	0	1	0.000668449	0.0714286	1	0.349179	1	1	1	0	3.17493	chr19	54829949	NA	A	G	exonic	KIR3DL1
chr19	54829944	54832363	KIR3DL1	4	2	2	38	28	0	28	1	1	66	KIR3DL1:A6NI73-2;UniProt_Release2020_04_hg19_combined;chr19:54829944-54832363:54829944:54832363	3	0	2	19	0	0	0	0	0.000668449	0.0714286	A6NI73-2	2419	54829944	54832363	38	28	19	0	1	0.000668449	0.0714286	1	0.349179	1	1	1	0	3.17493	chr19	54829965	NA	AAC	A	exonic	KIR3DL1
chr19	54829944	54832363	KIR3DL1	4	2	2	38	28	0	28	1	1	66	KIR3DL1:A6NI73-2;UniProt_Release2020_04_hg19_combined;chr19:54829944-54832363:54829944:54832363	3	0	2	19	0	0	0	0	0.000668449	0.0714286	A6NI73-2	2419	54829944	54832363	38	28	19	0	1	0.000668449	0.0714286	1	0.349179	1	1	1	0	3.17493	chr19	54829977	NA	C	G	exonic	KIR3DL1
chr19	54829944	54832363	KIR3DL1	4	2	2	38	28	0	28	1	1	66	KIR3DL1:A6NI73-2;UniProt_Release2020_04_hg19_combined;chr19:54829944-54832363:54829944:54832363	3	0	2	19	0	0	0	0	0.000668449	0.0714286	A6NI73-2	2419	54829944	54832363	38	28	19	0	1	0.000668449	0.0714286	1	0.349179	1	1	1	0	3.17493	chr19	54830217	NA	T	G	exonic	KIR3DL1
chr19	54829944	54832363	KIR3DL1	4	2	2	38	28	0	28	1	1	66	KIR3DL1:A6NI73-2;UniProt_Release2020_04_hg19_combined;chr19:54829944-54832363:54829944:54832363	3	0	2	19	0	0	0	0	0.000668449	0.0714286	A6NI73-2	2419	54829944	54832363	38	28	19	0	1	0.000668449	0.0714286	1	0.349179	1	1	1	0	3.17493	chr19	54830219	NA	T	G	exonic	KIR3DL1
chr19	54829944	54832363	KIR3DL1	4	2	2	38	28	0	28	1	1	66	KIR3DL1:A6NI73-2;UniProt_Release2020_04_hg19_combined;chr19:54829944-54832363:54829944:54832363	3	0	2	19	0	0	0	0	0.000668449	0.0714286	A6NI73-2	2419	54829944	54832363	38	28	19	0	1	0.000668449	0.0714286	1	0.349179	1	1	1	0	3.17493	chr19	54830222	NA	T	TA	exonic	KIR3DL1
chr19	54829944	54832363	KIR3DL1	4	2	2	38	28	0	28	1	1	66	KIR3DL1:A6NI73-2;UniProt_Release2020_04_hg19_combined;chr19:54829944-54832363:54829944:54832363	3	0	2	19	0	0	0	0	0.000668449	0.0714286	A6NI73-2	2419	54829944	54832363	38	28	19	0	1	0.000668449	0.0714286	1	0.349179	1	1	1	0	3.17493	chr19	54830247	NA	C	G	exonic	KIR3DL1
chr19	54829944	54832363	KIR3DL1	4	2	2	38	28	0	28	1	1	66	KIR3DL1:A6NI73-2;UniProt_Release2020_04_hg19_combined;chr19:54829944-54832363:54829944:54832363	3	0	2	19	0	0	0	0	0.000668449	0.0714286	A6NI73-2	2419	54829944	54832363	38	28	19	0	1	0.000668449	0.0714286	1	0.349179	1	1	1	0	3.17493	chr19	54830265	NA	C	T	exonic	KIR3DL1
chr19	54829944	54832363	KIR3DL1	4	2	2	38	28	0	28	1	1	66	KIR3DL1:A6NI73-2;UniProt_Release2020_04_hg19_combined;chr19:54829944-54832363:54829944:54832363	3	0	2	19	0	0	0	0	0.000668449	0.0714286	A6NI73-2	2419	54829944	54832363	38	28	19	0	1	0.000668449	0.0714286	1	0.349179	1	1	1	0	3.17493	chr19	54830274	NA	G	C	exonic	KIR3DL1
chr19	54829944	54831325	KIR3DL1	4	2	2	38	28	0	28	1	1	66	KIR3DL1:A6NI73-2;UniProt_Release2020_04_hg19_combined;chr19:54829944-54831325:54829944:54831325	3	0	2	19	0	0	0	0	0.000668449	0.0714286	A6NI73-2	1381	54829944	54831325	38	28	19	0	1	0.000668449	0.0714286	1	0.349179	1	1	1	0	3.17493	chr19	54829949	NA	A	G	exonic	KIR3DL1
chr19	54829944	54831325	KIR3DL1	4	2	2	38	28	0	28	1	1	66	KIR3DL1:A6NI73-2;UniProt_Release2020_04_hg19_combined;chr19:54829944-54831325:54829944:54831325	3	0	2	19	0	0	0	0	0.000668449	0.0714286	A6NI73-2	1381	54829944	54831325	38	28	19	0	1	0.000668449	0.0714286	1	0.349179	1	1	1	0	3.17493	chr19	54829965	NA	AAC	A	exonic	KIR3DL1
chr19	54829944	54831325	KIR3DL1	4	2	2	38	28	0	28	1	1	66	KIR3DL1:A6NI73-2;UniProt_Release2020_04_hg19_combined;chr19:54829944-54831325:54829944:54831325	3	0	2	19	0	0	0	0	0.000668449	0.0714286	A6NI73-2	1381	54829944	54831325	38	28	19	0	1	0.000668449	0.0714286	1	0.349179	1	1	1	0	3.17493	chr19	54829977	NA	C	G	exonic	KIR3DL1
chr19	54829944	54831325	KIR3DL1	4	2	2	38	28	0	28	1	1	66	KIR3DL1:A6NI73-2;UniProt_Release2020_04_hg19_combined;chr19:54829944-54831325:54829944:54831325	3	0	2	19	0	0	0	0	0.000668449	0.0714286	A6NI73-2	1381	54829944	54831325	38	28	19	0	1	0.000668449	0.0714286	1	0.349179	1	1	1	0	3.17493	chr19	54830217	NA	T	G	exonic	KIR3DL1
chr19	54829944	54831325	KIR3DL1	4	2	2	38	28	0	28	1	1	66	KIR3DL1:A6NI73-2;UniProt_Release2020_04_hg19_combined;chr19:54829944-54831325:54829944:54831325	3	0	2	19	0	0	0	0	0.000668449	0.0714286	A6NI73-2	1381	54829944	54831325	38	28	19	0	1	0.000668449	0.0714286	1	0.349179	1	1	1	0	3.17493	chr19	54830219	NA	T	G	exonic	KIR3DL1
chr19	54829944	54831325	KIR3DL1	4	2	2	38	28	0	28	1	1	66	KIR3DL1:A6NI73-2;UniProt_Release2020_04_hg19_combined;chr19:54829944-54831325:54829944:54831325	3	0	2	19	0	0	0	0	0.000668449	0.0714286	A6NI73-2	1381	54829944	54831325	38	28	19	0	1	0.000668449	0.0714286	1	0.349179	1	1	1	0	3.17493	chr19	54830222	NA	T	TA	exonic	KIR3DL1
chr19	54829944	54831325	KIR3DL1	4	2	2	38	28	0	28	1	1	66	KIR3DL1:A6NI73-2;UniProt_Release2020_04_hg19_combined;chr19:54829944-54831325:54829944:54831325	3	0	2	19	0	0	0	0	0.000668449	0.0714286	A6NI73-2	1381	54829944	54831325	38	28	19	0	1	0.000668449	0.0714286	1	0.349179	1	1	1	0	3.17493	chr19	54830247	NA	C	G	exonic	KIR3DL1
chr19	54829944	54831325	KIR3DL1	4	2	2	38	28	0	28	1	1	66	KIR3DL1:A6NI73-2;UniProt_Release2020_04_hg19_combined;chr19:54829944-54831325:54829944:54831325	3	0	2	19	0	0	0	0	0.000668449	0.0714286	A6NI73-2	1381	54829944	54831325	38	28	19	0	1	0.000668449	0.0714286	1	0.349179	1	1	1	0	3.17493	chr19	54830265	NA	C	T	exonic	KIR3DL1
chr19	54829944	54831325	KIR3DL1	4	2	2	38	28	0	28	1	1	66	KIR3DL1:A6NI73-2;UniProt_Release2020_04_hg19_combined;chr19:54829944-54831325:54829944:54831325	3	0	2	19	0	0	0	0	0.000668449	0.0714286	A6NI73-2	1381	54829944	54831325	38	28	19	0	1	0.000668449	0.0714286	1	0.349179	1	1	1	0	3.17493	chr19	54830274	NA	G	C	exonic	KIR3DL1
chr19	54829912	54830093	KIR3DL1	4	2	2	38	28	0	28	1	1	66	KIR3DL1:Q5UCD8;region;chr19:54829912-54830093:54829912:54830093	3	1	2	10	0	0	0	0	0.000668449	0.0168067	Q5UCD8	181	54829912	54830093	38	28	10	0	1	0.000668449	0.0168067	1	0.349179	1	1	1	0	3.17493	chr19	54829933	NA	G	T	exonic	KIR3DL1
chr19	54829912	54830093	KIR3DL1	4	2	2	38	28	0	28	1	1	66	KIR3DL1:Q5UCD8;region;chr19:54829912-54830093:54829912:54830093	3	1	2	10	0	0	0	0	0.000668449	0.0168067	Q5UCD8	181	54829912	54830093	38	28	10	0	1	0.000668449	0.0168067	1	0.349179	1	1	1	0	3.17493	chr19	54829949	NA	A	G	exonic	KIR3DL1
chr19	54829912	54830093	KIR3DL1	4	2	2	38	28	0	28	1	1	66	KIR3DL1:Q5UCD8;region;chr19:54829912-54830093:54829912:54830093	3	1	2	10	0	0	0	0	0.000668449	0.0168067	Q5UCD8	181	54829912	54830093	38	28	10	0	1	0.000668449	0.0168067	1	0.349179	1	1	1	0	3.17493	chr19	54829965	NA	AAC	A	exonic	KIR3DL1
chr19	54829912	54830093	KIR3DL1	4	2	2	38	28	0	28	1	1	66	KIR3DL1:Q5UCD8;region;chr19:54829912-54830093:54829912:54830093	3	1	2	10	0	0	0	0	0.000668449	0.0168067	Q5UCD8	181	54829912	54830093	38	28	10	0	1	0.000668449	0.0168067	1	0.349179	1	1	1	0	3.17493	chr19	54829977	NA	C	G	exonic	KIR3DL1
chr19	54829840	54829990	KIR3DL1	4	2	2	38	28	0	28	1	1	66	KIR3DL1:P43629;disulfid;chr19:54829840-54829990:54829840:54829990	3	1	2	10	0	0	0	0	0.000668449	0.0168067	P43629	150	54829840	54829990	38	28	10	0	1	0.000668449	0.0168067	1	0.349179	1	1	1	0	3.17493	chr19	54829933	NA	G	T	exonic	KIR3DL1
chr19	54829840	54829990	KIR3DL1	4	2	2	38	28	0	28	1	1	66	KIR3DL1:P43629;disulfid;chr19:54829840-54829990:54829840:54829990	3	1	2	10	0	0	0	0	0.000668449	0.0168067	P43629	150	54829840	54829990	38	28	10	0	1	0.000668449	0.0168067	1	0.349179	1	1	1	0	3.17493	chr19	54829949	NA	A	G	exonic	KIR3DL1
chr19	54829840	54829990	KIR3DL1	4	2	2	38	28	0	28	1	1	66	KIR3DL1:P43629;disulfid;chr19:54829840-54829990:54829840:54829990	3	1	2	10	0	0	0	0	0.000668449	0.0168067	P43629	150	54829840	54829990	38	28	10	0	1	0.000668449	0.0168067	1	0.349179	1	1	1	0	3.17493	chr19	54829965	NA	AAC	A	exonic	KIR3DL1
chr19	54829840	54829990	KIR3DL1	4	2	2	38	28	0	28	1	1	66	KIR3DL1:P43629;disulfid;chr19:54829840-54829990:54829840:54829990	3	1	2	10	0	0	0	0	0.000668449	0.0168067	P43629	150	54829840	54829990	38	28	10	0	1	0.000668449	0.0168067	1	0.349179	1	1	1	0	3.17493	chr19	54829977	NA	C	G	exonic	KIR3DL1
chr19	54829922	54830100	KIR3DL1	4	2	2	38	28	0	28	1	1	66	KIR3DL1:A0A0G2JM22;region;chr19:54829922-54830100:54829922:54830100	3	1	2	10	0	0	0	0	0.000668449	0.0168067	A0A0G2JM22	178	54829922	54830100	38	28	10	0	1	0.000668449	0.0168067	1	0.349179	1	1	1	0	3.17493	chr19	54829933	NA	G	T	exonic	KIR3DL1
chr19	54829922	54830100	KIR3DL1	4	2	2	38	28	0	28	1	1	66	KIR3DL1:A0A0G2JM22;region;chr19:54829922-54830100:54829922:54830100	3	1	2	10	0	0	0	0	0.000668449	0.0168067	A0A0G2JM22	178	54829922	54830100	38	28	10	0	1	0.000668449	0.0168067	1	0.349179	1	1	1	0	3.17493	chr19	54829949	NA	A	G	exonic	KIR3DL1
chr19	54829922	54830100	KIR3DL1	4	2	2	38	28	0	28	1	1	66	KIR3DL1:A0A0G2JM22;region;chr19:54829922-54830100:54829922:54830100	3	1	2	10	0	0	0	0	0.000668449	0.0168067	A0A0G2JM22	178	54829922	54830100	38	28	10	0	1	0.000668449	0.0168067	1	0.349179	1	1	1	0	3.17493	chr19	54829965	NA	AAC	A	exonic	KIR3DL1
chr19	54829922	54830100	KIR3DL1	4	2	2	38	28	0	28	1	1	66	KIR3DL1:A0A0G2JM22;region;chr19:54829922-54830100:54829922:54830100	3	1	2	10	0	0	0	0	0.000668449	0.0168067	A0A0G2JM22	178	54829922	54830100	38	28	10	0	1	0.000668449	0.0168067	1	0.349179	1	1	1	0	3.17493	chr19	54829977	NA	C	G	exonic	KIR3DL1
chr19	54829944	54830122	KIR3DL1	4	2	2	38	28	0	28	1	1	66	KIR3DL1:Q5UCE2;region;chr19:54829944-54830122:54829944:54830122	3	0	2	7	0	0	0	0	0.000668449	0.0714286	Q5UCE2	178	54829944	54830122	38	28	7	0	1	0.000668449	0.0714286	1	0.349179	1	1	1	0	3.17493	chr19	54829949	NA	A	G	exonic	KIR3DL1
chr19	54829944	54830122	KIR3DL1	4	2	2	38	28	0	28	1	1	66	KIR3DL1:Q5UCE2;region;chr19:54829944-54830122:54829944:54830122	3	0	2	7	0	0	0	0	0.000668449	0.0714286	Q5UCE2	178	54829944	54830122	38	28	7	0	1	0.000668449	0.0714286	1	0.349179	1	1	1	0	3.17493	chr19	54829965	NA	AAC	A	exonic	KIR3DL1
chr19	54829944	54830122	KIR3DL1	4	2	2	38	28	0	28	1	1	66	KIR3DL1:Q5UCE2;region;chr19:54829944-54830122:54829944:54830122	3	0	2	7	0	0	0	0	0.000668449	0.0714286	Q5UCE2	178	54829944	54830122	38	28	7	0	1	0.000668449	0.0714286	1	0.349179	1	1	1	0	3.17493	chr19	54829977	NA	C	G	exonic	KIR3DL1
chr19	54829944	54830048	KIR3DL1	4	2	2	38	28	0	28	1	1	66	KIR3DL1:A6NI73;UniProt_Release2020_04_hg19_combined;chr19:54829944-54830048:54829944:54830048	3	0	2	7	0	0	0	0	0.000668449	0.0714286	A6NI73	104	54829944	54830048	38	28	7	0	1	0.000668449	0.0714286	1	0.349179	1	1	1	0	3.17493	chr19	54829949	NA	A	G	exonic	KIR3DL1
chr19	54829944	54830048	KIR3DL1	4	2	2	38	28	0	28	1	1	66	KIR3DL1:A6NI73;UniProt_Release2020_04_hg19_combined;chr19:54829944-54830048:54829944:54830048	3	0	2	7	0	0	0	0	0.000668449	0.0714286	A6NI73	104	54829944	54830048	38	28	7	0	1	0.000668449	0.0714286	1	0.349179	1	1	1	0	3.17493	chr19	54829965	NA	AAC	A	exonic	KIR3DL1
chr19	54829944	54830048	KIR3DL1	4	2	2	38	28	0	28	1	1	66	KIR3DL1:A6NI73;UniProt_Release2020_04_hg19_combined;chr19:54829944-54830048:54829944:54830048	3	0	2	7	0	0	0	0	0.000668449	0.0714286	A6NI73	104	54829944	54830048	38	28	7	0	1	0.000668449	0.0714286	1	0.349179	1	1	1	0	3.17493	chr19	54829977	NA	C	G	exonic	KIR3DL1
chr19	54829920	54830098	KIR3DL1	4	2	2	38	28	0	28	1	1	66	KIR3DL1:A0A0G2JPC2;region;chr19:54829920-54830098:54829920:54830098	3	1	2	10	0	0	0	0	0.000668449	0.0168067	A0A0G2JPC2	178	54829920	54830098	38	28	10	0	1	0.000668449	0.0168067	1	0.349179	1	1	1	0	3.17493	chr19	54829933	NA	G	T	exonic	KIR3DL1
chr19	54829920	54830098	KIR3DL1	4	2	2	38	28	0	28	1	1	66	KIR3DL1:A0A0G2JPC2;region;chr19:54829920-54830098:54829920:54830098	3	1	2	10	0	0	0	0	0.000668449	0.0168067	A0A0G2JPC2	178	54829920	54830098	38	28	10	0	1	0.000668449	0.0168067	1	0.349179	1	1	1	0	3.17493	chr19	54829949	NA	A	G	exonic	KIR3DL1
chr19	54829920	54830098	KIR3DL1	4	2	2	38	28	0	28	1	1	66	KIR3DL1:A0A0G2JPC2;region;chr19:54829920-54830098:54829920:54830098	3	1	2	10	0	0	0	0	0.000668449	0.0168067	A0A0G2JPC2	178	54829920	54830098	38	28	10	0	1	0.000668449	0.0168067	1	0.349179	1	1	1	0	3.17493	chr19	54829965	NA	AAC	A	exonic	KIR3DL1
chr19	54829920	54830098	KIR3DL1	4	2	2	38	28	0	28	1	1	66	KIR3DL1:A0A0G2JPC2;region;chr19:54829920-54830098:54829920:54830098	3	1	2	10	0	0	0	0	0.000668449	0.0168067	A0A0G2JPC2	178	54829920	54830098	38	28	10	0	1	0.000668449	0.0168067	1	0.349179	1	1	1	0	3.17493	chr19	54829977	NA	C	G	exonic	KIR3DL1
chr19	54829944	54831504	KIR3DL1	4	2	2	38	28	0	28	1	1	66	KIR3DL1:A6NI73-3;UniProt_Release2020_04_hg19_combined;chr19:54829944-54831504:54829944:54831504	3	0	2	19	0	0	0	0	0.000668449	0.0714286	A6NI73-3	1560	54829944	54831504	38	28	19	0	1	0.000668449	0.0714286	1	0.349179	1	1	1	0	3.17493	chr19	54829949	NA	A	G	exonic	KIR3DL1
chr19	54829944	54831504	KIR3DL1	4	2	2	38	28	0	28	1	1	66	KIR3DL1:A6NI73-3;UniProt_Release2020_04_hg19_combined;chr19:54829944-54831504:54829944:54831504	3	0	2	19	0	0	0	0	0.000668449	0.0714286	A6NI73-3	1560	54829944	54831504	38	28	19	0	1	0.000668449	0.0714286	1	0.349179	1	1	1	0	3.17493	chr19	54829965	NA	AAC	A	exonic	KIR3DL1
chr19	54829944	54831504	KIR3DL1	4	2	2	38	28	0	28	1	1	66	KIR3DL1:A6NI73-3;UniProt_Release2020_04_hg19_combined;chr19:54829944-54831504:54829944:54831504	3	0	2	19	0	0	0	0	0.000668449	0.0714286	A6NI73-3	1560	54829944	54831504	38	28	19	0	1	0.000668449	0.0714286	1	0.349179	1	1	1	0	3.17493	chr19	54829977	NA	C	G	exonic	KIR3DL1
chr19	54829944	54831504	KIR3DL1	4	2	2	38	28	0	28	1	1	66	KIR3DL1:A6NI73-3;UniProt_Release2020_04_hg19_combined;chr19:54829944-54831504:54829944:54831504	3	0	2	19	0	0	0	0	0.000668449	0.0714286	A6NI73-3	1560	54829944	54831504	38	28	19	0	1	0.000668449	0.0714286	1	0.349179	1	1	1	0	3.17493	chr19	54830217	NA	T	G	exonic	KIR3DL1
chr19	54829944	54831504	KIR3DL1	4	2	2	38	28	0	28	1	1	66	KIR3DL1:A6NI73-3;UniProt_Release2020_04_hg19_combined;chr19:54829944-54831504:54829944:54831504	3	0	2	19	0	0	0	0	0.000668449	0.0714286	A6NI73-3	1560	54829944	54831504	38	28	19	0	1	0.000668449	0.0714286	1	0.349179	1	1	1	0	3.17493	chr19	54830219	NA	T	G	exonic	KIR3DL1
chr19	54829944	54831504	KIR3DL1	4	2	2	38	28	0	28	1	1	66	KIR3DL1:A6NI73-3;UniProt_Release2020_04_hg19_combined;chr19:54829944-54831504:54829944:54831504	3	0	2	19	0	0	0	0	0.000668449	0.0714286	A6NI73-3	1560	54829944	54831504	38	28	19	0	1	0.000668449	0.0714286	1	0.349179	1	1	1	0	3.17493	chr19	54830222	NA	T	TA	exonic	KIR3DL1
chr19	54829944	54831504	KIR3DL1	4	2	2	38	28	0	28	1	1	66	KIR3DL1:A6NI73-3;UniProt_Release2020_04_hg19_combined;chr19:54829944-54831504:54829944:54831504	3	0	2	19	0	0	0	0	0.000668449	0.0714286	A6NI73-3	1560	54829944	54831504	38	28	19	0	1	0.000668449	0.0714286	1	0.349179	1	1	1	0	3.17493	chr19	54830247	NA	C	G	exonic	KIR3DL1
chr19	54829944	54831504	KIR3DL1	4	2	2	38	28	0	28	1	1	66	KIR3DL1:A6NI73-3;UniProt_Release2020_04_hg19_combined;chr19:54829944-54831504:54829944:54831504	3	0	2	19	0	0	0	0	0.000668449	0.0714286	A6NI73-3	1560	54829944	54831504	38	28	19	0	1	0.000668449	0.0714286	1	0.349179	1	1	1	0	3.17493	chr19	54830265	NA	C	T	exonic	KIR3DL1
chr19	54829944	54831504	KIR3DL1	4	2	2	38	28	0	28	1	1	66	KIR3DL1:A6NI73-3;UniProt_Release2020_04_hg19_combined;chr19:54829944-54831504:54829944:54831504	3	0	2	19	0	0	0	0	0.000668449	0.0714286	A6NI73-3	1560	54829944	54831504	38	28	19	0	1	0.000668449	0.0714286	1	0.349179	1	1	1	0	3.17493	chr19	54830274	NA	G	C	exonic	KIR3DL1
chr19	54829944	54831349	KIR3DL1	4	2	2	38	28	0	28	1	1	66	KIR3DL1:A6NI73-3;UniProt_Release2020_04_hg19_combined;chr19:54829944-54831349:54829944:54831349	3	0	2	19	0	0	0	0	0.000668449	0.0714286	A6NI73-3	1405	54829944	54831349	38	28	19	0	1	0.000668449	0.0714286	1	0.349179	1	1	1	0	3.17493	chr19	54829949	NA	A	G	exonic	KIR3DL1
chr19	54829944	54831349	KIR3DL1	4	2	2	38	28	0	28	1	1	66	KIR3DL1:A6NI73-3;UniProt_Release2020_04_hg19_combined;chr19:54829944-54831349:54829944:54831349	3	0	2	19	0	0	0	0	0.000668449	0.0714286	A6NI73-3	1405	54829944	54831349	38	28	19	0	1	0.000668449	0.0714286	1	0.349179	1	1	1	0	3.17493	chr19	54829965	NA	AAC	A	exonic	KIR3DL1
chr19	54829944	54831349	KIR3DL1	4	2	2	38	28	0	28	1	1	66	KIR3DL1:A6NI73-3;UniProt_Release2020_04_hg19_combined;chr19:54829944-54831349:54829944:54831349	3	0	2	19	0	0	0	0	0.000668449	0.0714286	A6NI73-3	1405	54829944	54831349	38	28	19	0	1	0.000668449	0.0714286	1	0.349179	1	1	1	0	3.17493	chr19	54829977	NA	C	G	exonic	KIR3DL1
chr19	54829944	54831349	KIR3DL1	4	2	2	38	28	0	28	1	1	66	KIR3DL1:A6NI73-3;UniProt_Release2020_04_hg19_combined;chr19:54829944-54831349:54829944:54831349	3	0	2	19	0	0	0	0	0.000668449	0.0714286	A6NI73-3	1405	54829944	54831349	38	28	19	0	1	0.000668449	0.0714286	1	0.349179	1	1	1	0	3.17493	chr19	54830217	NA	T	G	exonic	KIR3DL1
chr19	54829944	54831349	KIR3DL1	4	2	2	38	28	0	28	1	1	66	KIR3DL1:A6NI73-3;UniProt_Release2020_04_hg19_combined;chr19:54829944-54831349:54829944:54831349	3	0	2	19	0	0	0	0	0.000668449	0.0714286	A6NI73-3	1405	54829944	54831349	38	28	19	0	1	0.000668449	0.0714286	1	0.349179	1	1	1	0	3.17493	chr19	54830219	NA	T	G	exonic	KIR3DL1
chr19	54829944	54831349	KIR3DL1	4	2	2	38	28	0	28	1	1	66	KIR3DL1:A6NI73-3;UniProt_Release2020_04_hg19_combined;chr19:54829944-54831349:54829944:54831349	3	0	2	19	0	0	0	0	0.000668449	0.0714286	A6NI73-3	1405	54829944	54831349	38	28	19	0	1	0.000668449	0.0714286	1	0.349179	1	1	1	0	3.17493	chr19	54830222	NA	T	TA	exonic	KIR3DL1
chr19	54829944	54831349	KIR3DL1	4	2	2	38	28	0	28	1	1	66	KIR3DL1:A6NI73-3;UniProt_Release2020_04_hg19_combined;chr19:54829944-54831349:54829944:54831349	3	0	2	19	0	0	0	0	0.000668449	0.0714286	A6NI73-3	1405	54829944	54831349	38	28	19	0	1	0.000668449	0.0714286	1	0.349179	1	1	1	0	3.17493	chr19	54830247	NA	C	G	exonic	KIR3DL1
chr19	54829944	54831349	KIR3DL1	4	2	2	38	28	0	28	1	1	66	KIR3DL1:A6NI73-3;UniProt_Release2020_04_hg19_combined;chr19:54829944-54831349:54829944:54831349	3	0	2	19	0	0	0	0	0.000668449	0.0714286	A6NI73-3	1405	54829944	54831349	38	28	19	0	1	0.000668449	0.0714286	1	0.349179	1	1	1	0	3.17493	chr19	54830265	NA	C	T	exonic	KIR3DL1
chr19	54829944	54831349	KIR3DL1	4	2	2	38	28	0	28	1	1	66	KIR3DL1:A6NI73-3;UniProt_Release2020_04_hg19_combined;chr19:54829944-54831349:54829944:54831349	3	0	2	19	0	0	0	0	0.000668449	0.0714286	A6NI73-3	1405	54829944	54831349	38	28	19	0	1	0.000668449	0.0714286	1	0.349179	1	1	1	0	3.17493	chr19	54830274	NA	G	C	exonic	KIR3DL1
chr19	54829819	54830011	KIR3DL1	4	2	2	38	28	0	28	1	1	66	KIR3DL1:P43629;domain;chr19:54829819-54830011:54829819:54830011	3	1	2	10	0	0	0	0	0.000668449	0.0168067	P43629	192	54829819	54830011	38	28	10	0	1	0.000668449	0.0168067	1	0.349179	1	1	1	0	3.17493	chr19	54829933	NA	G	T	exonic	KIR3DL1
chr19	54829819	54830011	KIR3DL1	4	2	2	38	28	0	28	1	1	66	KIR3DL1:P43629;domain;chr19:54829819-54830011:54829819:54830011	3	1	2	10	0	0	0	0	0.000668449	0.0168067	P43629	192	54829819	54830011	38	28	10	0	1	0.000668449	0.0168067	1	0.349179	1	1	1	0	3.17493	chr19	54829949	NA	A	G	exonic	KIR3DL1
chr19	54829819	54830011	KIR3DL1	4	2	2	38	28	0	28	1	1	66	KIR3DL1:P43629;domain;chr19:54829819-54830011:54829819:54830011	3	1	2	10	0	0	0	0	0.000668449	0.0168067	P43629	192	54829819	54830011	38	28	10	0	1	0.000668449	0.0168067	1	0.349179	1	1	1	0	3.17493	chr19	54829965	NA	AAC	A	exonic	KIR3DL1
chr19	54829819	54830011	KIR3DL1	4	2	2	38	28	0	28	1	1	66	KIR3DL1:P43629;domain;chr19:54829819-54830011:54829819:54830011	3	1	2	10	0	0	0	0	0.000668449	0.0168067	P43629	192	54829819	54830011	38	28	10	0	1	0.000668449	0.0168067	1	0.349179	1	1	1	0	3.17493	chr19	54829977	NA	C	G	exonic	KIR3DL1
chr19	54829944	54831342	KIR3DL1	4	2	2	38	28	0	28	1	1	66	KIR3DL1:A6NI73-4;UniProt_Release2020_04_hg19_combined;chr19:54829944-54831342:54829944:54831342	3	0	2	19	0	0	0	0	0.000668449	0.0714286	A6NI73-4	1398	54829944	54831342	38	28	19	0	1	0.000668449	0.0714286	1	0.349179	1	1	1	0	3.17493	chr19	54829949	NA	A	G	exonic	KIR3DL1
chr19	54829944	54831342	KIR3DL1	4	2	2	38	28	0	28	1	1	66	KIR3DL1:A6NI73-4;UniProt_Release2020_04_hg19_combined;chr19:54829944-54831342:54829944:54831342	3	0	2	19	0	0	0	0	0.000668449	0.0714286	A6NI73-4	1398	54829944	54831342	38	28	19	0	1	0.000668449	0.0714286	1	0.349179	1	1	1	0	3.17493	chr19	54829965	NA	AAC	A	exonic	KIR3DL1
chr19	54829944	54831342	KIR3DL1	4	2	2	38	28	0	28	1	1	66	KIR3DL1:A6NI73-4;UniProt_Release2020_04_hg19_combined;chr19:54829944-54831342:54829944:54831342	3	0	2	19	0	0	0	0	0.000668449	0.0714286	A6NI73-4	1398	54829944	54831342	38	28	19	0	1	0.000668449	0.0714286	1	0.349179	1	1	1	0	3.17493	chr19	54829977	NA	C	G	exonic	KIR3DL1
chr19	54829944	54831342	KIR3DL1	4	2	2	38	28	0	28	1	1	66	KIR3DL1:A6NI73-4;UniProt_Release2020_04_hg19_combined;chr19:54829944-54831342:54829944:54831342	3	0	2	19	0	0	0	0	0.000668449	0.0714286	A6NI73-4	1398	54829944	54831342	38	28	19	0	1	0.000668449	0.0714286	1	0.349179	1	1	1	0	3.17493	chr19	54830217	NA	T	G	exonic	KIR3DL1
chr19	54829944	54831342	KIR3DL1	4	2	2	38	28	0	28	1	1	66	KIR3DL1:A6NI73-4;UniProt_Release2020_04_hg19_combined;chr19:54829944-54831342:54829944:54831342	3	0	2	19	0	0	0	0	0.000668449	0.0714286	A6NI73-4	1398	54829944	54831342	38	28	19	0	1	0.000668449	0.0714286	1	0.349179	1	1	1	0	3.17493	chr19	54830219	NA	T	G	exonic	KIR3DL1
chr19	54829944	54831342	KIR3DL1	4	2	2	38	28	0	28	1	1	66	KIR3DL1:A6NI73-4;UniProt_Release2020_04_hg19_combined;chr19:54829944-54831342:54829944:54831342	3	0	2	19	0	0	0	0	0.000668449	0.0714286	A6NI73-4	1398	54829944	54831342	38	28	19	0	1	0.000668449	0.0714286	1	0.349179	1	1	1	0	3.17493	chr19	54830222	NA	T	TA	exonic	KIR3DL1
chr19	54829944	54831342	KIR3DL1	4	2	2	38	28	0	28	1	1	66	KIR3DL1:A6NI73-4;UniProt_Release2020_04_hg19_combined;chr19:54829944-54831342:54829944:54831342	3	0	2	19	0	0	0	0	0.000668449	0.0714286	A6NI73-4	1398	54829944	54831342	38	28	19	0	1	0.000668449	0.0714286	1	0.349179	1	1	1	0	3.17493	chr19	54830247	NA	C	G	exonic	KIR3DL1
chr19	54829944	54831342	KIR3DL1	4	2	2	38	28	0	28	1	1	66	KIR3DL1:A6NI73-4;UniProt_Release2020_04_hg19_combined;chr19:54829944-54831342:54829944:54831342	3	0	2	19	0	0	0	0	0.000668449	0.0714286	A6NI73-4	1398	54829944	54831342	38	28	19	0	1	0.000668449	0.0714286	1	0.349179	1	1	1	0	3.17493	chr19	54830265	NA	C	T	exonic	KIR3DL1
chr19	54829944	54831342	KIR3DL1	4	2	2	38	28	0	28	1	1	66	KIR3DL1:A6NI73-4;UniProt_Release2020_04_hg19_combined;chr19:54829944-54831342:54829944:54831342	3	0	2	19	0	0	0	0	0.000668449	0.0714286	A6NI73-4	1398	54829944	54831342	38	28	19	0	1	0.000668449	0.0714286	1	0.349179	1	1	1	0	3.17493	chr19	54830274	NA	G	C	exonic	KIR3DL1
chr19	54829911	54830089	KIR3DL1	4	2	2	38	28	0	28	1	1	66	KIR3DL1:A0A0G2JM66;region;chr19:54829911-54830089:54829911:54830089	3	1	2	10	0	0	0	0	0.000668449	0.0168067	A0A0G2JM66	178	54829911	54830089	38	28	10	0	1	0.000668449	0.0168067	1	0.349179	1	1	1	0	3.17493	chr19	54829933	NA	G	T	exonic	KIR3DL1
chr19	54829911	54830089	KIR3DL1	4	2	2	38	28	0	28	1	1	66	KIR3DL1:A0A0G2JM66;region;chr19:54829911-54830089:54829911:54830089	3	1	2	10	0	0	0	0	0.000668449	0.0168067	A0A0G2JM66	178	54829911	54830089	38	28	10	0	1	0.000668449	0.0168067	1	0.349179	1	1	1	0	3.17493	chr19	54829949	NA	A	G	exonic	KIR3DL1
chr19	54829911	54830089	KIR3DL1	4	2	2	38	28	0	28	1	1	66	KIR3DL1:A0A0G2JM66;region;chr19:54829911-54830089:54829911:54830089	3	1	2	10	0	0	0	0	0.000668449	0.0168067	A0A0G2JM66	178	54829911	54830089	38	28	10	0	1	0.000668449	0.0168067	1	0.349179	1	1	1	0	3.17493	chr19	54829965	NA	AAC	A	exonic	KIR3DL1
chr19	54829911	54830089	KIR3DL1	4	2	2	38	28	0	28	1	1	66	KIR3DL1:A0A0G2JM66;region;chr19:54829911-54830089:54829911:54830089	3	1	2	10	0	0	0	0	0.000668449	0.0168067	A0A0G2JM66	178	54829911	54830089	38	28	10	0	1	0.000668449	0.0168067	1	0.349179	1	1	1	0	3.17493	chr19	54829977	NA	C	G	exonic	KIR3DL1
chr19	54829795	54830059	KIR3DL1	4	2	2	38	28	0	28	1	1	66	KIR3DL1:Q5UCE2;domain;chr19:54829795-54830059:54829795:54830059	3	1	2	10	0	0	0	0	0.000668449	0.0168067	Q5UCE2	264	54829795	54830059	38	28	10	0	1	0.000668449	0.0168067	1	0.349179	1	1	1	0	3.17493	chr19	54829933	NA	G	T	exonic	KIR3DL1
chr19	54829795	54830059	KIR3DL1	4	2	2	38	28	0	28	1	1	66	KIR3DL1:Q5UCE2;domain;chr19:54829795-54830059:54829795:54830059	3	1	2	10	0	0	0	0	0.000668449	0.0168067	Q5UCE2	264	54829795	54830059	38	28	10	0	1	0.000668449	0.0168067	1	0.349179	1	1	1	0	3.17493	chr19	54829949	NA	A	G	exonic	KIR3DL1
chr19	54829795	54830059	KIR3DL1	4	2	2	38	28	0	28	1	1	66	KIR3DL1:Q5UCE2;domain;chr19:54829795-54830059:54829795:54830059	3	1	2	10	0	0	0	0	0.000668449	0.0168067	Q5UCE2	264	54829795	54830059	38	28	10	0	1	0.000668449	0.0168067	1	0.349179	1	1	1	0	3.17493	chr19	54829965	NA	AAC	A	exonic	KIR3DL1
chr19	54829795	54830059	KIR3DL1	4	2	2	38	28	0	28	1	1	66	KIR3DL1:Q5UCE2;domain;chr19:54829795-54830059:54829795:54830059	3	1	2	10	0	0	0	0	0.000668449	0.0168067	Q5UCE2	264	54829795	54830059	38	28	10	0	1	0.000668449	0.0168067	1	0.349179	1	1	1	0	3.17493	chr19	54829977	NA	C	G	exonic	KIR3DL1
chr19	54829944	54830586	KIR3DL1	4	2	2	38	28	0	28	1	1	66	KIR3DL1:A6NI73;UniProt_Release2020_04_hg19_combined;chr19:54829944-54830586:54829944:54830586	3	0	2	19	0	0	0	0	0.000668449	0.0714286	A6NI73	642	54829944	54830586	38	28	19	0	1	0.000668449	0.0714286	1	0.349179	1	1	1	0	3.17493	chr19	54829949	NA	A	G	exonic	KIR3DL1
chr19	54829944	54830586	KIR3DL1	4	2	2	38	28	0	28	1	1	66	KIR3DL1:A6NI73;UniProt_Release2020_04_hg19_combined;chr19:54829944-54830586:54829944:54830586	3	0	2	19	0	0	0	0	0.000668449	0.0714286	A6NI73	642	54829944	54830586	38	28	19	0	1	0.000668449	0.0714286	1	0.349179	1	1	1	0	3.17493	chr19	54829965	NA	AAC	A	exonic	KIR3DL1
chr19	54829944	54830586	KIR3DL1	4	2	2	38	28	0	28	1	1	66	KIR3DL1:A6NI73;UniProt_Release2020_04_hg19_combined;chr19:54829944-54830586:54829944:54830586	3	0	2	19	0	0	0	0	0.000668449	0.0714286	A6NI73	642	54829944	54830586	38	28	19	0	1	0.000668449	0.0714286	1	0.349179	1	1	1	0	3.17493	chr19	54829977	NA	C	G	exonic	KIR3DL1
chr19	54829944	54830586	KIR3DL1	4	2	2	38	28	0	28	1	1	66	KIR3DL1:A6NI73;UniProt_Release2020_04_hg19_combined;chr19:54829944-54830586:54829944:54830586	3	0	2	19	0	0	0	0	0.000668449	0.0714286	A6NI73	642	54829944	54830586	38	28	19	0	1	0.000668449	0.0714286	1	0.349179	1	1	1	0	3.17493	chr19	54830217	NA	T	G	exonic	KIR3DL1
chr19	54829944	54830586	KIR3DL1	4	2	2	38	28	0	28	1	1	66	KIR3DL1:A6NI73;UniProt_Release2020_04_hg19_combined;chr19:54829944-54830586:54829944:54830586	3	0	2	19	0	0	0	0	0.000668449	0.0714286	A6NI73	642	54829944	54830586	38	28	19	0	1	0.000668449	0.0714286	1	0.349179	1	1	1	0	3.17493	chr19	54830219	NA	T	G	exonic	KIR3DL1
chr19	54829944	54830586	KIR3DL1	4	2	2	38	28	0	28	1	1	66	KIR3DL1:A6NI73;UniProt_Release2020_04_hg19_combined;chr19:54829944-54830586:54829944:54830586	3	0	2	19	0	0	0	0	0.000668449	0.0714286	A6NI73	642	54829944	54830586	38	28	19	0	1	0.000668449	0.0714286	1	0.349179	1	1	1	0	3.17493	chr19	54830222	NA	T	TA	exonic	KIR3DL1
chr19	54829944	54830586	KIR3DL1	4	2	2	38	28	0	28	1	1	66	KIR3DL1:A6NI73;UniProt_Release2020_04_hg19_combined;chr19:54829944-54830586:54829944:54830586	3	0	2	19	0	0	0	0	0.000668449	0.0714286	A6NI73	642	54829944	54830586	38	28	19	0	1	0.000668449	0.0714286	1	0.349179	1	1	1	0	3.17493	chr19	54830247	NA	C	G	exonic	KIR3DL1
chr19	54829944	54830586	KIR3DL1	4	2	2	38	28	0	28	1	1	66	KIR3DL1:A6NI73;UniProt_Release2020_04_hg19_combined;chr19:54829944-54830586:54829944:54830586	3	0	2	19	0	0	0	0	0.000668449	0.0714286	A6NI73	642	54829944	54830586	38	28	19	0	1	0.000668449	0.0714286	1	0.349179	1	1	1	0	3.17493	chr19	54830265	NA	C	T	exonic	KIR3DL1
chr19	54829944	54830586	KIR3DL1	4	2	2	38	28	0	28	1	1	66	KIR3DL1:A6NI73;UniProt_Release2020_04_hg19_combined;chr19:54829944-54830586:54829944:54830586	3	0	2	19	0	0	0	0	0.000668449	0.0714286	A6NI73	642	54829944	54830586	38	28	19	0	1	0.000668449	0.0714286	1	0.349179	1	1	1	0	3.17493	chr19	54830274	NA	G	C	exonic	KIR3DL1
chr19	54829459	54830291	KIR3DL1	4	2	2	38	28	0	28	1	1	66	KIR3DL1:P43629;topo_dom;chr19:54829459-54830291:54829459:54830291	3	1	2	22	0	0	0	0	0.000668449	0.0168067	P43629	832	54829459	54830291	38	28	22	0	1	0.000668449	0.0168067	1	0.349179	1	1	1	0	3.17493	chr19	54829933	NA	G	T	exonic	KIR3DL1
chr19	54829459	54830291	KIR3DL1	4	2	2	38	28	0	28	1	1	66	KIR3DL1:P43629;topo_dom;chr19:54829459-54830291:54829459:54830291	3	1	2	22	0	0	0	0	0.000668449	0.0168067	P43629	832	54829459	54830291	38	28	22	0	1	0.000668449	0.0168067	1	0.349179	1	1	1	0	3.17493	chr19	54829949	NA	A	G	exonic	KIR3DL1
chr19	54829459	54830291	KIR3DL1	4	2	2	38	28	0	28	1	1	66	KIR3DL1:P43629;topo_dom;chr19:54829459-54830291:54829459:54830291	3	1	2	22	0	0	0	0	0.000668449	0.0168067	P43629	832	54829459	54830291	38	28	22	0	1	0.000668449	0.0168067	1	0.349179	1	1	1	0	3.17493	chr19	54829965	NA	AAC	A	exonic	KIR3DL1
chr19	54829459	54830291	KIR3DL1	4	2	2	38	28	0	28	1	1	66	KIR3DL1:P43629;topo_dom;chr19:54829459-54830291:54829459:54830291	3	1	2	22	0	0	0	0	0.000668449	0.0168067	P43629	832	54829459	54830291	38	28	22	0	1	0.000668449	0.0168067	1	0.349179	1	1	1	0	3.17493	chr19	54829977	NA	C	G	exonic	KIR3DL1
chr19	54829459	54830291	KIR3DL1	4	2	2	38	28	0	28	1	1	66	KIR3DL1:P43629;topo_dom;chr19:54829459-54830291:54829459:54830291	3	1	2	22	0	0	0	0	0.000668449	0.0168067	P43629	832	54829459	54830291	38	28	22	0	1	0.000668449	0.0168067	1	0.349179	1	1	1	0	3.17493	chr19	54830217	NA	T	G	exonic	KIR3DL1
chr19	54829459	54830291	KIR3DL1	4	2	2	38	28	0	28	1	1	66	KIR3DL1:P43629;topo_dom;chr19:54829459-54830291:54829459:54830291	3	1	2	22	0	0	0	0	0.000668449	0.0168067	P43629	832	54829459	54830291	38	28	22	0	1	0.000668449	0.0168067	1	0.349179	1	1	1	0	3.17493	chr19	54830219	NA	T	G	exonic	KIR3DL1
chr19	54829459	54830291	KIR3DL1	4	2	2	38	28	0	28	1	1	66	KIR3DL1:P43629;topo_dom;chr19:54829459-54830291:54829459:54830291	3	1	2	22	0	0	0	0	0.000668449	0.0168067	P43629	832	54829459	54830291	38	28	22	0	1	0.000668449	0.0168067	1	0.349179	1	1	1	0	3.17493	chr19	54830222	NA	T	TA	exonic	KIR3DL1
chr19	54829459	54830291	KIR3DL1	4	2	2	38	28	0	28	1	1	66	KIR3DL1:P43629;topo_dom;chr19:54829459-54830291:54829459:54830291	3	1	2	22	0	0	0	0	0.000668449	0.0168067	P43629	832	54829459	54830291	38	28	22	0	1	0.000668449	0.0168067	1	0.349179	1	1	1	0	3.17493	chr19	54830247	NA	C	G	exonic	KIR3DL1
chr19	54829459	54830291	KIR3DL1	4	2	2	38	28	0	28	1	1	66	KIR3DL1:P43629;topo_dom;chr19:54829459-54830291:54829459:54830291	3	1	2	22	0	0	0	0	0.000668449	0.0168067	P43629	832	54829459	54830291	38	28	22	0	1	0.000668449	0.0168067	1	0.349179	1	1	1	0	3.17493	chr19	54830265	NA	C	T	exonic	KIR3DL1
chr19	54829459	54830291	KIR3DL1	4	2	2	38	28	0	28	1	1	66	KIR3DL1:P43629;topo_dom;chr19:54829459-54830291:54829459:54830291	3	1	2	22	0	0	0	0	0.000668449	0.0168067	P43629	832	54829459	54830291	38	28	22	0	1	0.000668449	0.0168067	1	0.349179	1	1	1	0	3.17493	chr19	54830274	NA	G	C	exonic	KIR3DL1
chr19	54829944	54831390	KIR3DL1	4	2	2	38	28	0	28	1	1	66	KIR3DL1:A6NI73;UniProt_Release2020_04_hg19_combined;chr19:54829944-54831390:54829944:54831390	3	0	2	19	0	0	0	0	0.000668449	0.0714286	A6NI73	1446	54829944	54831390	38	28	19	0	1	0.000668449	0.0714286	1	0.349179	1	1	1	0	3.17493	chr19	54829949	NA	A	G	exonic	KIR3DL1
chr19	54829944	54831390	KIR3DL1	4	2	2	38	28	0	28	1	1	66	KIR3DL1:A6NI73;UniProt_Release2020_04_hg19_combined;chr19:54829944-54831390:54829944:54831390	3	0	2	19	0	0	0	0	0.000668449	0.0714286	A6NI73	1446	54829944	54831390	38	28	19	0	1	0.000668449	0.0714286	1	0.349179	1	1	1	0	3.17493	chr19	54829965	NA	AAC	A	exonic	KIR3DL1
chr19	54829944	54831390	KIR3DL1	4	2	2	38	28	0	28	1	1	66	KIR3DL1:A6NI73;UniProt_Release2020_04_hg19_combined;chr19:54829944-54831390:54829944:54831390	3	0	2	19	0	0	0	0	0.000668449	0.0714286	A6NI73	1446	54829944	54831390	38	28	19	0	1	0.000668449	0.0714286	1	0.349179	1	1	1	0	3.17493	chr19	54829977	NA	C	G	exonic	KIR3DL1
chr19	54829944	54831390	KIR3DL1	4	2	2	38	28	0	28	1	1	66	KIR3DL1:A6NI73;UniProt_Release2020_04_hg19_combined;chr19:54829944-54831390:54829944:54831390	3	0	2	19	0	0	0	0	0.000668449	0.0714286	A6NI73	1446	54829944	54831390	38	28	19	0	1	0.000668449	0.0714286	1	0.349179	1	1	1	0	3.17493	chr19	54830217	NA	T	G	exonic	KIR3DL1
chr19	54829944	54831390	KIR3DL1	4	2	2	38	28	0	28	1	1	66	KIR3DL1:A6NI73;UniProt_Release2020_04_hg19_combined;chr19:54829944-54831390:54829944:54831390	3	0	2	19	0	0	0	0	0.000668449	0.0714286	A6NI73	1446	54829944	54831390	38	28	19	0	1	0.000668449	0.0714286	1	0.349179	1	1	1	0	3.17493	chr19	54830219	NA	T	G	exonic	KIR3DL1
chr19	54829944	54831390	KIR3DL1	4	2	2	38	28	0	28	1	1	66	KIR3DL1:A6NI73;UniProt_Release2020_04_hg19_combined;chr19:54829944-54831390:54829944:54831390	3	0	2	19	0	0	0	0	0.000668449	0.0714286	A6NI73	1446	54829944	54831390	38	28	19	0	1	0.000668449	0.0714286	1	0.349179	1	1	1	0	3.17493	chr19	54830222	NA	T	TA	exonic	KIR3DL1
chr19	54829944	54831390	KIR3DL1	4	2	2	38	28	0	28	1	1	66	KIR3DL1:A6NI73;UniProt_Release2020_04_hg19_combined;chr19:54829944-54831390:54829944:54831390	3	0	2	19	0	0	0	0	0.000668449	0.0714286	A6NI73	1446	54829944	54831390	38	28	19	0	1	0.000668449	0.0714286	1	0.349179	1	1	1	0	3.17493	chr19	54830247	NA	C	G	exonic	KIR3DL1
chr19	54829944	54831390	KIR3DL1	4	2	2	38	28	0	28	1	1	66	KIR3DL1:A6NI73;UniProt_Release2020_04_hg19_combined;chr19:54829944-54831390:54829944:54831390	3	0	2	19	0	0	0	0	0.000668449	0.0714286	A6NI73	1446	54829944	54831390	38	28	19	0	1	0.000668449	0.0714286	1	0.349179	1	1	1	0	3.17493	chr19	54830265	NA	C	T	exonic	KIR3DL1
chr19	54829944	54831390	KIR3DL1	4	2	2	38	28	0	28	1	1	66	KIR3DL1:A6NI73;UniProt_Release2020_04_hg19_combined;chr19:54829944-54831390:54829944:54831390	3	0	2	19	0	0	0	0	0.000668449	0.0714286	A6NI73	1446	54829944	54831390	38	28	19	0	1	0.000668449	0.0714286	1	0.349179	1	1	1	0	3.17493	chr19	54830274	NA	G	C	exonic	KIR3DL1
chr19	54829944	54830655	KIR3DL1	4	2	2	38	28	0	28	1	1	66	KIR3DL1:A6NI73;UniProt_Release2020_04_hg19_combined;chr19:54829944-54830655:54829944:54830655	3	0	2	19	0	0	0	0	0.000668449	0.0714286	A6NI73	711	54829944	54830655	38	28	19	0	1	0.000668449	0.0714286	1	0.349179	1	1	1	0	3.17493	chr19	54829949	NA	A	G	exonic	KIR3DL1
chr19	54829944	54830655	KIR3DL1	4	2	2	38	28	0	28	1	1	66	KIR3DL1:A6NI73;UniProt_Release2020_04_hg19_combined;chr19:54829944-54830655:54829944:54830655	3	0	2	19	0	0	0	0	0.000668449	0.0714286	A6NI73	711	54829944	54830655	38	28	19	0	1	0.000668449	0.0714286	1	0.349179	1	1	1	0	3.17493	chr19	54829965	NA	AAC	A	exonic	KIR3DL1
chr19	54829944	54830655	KIR3DL1	4	2	2	38	28	0	28	1	1	66	KIR3DL1:A6NI73;UniProt_Release2020_04_hg19_combined;chr19:54829944-54830655:54829944:54830655	3	0	2	19	0	0	0	0	0.000668449	0.0714286	A6NI73	711	54829944	54830655	38	28	19	0	1	0.000668449	0.0714286	1	0.349179	1	1	1	0	3.17493	chr19	54829977	NA	C	G	exonic	KIR3DL1
chr19	54829944	54830655	KIR3DL1	4	2	2	38	28	0	28	1	1	66	KIR3DL1:A6NI73;UniProt_Release2020_04_hg19_combined;chr19:54829944-54830655:54829944:54830655	3	0	2	19	0	0	0	0	0.000668449	0.0714286	A6NI73	711	54829944	54830655	38	28	19	0	1	0.000668449	0.0714286	1	0.349179	1	1	1	0	3.17493	chr19	54830217	NA	T	G	exonic	KIR3DL1
chr19	54829944	54830655	KIR3DL1	4	2	2	38	28	0	28	1	1	66	KIR3DL1:A6NI73;UniProt_Release2020_04_hg19_combined;chr19:54829944-54830655:54829944:54830655	3	0	2	19	0	0	0	0	0.000668449	0.0714286	A6NI73	711	54829944	54830655	38	28	19	0	1	0.000668449	0.0714286	1	0.349179	1	1	1	0	3.17493	chr19	54830219	NA	T	G	exonic	KIR3DL1
chr19	54829944	54830655	KIR3DL1	4	2	2	38	28	0	28	1	1	66	KIR3DL1:A6NI73;UniProt_Release2020_04_hg19_combined;chr19:54829944-54830655:54829944:54830655	3	0	2	19	0	0	0	0	0.000668449	0.0714286	A6NI73	711	54829944	54830655	38	28	19	0	1	0.000668449	0.0714286	1	0.349179	1	1	1	0	3.17493	chr19	54830222	NA	T	TA	exonic	KIR3DL1
chr19	54829944	54830655	KIR3DL1	4	2	2	38	28	0	28	1	1	66	KIR3DL1:A6NI73;UniProt_Release2020_04_hg19_combined;chr19:54829944-54830655:54829944:54830655	3	0	2	19	0	0	0	0	0.000668449	0.0714286	A6NI73	711	54829944	54830655	38	28	19	0	1	0.000668449	0.0714286	1	0.349179	1	1	1	0	3.17493	chr19	54830247	NA	C	G	exonic	KIR3DL1
chr19	54829944	54830655	KIR3DL1	4	2	2	38	28	0	28	1	1	66	KIR3DL1:A6NI73;UniProt_Release2020_04_hg19_combined;chr19:54829944-54830655:54829944:54830655	3	0	2	19	0	0	0	0	0.000668449	0.0714286	A6NI73	711	54829944	54830655	38	28	19	0	1	0.000668449	0.0714286	1	0.349179	1	1	1	0	3.17493	chr19	54830265	NA	C	T	exonic	KIR3DL1
chr19	54829944	54830655	KIR3DL1	4	2	2	38	28	0	28	1	1	66	KIR3DL1:A6NI73;UniProt_Release2020_04_hg19_combined;chr19:54829944-54830655:54829944:54830655	3	0	2	19	0	0	0	0	0.000668449	0.0714286	A6NI73	711	54829944	54830655	38	28	19	0	1	0.000668449	0.0714286	1	0.349179	1	1	1	0	3.17493	chr19	54830274	NA	G	C	exonic	KIR3DL1
chr19	54829944	54831418	KIR3DL1	4	2	2	38	28	0	28	1	1	66	KIR3DL1:A6NI73-3;UniProt_Release2020_04_hg19_combined;chr19:54829944-54831418:54829944:54831418	3	0	2	19	0	0	0	0	0.000668449	0.0714286	A6NI73-3	1474	54829944	54831418	38	28	19	0	1	0.000668449	0.0714286	1	0.349179	1	1	1	0	3.17493	chr19	54829949	NA	A	G	exonic	KIR3DL1
chr19	54829944	54831418	KIR3DL1	4	2	2	38	28	0	28	1	1	66	KIR3DL1:A6NI73-3;UniProt_Release2020_04_hg19_combined;chr19:54829944-54831418:54829944:54831418	3	0	2	19	0	0	0	0	0.000668449	0.0714286	A6NI73-3	1474	54829944	54831418	38	28	19	0	1	0.000668449	0.0714286	1	0.349179	1	1	1	0	3.17493	chr19	54829965	NA	AAC	A	exonic	KIR3DL1
chr19	54829944	54831418	KIR3DL1	4	2	2	38	28	0	28	1	1	66	KIR3DL1:A6NI73-3;UniProt_Release2020_04_hg19_combined;chr19:54829944-54831418:54829944:54831418	3	0	2	19	0	0	0	0	0.000668449	0.0714286	A6NI73-3	1474	54829944	54831418	38	28	19	0	1	0.000668449	0.0714286	1	0.349179	1	1	1	0	3.17493	chr19	54829977	NA	C	G	exonic	KIR3DL1
chr19	54829944	54831418	KIR3DL1	4	2	2	38	28	0	28	1	1	66	KIR3DL1:A6NI73-3;UniProt_Release2020_04_hg19_combined;chr19:54829944-54831418:54829944:54831418	3	0	2	19	0	0	0	0	0.000668449	0.0714286	A6NI73-3	1474	54829944	54831418	38	28	19	0	1	0.000668449	0.0714286	1	0.349179	1	1	1	0	3.17493	chr19	54830217	NA	T	G	exonic	KIR3DL1
chr19	54829944	54831418	KIR3DL1	4	2	2	38	28	0	28	1	1	66	KIR3DL1:A6NI73-3;UniProt_Release2020_04_hg19_combined;chr19:54829944-54831418:54829944:54831418	3	0	2	19	0	0	0	0	0.000668449	0.0714286	A6NI73-3	1474	54829944	54831418	38	28	19	0	1	0.000668449	0.0714286	1	0.349179	1	1	1	0	3.17493	chr19	54830219	NA	T	G	exonic	KIR3DL1
chr19	54829944	54831418	KIR3DL1	4	2	2	38	28	0	28	1	1	66	KIR3DL1:A6NI73-3;UniProt_Release2020_04_hg19_combined;chr19:54829944-54831418:54829944:54831418	3	0	2	19	0	0	0	0	0.000668449	0.0714286	A6NI73-3	1474	54829944	54831418	38	28	19	0	1	0.000668449	0.0714286	1	0.349179	1	1	1	0	3.17493	chr19	54830222	NA	T	TA	exonic	KIR3DL1
chr19	54829944	54831418	KIR3DL1	4	2	2	38	28	0	28	1	1	66	KIR3DL1:A6NI73-3;UniProt_Release2020_04_hg19_combined;chr19:54829944-54831418:54829944:54831418	3	0	2	19	0	0	0	0	0.000668449	0.0714286	A6NI73-3	1474	54829944	54831418	38	28	19	0	1	0.000668449	0.0714286	1	0.349179	1	1	1	0	3.17493	chr19	54830247	NA	C	G	exonic	KIR3DL1
chr19	54829944	54831418	KIR3DL1	4	2	2	38	28	0	28	1	1	66	KIR3DL1:A6NI73-3;UniProt_Release2020_04_hg19_combined;chr19:54829944-54831418:54829944:54831418	3	0	2	19	0	0	0	0	0.000668449	0.0714286	A6NI73-3	1474	54829944	54831418	38	28	19	0	1	0.000668449	0.0714286	1	0.349179	1	1	1	0	3.17493	chr19	54830265	NA	C	T	exonic	KIR3DL1
chr19	54829944	54831418	KIR3DL1	4	2	2	38	28	0	28	1	1	66	KIR3DL1:A6NI73-3;UniProt_Release2020_04_hg19_combined;chr19:54829944-54831418:54829944:54831418	3	0	2	19	0	0	0	0	0.000668449	0.0714286	A6NI73-3	1474	54829944	54831418	38	28	19	0	1	0.000668449	0.0714286	1	0.349179	1	1	1	0	3.17493	chr19	54830274	NA	G	C	exonic	KIR3DL1
chr19	54829920	54830101	KIR3DL1	4	2	2	38	28	0	28	1	1	66	KIR3DL1:A0A1W2PNX4;region;chr19:54829920-54830101:54829920:54830101	3	1	2	10	0	0	0	0	0.000668449	0.0168067	A0A1W2PNX4	181	54829920	54830101	38	28	10	0	1	0.000668449	0.0168067	1	0.349179	1	1	1	0	3.17493	chr19	54829933	NA	G	T	exonic	KIR3DL1
chr19	54829920	54830101	KIR3DL1	4	2	2	38	28	0	28	1	1	66	KIR3DL1:A0A1W2PNX4;region;chr19:54829920-54830101:54829920:54830101	3	1	2	10	0	0	0	0	0.000668449	0.0168067	A0A1W2PNX4	181	54829920	54830101	38	28	10	0	1	0.000668449	0.0168067	1	0.349179	1	1	1	0	3.17493	chr19	54829949	NA	A	G	exonic	KIR3DL1
chr19	54829920	54830101	KIR3DL1	4	2	2	38	28	0	28	1	1	66	KIR3DL1:A0A1W2PNX4;region;chr19:54829920-54830101:54829920:54830101	3	1	2	10	0	0	0	0	0.000668449	0.0168067	A0A1W2PNX4	181	54829920	54830101	38	28	10	0	1	0.000668449	0.0168067	1	0.349179	1	1	1	0	3.17493	chr19	54829965	NA	AAC	A	exonic	KIR3DL1
chr19	54829920	54830101	KIR3DL1	4	2	2	38	28	0	28	1	1	66	KIR3DL1:A0A1W2PNX4;region;chr19:54829920-54830101:54829920:54830101	3	1	2	10	0	0	0	0	0.000668449	0.0168067	A0A1W2PNX4	181	54829920	54830101	38	28	10	0	1	0.000668449	0.0168067	1	0.349179	1	1	1	0	3.17493	chr19	54829977	NA	C	G	exonic	KIR3DL1
chr19	54829440	54830272	KIR3DL1	4	2	2	38	28	0	28	1	1	66	KIR3DL1:P43629;topo_dom;chr19:54829440-54830272:54829440:54830272	3	1	2	20	0	0	0	0	0.000668449	0.0168067	P43629	832	54829440	54830272	38	28	20	0	1	0.000668449	0.0168067	1	0.349179	1	1	1	0	3.17493	chr19	54829933	NA	G	T	exonic	KIR3DL1
chr19	54829440	54830272	KIR3DL1	4	2	2	38	28	0	28	1	1	66	KIR3DL1:P43629;topo_dom;chr19:54829440-54830272:54829440:54830272	3	1	2	20	0	0	0	0	0.000668449	0.0168067	P43629	832	54829440	54830272	38	28	20	0	1	0.000668449	0.0168067	1	0.349179	1	1	1	0	3.17493	chr19	54829949	NA	A	G	exonic	KIR3DL1
chr19	54829440	54830272	KIR3DL1	4	2	2	38	28	0	28	1	1	66	KIR3DL1:P43629;topo_dom;chr19:54829440-54830272:54829440:54830272	3	1	2	20	0	0	0	0	0.000668449	0.0168067	P43629	832	54829440	54830272	38	28	20	0	1	0.000668449	0.0168067	1	0.349179	1	1	1	0	3.17493	chr19	54829965	NA	AAC	A	exonic	KIR3DL1
chr19	54829440	54830272	KIR3DL1	4	2	2	38	28	0	28	1	1	66	KIR3DL1:P43629;topo_dom;chr19:54829440-54830272:54829440:54830272	3	1	2	20	0	0	0	0	0.000668449	0.0168067	P43629	832	54829440	54830272	38	28	20	0	1	0.000668449	0.0168067	1	0.349179	1	1	1	0	3.17493	chr19	54829977	NA	C	G	exonic	KIR3DL1
chr19	54829440	54830272	KIR3DL1	4	2	2	38	28	0	28	1	1	66	KIR3DL1:P43629;topo_dom;chr19:54829440-54830272:54829440:54830272	3	1	2	20	0	0	0	0	0.000668449	0.0168067	P43629	832	54829440	54830272	38	28	20	0	1	0.000668449	0.0168067	1	0.349179	1	1	1	0	3.17493	chr19	54830217	NA	T	G	exonic	KIR3DL1
chr19	54829440	54830272	KIR3DL1	4	2	2	38	28	0	28	1	1	66	KIR3DL1:P43629;topo_dom;chr19:54829440-54830272:54829440:54830272	3	1	2	20	0	0	0	0	0.000668449	0.0168067	P43629	832	54829440	54830272	38	28	20	0	1	0.000668449	0.0168067	1	0.349179	1	1	1	0	3.17493	chr19	54830219	NA	T	G	exonic	KIR3DL1
chr19	54829440	54830272	KIR3DL1	4	2	2	38	28	0	28	1	1	66	KIR3DL1:P43629;topo_dom;chr19:54829440-54830272:54829440:54830272	3	1	2	20	0	0	0	0	0.000668449	0.0168067	P43629	832	54829440	54830272	38	28	20	0	1	0.000668449	0.0168067	1	0.349179	1	1	1	0	3.17493	chr19	54830222	NA	T	TA	exonic	KIR3DL1
chr19	54829440	54830272	KIR3DL1	4	2	2	38	28	0	28	1	1	66	KIR3DL1:P43629;topo_dom;chr19:54829440-54830272:54829440:54830272	3	1	2	20	0	0	0	0	0.000668449	0.0168067	P43629	832	54829440	54830272	38	28	20	0	1	0.000668449	0.0168067	1	0.349179	1	1	1	0	3.17493	chr19	54830247	NA	C	G	exonic	KIR3DL1
chr19	54829440	54830272	KIR3DL1	4	2	2	38	28	0	28	1	1	66	KIR3DL1:P43629;topo_dom;chr19:54829440-54830272:54829440:54830272	3	1	2	20	0	0	0	0	0.000668449	0.0168067	P43629	832	54829440	54830272	38	28	20	0	1	0.000668449	0.0168067	1	0.349179	1	1	1	0	3.17493	chr19	54830265	NA	C	T	exonic	KIR3DL1
chr19	54829944	54830741	KIR3DL1	4	2	2	38	28	0	28	1	1	66	KIR3DL1:A6NI73;UniProt_Release2020_04_hg19_combined;chr19:54829944-54830741:54829944:54830741	3	0	2	19	0	0	0	0	0.000668449	0.0714286	A6NI73	797	54829944	54830741	38	28	19	0	1	0.000668449	0.0714286	1	0.349179	1	1	1	0	3.17493	chr19	54829949	NA	A	G	exonic	KIR3DL1
chr19	54829944	54830741	KIR3DL1	4	2	2	38	28	0	28	1	1	66	KIR3DL1:A6NI73;UniProt_Release2020_04_hg19_combined;chr19:54829944-54830741:54829944:54830741	3	0	2	19	0	0	0	0	0.000668449	0.0714286	A6NI73	797	54829944	54830741	38	28	19	0	1	0.000668449	0.0714286	1	0.349179	1	1	1	0	3.17493	chr19	54829965	NA	AAC	A	exonic	KIR3DL1
chr19	54829944	54830741	KIR3DL1	4	2	2	38	28	0	28	1	1	66	KIR3DL1:A6NI73;UniProt_Release2020_04_hg19_combined;chr19:54829944-54830741:54829944:54830741	3	0	2	19	0	0	0	0	0.000668449	0.0714286	A6NI73	797	54829944	54830741	38	28	19	0	1	0.000668449	0.0714286	1	0.349179	1	1	1	0	3.17493	chr19	54829977	NA	C	G	exonic	KIR3DL1
chr19	54829944	54830741	KIR3DL1	4	2	2	38	28	0	28	1	1	66	KIR3DL1:A6NI73;UniProt_Release2020_04_hg19_combined;chr19:54829944-54830741:54829944:54830741	3	0	2	19	0	0	0	0	0.000668449	0.0714286	A6NI73	797	54829944	54830741	38	28	19	0	1	0.000668449	0.0714286	1	0.349179	1	1	1	0	3.17493	chr19	54830217	NA	T	G	exonic	KIR3DL1
chr19	54829944	54830741	KIR3DL1	4	2	2	38	28	0	28	1	1	66	KIR3DL1:A6NI73;UniProt_Release2020_04_hg19_combined;chr19:54829944-54830741:54829944:54830741	3	0	2	19	0	0	0	0	0.000668449	0.0714286	A6NI73	797	54829944	54830741	38	28	19	0	1	0.000668449	0.0714286	1	0.349179	1	1	1	0	3.17493	chr19	54830219	NA	T	G	exonic	KIR3DL1
chr19	54829944	54830741	KIR3DL1	4	2	2	38	28	0	28	1	1	66	KIR3DL1:A6NI73;UniProt_Release2020_04_hg19_combined;chr19:54829944-54830741:54829944:54830741	3	0	2	19	0	0	0	0	0.000668449	0.0714286	A6NI73	797	54829944	54830741	38	28	19	0	1	0.000668449	0.0714286	1	0.349179	1	1	1	0	3.17493	chr19	54830222	NA	T	TA	exonic	KIR3DL1
chr19	54829944	54830741	KIR3DL1	4	2	2	38	28	0	28	1	1	66	KIR3DL1:A6NI73;UniProt_Release2020_04_hg19_combined;chr19:54829944-54830741:54829944:54830741	3	0	2	19	0	0	0	0	0.000668449	0.0714286	A6NI73	797	54829944	54830741	38	28	19	0	1	0.000668449	0.0714286	1	0.349179	1	1	1	0	3.17493	chr19	54830247	NA	C	G	exonic	KIR3DL1
chr19	54829944	54830741	KIR3DL1	4	2	2	38	28	0	28	1	1	66	KIR3DL1:A6NI73;UniProt_Release2020_04_hg19_combined;chr19:54829944-54830741:54829944:54830741	3	0	2	19	0	0	0	0	0.000668449	0.0714286	A6NI73	797	54829944	54830741	38	28	19	0	1	0.000668449	0.0714286	1	0.349179	1	1	1	0	3.17493	chr19	54830265	NA	C	T	exonic	KIR3DL1
chr19	54829944	54830741	KIR3DL1	4	2	2	38	28	0	28	1	1	66	KIR3DL1:A6NI73;UniProt_Release2020_04_hg19_combined;chr19:54829944-54830741:54829944:54830741	3	0	2	19	0	0	0	0	0.000668449	0.0714286	A6NI73	797	54829944	54830741	38	28	19	0	1	0.000668449	0.0714286	1	0.349179	1	1	1	0	3.17493	chr19	54830274	NA	G	C	exonic	KIR3DL1
chr19	54829944	54831624	KIR3DL1	4	2	2	38	28	0	28	1	1	66	KIR3DL1:A6NI73;UniProt_Release2020_04_hg19_combined;chr19:54829944-54831624:54829944:54831624	3	0	2	19	0	0	0	0	0.000668449	0.0714286	A6NI73	1680	54829944	54831624	38	28	19	0	1	0.000668449	0.0714286	1	0.349179	1	1	1	0	3.17493	chr19	54829949	NA	A	G	exonic	KIR3DL1
chr19	54829944	54831624	KIR3DL1	4	2	2	38	28	0	28	1	1	66	KIR3DL1:A6NI73;UniProt_Release2020_04_hg19_combined;chr19:54829944-54831624:54829944:54831624	3	0	2	19	0	0	0	0	0.000668449	0.0714286	A6NI73	1680	54829944	54831624	38	28	19	0	1	0.000668449	0.0714286	1	0.349179	1	1	1	0	3.17493	chr19	54829965	NA	AAC	A	exonic	KIR3DL1
chr19	54829944	54831624	KIR3DL1	4	2	2	38	28	0	28	1	1	66	KIR3DL1:A6NI73;UniProt_Release2020_04_hg19_combined;chr19:54829944-54831624:54829944:54831624	3	0	2	19	0	0	0	0	0.000668449	0.0714286	A6NI73	1680	54829944	54831624	38	28	19	0	1	0.000668449	0.0714286	1	0.349179	1	1	1	0	3.17493	chr19	54829977	NA	C	G	exonic	KIR3DL1
chr19	54829944	54831624	KIR3DL1	4	2	2	38	28	0	28	1	1	66	KIR3DL1:A6NI73;UniProt_Release2020_04_hg19_combined;chr19:54829944-54831624:54829944:54831624	3	0	2	19	0	0	0	0	0.000668449	0.0714286	A6NI73	1680	54829944	54831624	38	28	19	0	1	0.000668449	0.0714286	1	0.349179	1	1	1	0	3.17493	chr19	54830217	NA	T	G	exonic	KIR3DL1
chr19	54829944	54831624	KIR3DL1	4	2	2	38	28	0	28	1	1	66	KIR3DL1:A6NI73;UniProt_Release2020_04_hg19_combined;chr19:54829944-54831624:54829944:54831624	3	0	2	19	0	0	0	0	0.000668449	0.0714286	A6NI73	1680	54829944	54831624	38	28	19	0	1	0.000668449	0.0714286	1	0.349179	1	1	1	0	3.17493	chr19	54830219	NA	T	G	exonic	KIR3DL1
chr19	54829944	54831624	KIR3DL1	4	2	2	38	28	0	28	1	1	66	KIR3DL1:A6NI73;UniProt_Release2020_04_hg19_combined;chr19:54829944-54831624:54829944:54831624	3	0	2	19	0	0	0	0	0.000668449	0.0714286	A6NI73	1680	54829944	54831624	38	28	19	0	1	0.000668449	0.0714286	1	0.349179	1	1	1	0	3.17493	chr19	54830222	NA	T	TA	exonic	KIR3DL1
chr19	54829944	54831624	KIR3DL1	4	2	2	38	28	0	28	1	1	66	KIR3DL1:A6NI73;UniProt_Release2020_04_hg19_combined;chr19:54829944-54831624:54829944:54831624	3	0	2	19	0	0	0	0	0.000668449	0.0714286	A6NI73	1680	54829944	54831624	38	28	19	0	1	0.000668449	0.0714286	1	0.349179	1	1	1	0	3.17493	chr19	54830247	NA	C	G	exonic	KIR3DL1
chr19	54829944	54831624	KIR3DL1	4	2	2	38	28	0	28	1	1	66	KIR3DL1:A6NI73;UniProt_Release2020_04_hg19_combined;chr19:54829944-54831624:54829944:54831624	3	0	2	19	0	0	0	0	0.000668449	0.0714286	A6NI73	1680	54829944	54831624	38	28	19	0	1	0.000668449	0.0714286	1	0.349179	1	1	1	0	3.17493	chr19	54830265	NA	C	T	exonic	KIR3DL1
chr19	54829944	54831624	KIR3DL1	4	2	2	38	28	0	28	1	1	66	KIR3DL1:A6NI73;UniProt_Release2020_04_hg19_combined;chr19:54829944-54831624:54829944:54831624	3	0	2	19	0	0	0	0	0.000668449	0.0714286	A6NI73	1680	54829944	54831624	38	28	19	0	1	0.000668449	0.0714286	1	0.349179	1	1	1	0	3.17493	chr19	54830274	NA	G	C	exonic	KIR3DL1
chr19	54829944	54830022	KIR3DL1	4	2	2	38	28	0	28	1	1	66	KIR3DL1:A6NI73;UniProt_Release2020_04_hg19_combined;chr19:54829944-54830022:54829944:54830022	3	0	2	7	0	0	0	0	0.000668449	0.0714286	A6NI73	78	54829944	54830022	38	28	7	0	1	0.000668449	0.0714286	1	0.349179	1	1	1	0	3.17493	chr19	54829949	NA	A	G	exonic	KIR3DL1
chr19	54829944	54830022	KIR3DL1	4	2	2	38	28	0	28	1	1	66	KIR3DL1:A6NI73;UniProt_Release2020_04_hg19_combined;chr19:54829944-54830022:54829944:54830022	3	0	2	7	0	0	0	0	0.000668449	0.0714286	A6NI73	78	54829944	54830022	38	28	7	0	1	0.000668449	0.0714286	1	0.349179	1	1	1	0	3.17493	chr19	54829965	NA	AAC	A	exonic	KIR3DL1
chr19	54829944	54830022	KIR3DL1	4	2	2	38	28	0	28	1	1	66	KIR3DL1:A6NI73;UniProt_Release2020_04_hg19_combined;chr19:54829944-54830022:54829944:54830022	3	0	2	7	0	0	0	0	0.000668449	0.0714286	A6NI73	78	54829944	54830022	38	28	7	0	1	0.000668449	0.0714286	1	0.349179	1	1	1	0	3.17493	chr19	54829977	NA	C	G	exonic	KIR3DL1
chr19	54829944	54831459	KIR3DL1	4	2	2	38	28	0	28	1	1	66	KIR3DL1:A6NI73;UniProt_Release2020_04_hg19_combined;chr19:54829944-54831459:54829944:54831459	3	0	2	19	0	0	0	0	0.000668449	0.0714286	A6NI73	1515	54829944	54831459	38	28	19	0	1	0.000668449	0.0714286	1	0.349179	1	1	1	0	3.17493	chr19	54829949	NA	A	G	exonic	KIR3DL1
chr19	54829944	54831459	KIR3DL1	4	2	2	38	28	0	28	1	1	66	KIR3DL1:A6NI73;UniProt_Release2020_04_hg19_combined;chr19:54829944-54831459:54829944:54831459	3	0	2	19	0	0	0	0	0.000668449	0.0714286	A6NI73	1515	54829944	54831459	38	28	19	0	1	0.000668449	0.0714286	1	0.349179	1	1	1	0	3.17493	chr19	54829965	NA	AAC	A	exonic	KIR3DL1
chr19	54829944	54831459	KIR3DL1	4	2	2	38	28	0	28	1	1	66	KIR3DL1:A6NI73;UniProt_Release2020_04_hg19_combined;chr19:54829944-54831459:54829944:54831459	3	0	2	19	0	0	0	0	0.000668449	0.0714286	A6NI73	1515	54829944	54831459	38	28	19	0	1	0.000668449	0.0714286	1	0.349179	1	1	1	0	3.17493	chr19	54829977	NA	C	G	exonic	KIR3DL1
chr19	54829944	54831459	KIR3DL1	4	2	2	38	28	0	28	1	1	66	KIR3DL1:A6NI73;UniProt_Release2020_04_hg19_combined;chr19:54829944-54831459:54829944:54831459	3	0	2	19	0	0	0	0	0.000668449	0.0714286	A6NI73	1515	54829944	54831459	38	28	19	0	1	0.000668449	0.0714286	1	0.349179	1	1	1	0	3.17493	chr19	54830217	NA	T	G	exonic	KIR3DL1
chr19	54829944	54831459	KIR3DL1	4	2	2	38	28	0	28	1	1	66	KIR3DL1:A6NI73;UniProt_Release2020_04_hg19_combined;chr19:54829944-54831459:54829944:54831459	3	0	2	19	0	0	0	0	0.000668449	0.0714286	A6NI73	1515	54829944	54831459	38	28	19	0	1	0.000668449	0.0714286	1	0.349179	1	1	1	0	3.17493	chr19	54830219	NA	T	G	exonic	KIR3DL1
chr19	54829944	54831459	KIR3DL1	4	2	2	38	28	0	28	1	1	66	KIR3DL1:A6NI73;UniProt_Release2020_04_hg19_combined;chr19:54829944-54831459:54829944:54831459	3	0	2	19	0	0	0	0	0.000668449	0.0714286	A6NI73	1515	54829944	54831459	38	28	19	0	1	0.000668449	0.0714286	1	0.349179	1	1	1	0	3.17493	chr19	54830222	NA	T	TA	exonic	KIR3DL1
chr19	54829944	54831459	KIR3DL1	4	2	2	38	28	0	28	1	1	66	KIR3DL1:A6NI73;UniProt_Release2020_04_hg19_combined;chr19:54829944-54831459:54829944:54831459	3	0	2	19	0	0	0	0	0.000668449	0.0714286	A6NI73	1515	54829944	54831459	38	28	19	0	1	0.000668449	0.0714286	1	0.349179	1	1	1	0	3.17493	chr19	54830247	NA	C	G	exonic	KIR3DL1
chr19	54829944	54831459	KIR3DL1	4	2	2	38	28	0	28	1	1	66	KIR3DL1:A6NI73;UniProt_Release2020_04_hg19_combined;chr19:54829944-54831459:54829944:54831459	3	0	2	19	0	0	0	0	0.000668449	0.0714286	A6NI73	1515	54829944	54831459	38	28	19	0	1	0.000668449	0.0714286	1	0.349179	1	1	1	0	3.17493	chr19	54830265	NA	C	T	exonic	KIR3DL1
chr19	54829944	54831459	KIR3DL1	4	2	2	38	28	0	28	1	1	66	KIR3DL1:A6NI73;UniProt_Release2020_04_hg19_combined;chr19:54829944-54831459:54829944:54831459	3	0	2	19	0	0	0	0	0.000668449	0.0714286	A6NI73	1515	54829944	54831459	38	28	19	0	1	0.000668449	0.0714286	1	0.349179	1	1	1	0	3.17493	chr19	54830274	NA	G	C	exonic	KIR3DL1
chr19	54829944	54831545	KIR3DL1	4	2	2	38	28	0	28	1	1	66	KIR3DL1:A6NI73;UniProt_Release2020_04_hg19_combined;chr19:54829944-54831545:54829944:54831545	3	0	2	19	0	0	0	0	0.000668449	0.0714286	A6NI73	1601	54829944	54831545	38	28	19	0	1	0.000668449	0.0714286	1	0.349179	1	1	1	0	3.17493	chr19	54829949	NA	A	G	exonic	KIR3DL1
chr19	54829944	54831545	KIR3DL1	4	2	2	38	28	0	28	1	1	66	KIR3DL1:A6NI73;UniProt_Release2020_04_hg19_combined;chr19:54829944-54831545:54829944:54831545	3	0	2	19	0	0	0	0	0.000668449	0.0714286	A6NI73	1601	54829944	54831545	38	28	19	0	1	0.000668449	0.0714286	1	0.349179	1	1	1	0	3.17493	chr19	54829965	NA	AAC	A	exonic	KIR3DL1
chr19	54829944	54831545	KIR3DL1	4	2	2	38	28	0	28	1	1	66	KIR3DL1:A6NI73;UniProt_Release2020_04_hg19_combined;chr19:54829944-54831545:54829944:54831545	3	0	2	19	0	0	0	0	0.000668449	0.0714286	A6NI73	1601	54829944	54831545	38	28	19	0	1	0.000668449	0.0714286	1	0.349179	1	1	1	0	3.17493	chr19	54829977	NA	C	G	exonic	KIR3DL1
chr19	54829944	54831545	KIR3DL1	4	2	2	38	28	0	28	1	1	66	KIR3DL1:A6NI73;UniProt_Release2020_04_hg19_combined;chr19:54829944-54831545:54829944:54831545	3	0	2	19	0	0	0	0	0.000668449	0.0714286	A6NI73	1601	54829944	54831545	38	28	19	0	1	0.000668449	0.0714286	1	0.349179	1	1	1	0	3.17493	chr19	54830217	NA	T	G	exonic	KIR3DL1
chr19	54829944	54831545	KIR3DL1	4	2	2	38	28	0	28	1	1	66	KIR3DL1:A6NI73;UniProt_Release2020_04_hg19_combined;chr19:54829944-54831545:54829944:54831545	3	0	2	19	0	0	0	0	0.000668449	0.0714286	A6NI73	1601	54829944	54831545	38	28	19	0	1	0.000668449	0.0714286	1	0.349179	1	1	1	0	3.17493	chr19	54830219	NA	T	G	exonic	KIR3DL1
chr19	54829944	54831545	KIR3DL1	4	2	2	38	28	0	28	1	1	66	KIR3DL1:A6NI73;UniProt_Release2020_04_hg19_combined;chr19:54829944-54831545:54829944:54831545	3	0	2	19	0	0	0	0	0.000668449	0.0714286	A6NI73	1601	54829944	54831545	38	28	19	0	1	0.000668449	0.0714286	1	0.349179	1	1	1	0	3.17493	chr19	54830222	NA	T	TA	exonic	KIR3DL1
chr19	54829944	54831545	KIR3DL1	4	2	2	38	28	0	28	1	1	66	KIR3DL1:A6NI73;UniProt_Release2020_04_hg19_combined;chr19:54829944-54831545:54829944:54831545	3	0	2	19	0	0	0	0	0.000668449	0.0714286	A6NI73	1601	54829944	54831545	38	28	19	0	1	0.000668449	0.0714286	1	0.349179	1	1	1	0	3.17493	chr19	54830247	NA	C	G	exonic	KIR3DL1
chr19	54829944	54831545	KIR3DL1	4	2	2	38	28	0	28	1	1	66	KIR3DL1:A6NI73;UniProt_Release2020_04_hg19_combined;chr19:54829944-54831545:54829944:54831545	3	0	2	19	0	0	0	0	0.000668449	0.0714286	A6NI73	1601	54829944	54831545	38	28	19	0	1	0.000668449	0.0714286	1	0.349179	1	1	1	0	3.17493	chr19	54830265	NA	C	T	exonic	KIR3DL1
chr19	54829944	54831545	KIR3DL1	4	2	2	38	28	0	28	1	1	66	KIR3DL1:A6NI73;UniProt_Release2020_04_hg19_combined;chr19:54829944-54831545:54829944:54831545	3	0	2	19	0	0	0	0	0.000668449	0.0714286	A6NI73	1601	54829944	54831545	38	28	19	0	1	0.000668449	0.0714286	1	0.349179	1	1	1	0	3.17493	chr19	54830274	NA	G	C	exonic	KIR3DL1
chr19	54829947	54829971	KIR3DL1	4	2	2	38	28	0	28	1	1	66	KIR3DL1:A6NI73;UniProt_Release2020_04_hg19_combined;chr19:54829947-54829971:54829947:54829971	3	0	2	5	0	0	0	0	0.000668449	0.0714286	A6NI73	24	54829947	54829971	38	28	5	0	1	0.000668449	0.0714286	1	0.349179	1	1	1	0	3.17493	chr19	54829949	NA	A	G	exonic	KIR3DL1
chr19	54829947	54829971	KIR3DL1	4	2	2	38	28	0	28	1	1	66	KIR3DL1:A6NI73;UniProt_Release2020_04_hg19_combined;chr19:54829947-54829971:54829947:54829971	3	0	2	5	0	0	0	0	0.000668449	0.0714286	A6NI73	24	54829947	54829971	38	28	5	0	1	0.000668449	0.0714286	1	0.349179	1	1	1	0	3.17493	chr19	54829965	NA	AAC	A	exonic	KIR3DL1
chr19	54829944	54831411	KIR3DL1	4	2	2	38	28	0	28	1	1	66	KIR3DL1:A6NI73-4;UniProt_Release2020_04_hg19_combined;chr19:54829944-54831411:54829944:54831411	3	0	2	19	0	0	0	0	0.000668449	0.0714286	A6NI73-4	1467	54829944	54831411	38	28	19	0	1	0.000668449	0.0714286	1	0.349179	1	1	1	0	3.17493	chr19	54829949	NA	A	G	exonic	KIR3DL1
chr19	54829944	54831411	KIR3DL1	4	2	2	38	28	0	28	1	1	66	KIR3DL1:A6NI73-4;UniProt_Release2020_04_hg19_combined;chr19:54829944-54831411:54829944:54831411	3	0	2	19	0	0	0	0	0.000668449	0.0714286	A6NI73-4	1467	54829944	54831411	38	28	19	0	1	0.000668449	0.0714286	1	0.349179	1	1	1	0	3.17493	chr19	54829965	NA	AAC	A	exonic	KIR3DL1
chr19	54829944	54831411	KIR3DL1	4	2	2	38	28	0	28	1	1	66	KIR3DL1:A6NI73-4;UniProt_Release2020_04_hg19_combined;chr19:54829944-54831411:54829944:54831411	3	0	2	19	0	0	0	0	0.000668449	0.0714286	A6NI73-4	1467	54829944	54831411	38	28	19	0	1	0.000668449	0.0714286	1	0.349179	1	1	1	0	3.17493	chr19	54829977	NA	C	G	exonic	KIR3DL1
chr19	54829944	54831411	KIR3DL1	4	2	2	38	28	0	28	1	1	66	KIR3DL1:A6NI73-4;UniProt_Release2020_04_hg19_combined;chr19:54829944-54831411:54829944:54831411	3	0	2	19	0	0	0	0	0.000668449	0.0714286	A6NI73-4	1467	54829944	54831411	38	28	19	0	1	0.000668449	0.0714286	1	0.349179	1	1	1	0	3.17493	chr19	54830217	NA	T	G	exonic	KIR3DL1
chr19	54829944	54831411	KIR3DL1	4	2	2	38	28	0	28	1	1	66	KIR3DL1:A6NI73-4;UniProt_Release2020_04_hg19_combined;chr19:54829944-54831411:54829944:54831411	3	0	2	19	0	0	0	0	0.000668449	0.0714286	A6NI73-4	1467	54829944	54831411	38	28	19	0	1	0.000668449	0.0714286	1	0.349179	1	1	1	0	3.17493	chr19	54830219	NA	T	G	exonic	KIR3DL1
chr19	54829944	54831411	KIR3DL1	4	2	2	38	28	0	28	1	1	66	KIR3DL1:A6NI73-4;UniProt_Release2020_04_hg19_combined;chr19:54829944-54831411:54829944:54831411	3	0	2	19	0	0	0	0	0.000668449	0.0714286	A6NI73-4	1467	54829944	54831411	38	28	19	0	1	0.000668449	0.0714286	1	0.349179	1	1	1	0	3.17493	chr19	54830222	NA	T	TA	exonic	KIR3DL1
chr19	54829944	54831411	KIR3DL1	4	2	2	38	28	0	28	1	1	66	KIR3DL1:A6NI73-4;UniProt_Release2020_04_hg19_combined;chr19:54829944-54831411:54829944:54831411	3	0	2	19	0	0	0	0	0.000668449	0.0714286	A6NI73-4	1467	54829944	54831411	38	28	19	0	1	0.000668449	0.0714286	1	0.349179	1	1	1	0	3.17493	chr19	54830247	NA	C	G	exonic	KIR3DL1
chr19	54829944	54831411	KIR3DL1	4	2	2	38	28	0	28	1	1	66	KIR3DL1:A6NI73-4;UniProt_Release2020_04_hg19_combined;chr19:54829944-54831411:54829944:54831411	3	0	2	19	0	0	0	0	0.000668449	0.0714286	A6NI73-4	1467	54829944	54831411	38	28	19	0	1	0.000668449	0.0714286	1	0.349179	1	1	1	0	3.17493	chr19	54830265	NA	C	T	exonic	KIR3DL1
chr19	54829944	54831411	KIR3DL1	4	2	2	38	28	0	28	1	1	66	KIR3DL1:A6NI73-4;UniProt_Release2020_04_hg19_combined;chr19:54829944-54831411:54829944:54831411	3	0	2	19	0	0	0	0	0.000668449	0.0714286	A6NI73-4	1467	54829944	54831411	38	28	19	0	1	0.000668449	0.0714286	1	0.349179	1	1	1	0	3.17493	chr19	54830274	NA	G	C	exonic	KIR3DL1
chr19	54829944	54832428	KIR3DL1	4	2	2	38	28	0	28	1	1	66	KIR3DL1:A6NI73;UniProt_Release2020_04_hg19_combined;chr19:54829944-54832428:54829944:54832428	3	0	2	19	0	0	0	0	0.000668449	0.0714286	A6NI73	2484	54829944	54832428	38	28	19	0	1	0.000668449	0.0714286	1	0.349179	1	1	1	0	3.17493	chr19	54829949	NA	A	G	exonic	KIR3DL1
chr19	54829944	54832428	KIR3DL1	4	2	2	38	28	0	28	1	1	66	KIR3DL1:A6NI73;UniProt_Release2020_04_hg19_combined;chr19:54829944-54832428:54829944:54832428	3	0	2	19	0	0	0	0	0.000668449	0.0714286	A6NI73	2484	54829944	54832428	38	28	19	0	1	0.000668449	0.0714286	1	0.349179	1	1	1	0	3.17493	chr19	54829965	NA	AAC	A	exonic	KIR3DL1
chr19	54829944	54832428	KIR3DL1	4	2	2	38	28	0	28	1	1	66	KIR3DL1:A6NI73;UniProt_Release2020_04_hg19_combined;chr19:54829944-54832428:54829944:54832428	3	0	2	19	0	0	0	0	0.000668449	0.0714286	A6NI73	2484	54829944	54832428	38	28	19	0	1	0.000668449	0.0714286	1	0.349179	1	1	1	0	3.17493	chr19	54829977	NA	C	G	exonic	KIR3DL1
chr19	54829944	54832428	KIR3DL1	4	2	2	38	28	0	28	1	1	66	KIR3DL1:A6NI73;UniProt_Release2020_04_hg19_combined;chr19:54829944-54832428:54829944:54832428	3	0	2	19	0	0	0	0	0.000668449	0.0714286	A6NI73	2484	54829944	54832428	38	28	19	0	1	0.000668449	0.0714286	1	0.349179	1	1	1	0	3.17493	chr19	54830217	NA	T	G	exonic	KIR3DL1
chr19	54829944	54832428	KIR3DL1	4	2	2	38	28	0	28	1	1	66	KIR3DL1:A6NI73;UniProt_Release2020_04_hg19_combined;chr19:54829944-54832428:54829944:54832428	3	0	2	19	0	0	0	0	0.000668449	0.0714286	A6NI73	2484	54829944	54832428	38	28	19	0	1	0.000668449	0.0714286	1	0.349179	1	1	1	0	3.17493	chr19	54830219	NA	T	G	exonic	KIR3DL1
chr19	54829944	54832428	KIR3DL1	4	2	2	38	28	0	28	1	1	66	KIR3DL1:A6NI73;UniProt_Release2020_04_hg19_combined;chr19:54829944-54832428:54829944:54832428	3	0	2	19	0	0	0	0	0.000668449	0.0714286	A6NI73	2484	54829944	54832428	38	28	19	0	1	0.000668449	0.0714286	1	0.349179	1	1	1	0	3.17493	chr19	54830222	NA	T	TA	exonic	KIR3DL1
chr19	54829944	54832428	KIR3DL1	4	2	2	38	28	0	28	1	1	66	KIR3DL1:A6NI73;UniProt_Release2020_04_hg19_combined;chr19:54829944-54832428:54829944:54832428	3	0	2	19	0	0	0	0	0.000668449	0.0714286	A6NI73	2484	54829944	54832428	38	28	19	0	1	0.000668449	0.0714286	1	0.349179	1	1	1	0	3.17493	chr19	54830247	NA	C	G	exonic	KIR3DL1
chr19	54829944	54832428	KIR3DL1	4	2	2	38	28	0	28	1	1	66	KIR3DL1:A6NI73;UniProt_Release2020_04_hg19_combined;chr19:54829944-54832428:54829944:54832428	3	0	2	19	0	0	0	0	0.000668449	0.0714286	A6NI73	2484	54829944	54832428	38	28	19	0	1	0.000668449	0.0714286	1	0.349179	1	1	1	0	3.17493	chr19	54830265	NA	C	T	exonic	KIR3DL1
chr19	54829944	54832428	KIR3DL1	4	2	2	38	28	0	28	1	1	66	KIR3DL1:A6NI73;UniProt_Release2020_04_hg19_combined;chr19:54829944-54832428:54829944:54832428	3	0	2	19	0	0	0	0	0.000668449	0.0714286	A6NI73	2484	54829944	54832428	38	28	19	0	1	0.000668449	0.0714286	1	0.349179	1	1	1	0	3.17493	chr19	54830274	NA	G	C	exonic	KIR3DL1
chr19	54829944	54831497	KIR3DL1	4	2	2	38	28	0	28	1	1	66	KIR3DL1:A6NI73-4;UniProt_Release2020_04_hg19_combined;chr19:54829944-54831497:54829944:54831497	3	0	2	19	0	0	0	0	0.000668449	0.0714286	A6NI73-4	1553	54829944	54831497	38	28	19	0	1	0.000668449	0.0714286	1	0.349179	1	1	1	0	3.17493	chr19	54829949	NA	A	G	exonic	KIR3DL1
chr19	54829944	54831497	KIR3DL1	4	2	2	38	28	0	28	1	1	66	KIR3DL1:A6NI73-4;UniProt_Release2020_04_hg19_combined;chr19:54829944-54831497:54829944:54831497	3	0	2	19	0	0	0	0	0.000668449	0.0714286	A6NI73-4	1553	54829944	54831497	38	28	19	0	1	0.000668449	0.0714286	1	0.349179	1	1	1	0	3.17493	chr19	54829965	NA	AAC	A	exonic	KIR3DL1
chr19	54829944	54831497	KIR3DL1	4	2	2	38	28	0	28	1	1	66	KIR3DL1:A6NI73-4;UniProt_Release2020_04_hg19_combined;chr19:54829944-54831497:54829944:54831497	3	0	2	19	0	0	0	0	0.000668449	0.0714286	A6NI73-4	1553	54829944	54831497	38	28	19	0	1	0.000668449	0.0714286	1	0.349179	1	1	1	0	3.17493	chr19	54829977	NA	C	G	exonic	KIR3DL1
chr19	54829944	54831497	KIR3DL1	4	2	2	38	28	0	28	1	1	66	KIR3DL1:A6NI73-4;UniProt_Release2020_04_hg19_combined;chr19:54829944-54831497:54829944:54831497	3	0	2	19	0	0	0	0	0.000668449	0.0714286	A6NI73-4	1553	54829944	54831497	38	28	19	0	1	0.000668449	0.0714286	1	0.349179	1	1	1	0	3.17493	chr19	54830217	NA	T	G	exonic	KIR3DL1
chr19	54829944	54831497	KIR3DL1	4	2	2	38	28	0	28	1	1	66	KIR3DL1:A6NI73-4;UniProt_Release2020_04_hg19_combined;chr19:54829944-54831497:54829944:54831497	3	0	2	19	0	0	0	0	0.000668449	0.0714286	A6NI73-4	1553	54829944	54831497	38	28	19	0	1	0.000668449	0.0714286	1	0.349179	1	1	1	0	3.17493	chr19	54830219	NA	T	G	exonic	KIR3DL1
chr19	54829944	54831497	KIR3DL1	4	2	2	38	28	0	28	1	1	66	KIR3DL1:A6NI73-4;UniProt_Release2020_04_hg19_combined;chr19:54829944-54831497:54829944:54831497	3	0	2	19	0	0	0	0	0.000668449	0.0714286	A6NI73-4	1553	54829944	54831497	38	28	19	0	1	0.000668449	0.0714286	1	0.349179	1	1	1	0	3.17493	chr19	54830222	NA	T	TA	exonic	KIR3DL1
chr19	54829944	54831497	KIR3DL1	4	2	2	38	28	0	28	1	1	66	KIR3DL1:A6NI73-4;UniProt_Release2020_04_hg19_combined;chr19:54829944-54831497:54829944:54831497	3	0	2	19	0	0	0	0	0.000668449	0.0714286	A6NI73-4	1553	54829944	54831497	38	28	19	0	1	0.000668449	0.0714286	1	0.349179	1	1	1	0	3.17493	chr19	54830247	NA	C	G	exonic	KIR3DL1
chr19	54829944	54831497	KIR3DL1	4	2	2	38	28	0	28	1	1	66	KIR3DL1:A6NI73-4;UniProt_Release2020_04_hg19_combined;chr19:54829944-54831497:54829944:54831497	3	0	2	19	0	0	0	0	0.000668449	0.0714286	A6NI73-4	1553	54829944	54831497	38	28	19	0	1	0.000668449	0.0714286	1	0.349179	1	1	1	0	3.17493	chr19	54830265	NA	C	T	exonic	KIR3DL1
chr19	54829944	54831497	KIR3DL1	4	2	2	38	28	0	28	1	1	66	KIR3DL1:A6NI73-4;UniProt_Release2020_04_hg19_combined;chr19:54829944-54831497:54829944:54831497	3	0	2	19	0	0	0	0	0.000668449	0.0714286	A6NI73-4	1553	54829944	54831497	38	28	19	0	1	0.000668449	0.0714286	1	0.349179	1	1	1	0	3.17493	chr19	54830274	NA	G	C	exonic	KIR3DL1
chr3	195720994	195733504	MUC20	3	0	2	5	0	0	0	0.000668449	0.0714286	5	MUC20:E9PH32;proteome;chr3:195720994-195733504:195720994:195733504	3	0	2	5	0	0	0	0	0.000668449	0.0714286	E9PH32	12510	195720994	195733504	5	0	5	0	0.000668449	0.000668449	0.0714286	0.0714286	0.349179	1	0.498093	1	3.17493	3.17493	chr3	195725288	NA	C	T	exonic	MUC20
chr3	195720994	195733504	MUC20	3	0	2	5	0	0	0	0.000668449	0.0714286	5	MUC20:E9PH32;proteome;chr3:195720994-195733504:195720994:195733504	3	0	2	5	0	0	0	0	0.000668449	0.0714286	E9PH32	12510	195720994	195733504	5	0	5	0	0.000668449	0.000668449	0.0714286	0.0714286	0.349179	1	0.498093	1	3.17493	3.17493	chr3	195725634	NA	C	*	exonic	MUC20
chr3	195720994	195733504	MUC20	3	0	2	5	0	0	0	0.000668449	0.0714286	5	MUC20:E9PH32;proteome;chr3:195720994-195733504:195720994:195733504	3	0	2	5	0	0	0	0	0.000668449	0.0714286	E9PH32	12510	195720994	195733504	5	0	5	0	0.000668449	0.000668449	0.0714286	0.0714286	0.349179	1	0.498093	1	3.17493	3.17493	chr3	195725634	NA	C	T	exonic	MUC20
chr3	195720978	195731441	MUC20	3	0	2	5	0	0	0	0.000668449	0.0714286	5	MUC20:A0A0G2JSE2;0;chr3:195720978-195731441:195720978:195731441	3	0	2	5	0	0	0	0	0.000668449	0.0714286	A0A0G2JSE2	10463	195720978	195731441	5	0	5	0	0.000668449	0.000668449	0.0714286	0.0714286	0.349179	1	0.498093	1	3.17493	3.17493	chr3	195725288	NA	C	T	exonic	MUC20
chr3	195720978	195731441	MUC20	3	0	2	5	0	0	0	0.000668449	0.0714286	5	MUC20:A0A0G2JSE2;0;chr3:195720978-195731441:195720978:195731441	3	0	2	5	0	0	0	0	0.000668449	0.0714286	A0A0G2JSE2	10463	195720978	195731441	5	0	5	0	0.000668449	0.000668449	0.0714286	0.0714286	0.349179	1	0.498093	1	3.17493	3.17493	chr3	195725634	NA	C	*	exonic	MUC20
chr3	195720978	195731441	MUC20	3	0	2	5	0	0	0	0.000668449	0.0714286	5	MUC20:A0A0G2JSE2;0;chr3:195720978-195731441:195720978:195731441	3	0	2	5	0	0	0	0	0.000668449	0.0714286	A0A0G2JSE2	10463	195720978	195731441	5	0	5	0	0.000668449	0.000668449	0.0714286	0.0714286	0.349179	1	0.498093	1	3.17493	3.17493	chr3	195725634	NA	C	T	exonic	MUC20
chr3	195725152	195725665	MUC20	3	0	2	5	0	0	0	0.000668449	0.0714286	5	MUC20:Q8N307;UniProt_Release2020_04_hg38_combined;chr3:195725152-195725665:195725152:195725665	3	0	2	5	0	0	0	0	0.000668449	0.0714286	Q8N307	513	195725152	195725665	5	0	5	0	0.000668449	0.000668449	0.0714286	0.0714286	0.349179	1	0.498093	1	3.17493	3.17493	chr3	195725288	NA	C	T	exonic	MUC20
chr3	195725152	195725665	MUC20	3	0	2	5	0	0	0	0.000668449	0.0714286	5	MUC20:Q8N307;UniProt_Release2020_04_hg38_combined;chr3:195725152-195725665:195725152:195725665	3	0	2	5	0	0	0	0	0.000668449	0.0714286	Q8N307	513	195725152	195725665	5	0	5	0	0.000668449	0.000668449	0.0714286	0.0714286	0.349179	1	0.498093	1	3.17493	3.17493	chr3	195725634	NA	C	*	exonic	MUC20
chr3	195725152	195725665	MUC20	3	0	2	5	0	0	0	0.000668449	0.0714286	5	MUC20:Q8N307;UniProt_Release2020_04_hg38_combined;chr3:195725152-195725665:195725152:195725665	3	0	2	5	0	0	0	0	0.000668449	0.0714286	Q8N307	513	195725152	195725665	5	0	5	0	0.000668449	0.000668449	0.0714286	0.0714286	0.349179	1	0.498093	1	3.17493	3.17493	chr3	195725634	NA	C	T	exonic	MUC20
chr3	195721073	195733215	MUC20	3	0	2	5	0	0	0	0.000668449	0.0714286	5	MUC20:E9PH32;0;chr3:195721073-195733215:195721073:195733215	3	0	2	5	0	0	0	0	0.000668449	0.0714286	E9PH32	12142	195721073	195733215	5	0	5	0	0.000668449	0.000668449	0.0714286	0.0714286	0.349179	1	0.498093	1	3.17493	3.17493	chr3	195725288	NA	C	T	exonic	MUC20
chr3	195721073	195733215	MUC20	3	0	2	5	0	0	0	0.000668449	0.0714286	5	MUC20:E9PH32;0;chr3:195721073-195733215:195721073:195733215	3	0	2	5	0	0	0	0	0.000668449	0.0714286	E9PH32	12142	195721073	195733215	5	0	5	0	0.000668449	0.000668449	0.0714286	0.0714286	0.349179	1	0.498093	1	3.17493	3.17493	chr3	195725634	NA	C	*	exonic	MUC20
chr3	195721073	195733215	MUC20	3	0	2	5	0	0	0	0.000668449	0.0714286	5	MUC20:E9PH32;0;chr3:195721073-195733215:195721073:195733215	3	0	2	5	0	0	0	0	0.000668449	0.0714286	E9PH32	12142	195721073	195733215	5	0	5	0	0.000668449	0.000668449	0.0714286	0.0714286	0.349179	1	0.498093	1	3.17493	3.17493	chr3	195725634	NA	C	T	exonic	MUC20
chr3	195720978	195732146	MUC20	3	0	2	5	0	0	0	0.000668449	0.0714286	5	MUC20:A0A0G2JR26;0;chr3:195720978-195732146:195720978:195732146	3	0	2	5	0	0	0	0	0.000668449	0.0714286	A0A0G2JR26	11168	195720978	195732146	5	0	5	0	0.000668449	0.000668449	0.0714286	0.0714286	0.349179	1	0.498093	1	3.17493	3.17493	chr3	195725288	NA	C	T	exonic	MUC20
chr3	195720978	195732146	MUC20	3	0	2	5	0	0	0	0.000668449	0.0714286	5	MUC20:A0A0G2JR26;0;chr3:195720978-195732146:195720978:195732146	3	0	2	5	0	0	0	0	0.000668449	0.0714286	A0A0G2JR26	11168	195720978	195732146	5	0	5	0	0.000668449	0.000668449	0.0714286	0.0714286	0.349179	1	0.498093	1	3.17493	3.17493	chr3	195725634	NA	C	*	exonic	MUC20
chr3	195720978	195732146	MUC20	3	0	2	5	0	0	0	0.000668449	0.0714286	5	MUC20:A0A0G2JR26;0;chr3:195720978-195732146:195720978:195732146	3	0	2	5	0	0	0	0	0.000668449	0.0714286	A0A0G2JR26	11168	195720978	195732146	5	0	5	0	0.000668449	0.000668449	0.0714286	0.0714286	0.349179	1	0.498093	1	3.17493	3.17493	chr3	195725634	NA	C	T	exonic	MUC20
chr3	195720977	195733551	MUC20	3	0	2	5	0	0	0	0.000668449	0.0714286	5	MUC20:Q8N307;proteome;chr3:195720977-195733551:195720977:195733551	3	0	2	5	0	0	0	0	0.000668449	0.0714286	Q8N307	12574	195720977	195733551	5	0	5	0	0.000668449	0.000668449	0.0714286	0.0714286	0.349179	1	0.498093	1	3.17493	3.17493	chr3	195725288	NA	C	T	exonic	MUC20
chr3	195720977	195733551	MUC20	3	0	2	5	0	0	0	0.000668449	0.0714286	5	MUC20:Q8N307;proteome;chr3:195720977-195733551:195720977:195733551	3	0	2	5	0	0	0	0	0.000668449	0.0714286	Q8N307	12574	195720977	195733551	5	0	5	0	0.000668449	0.000668449	0.0714286	0.0714286	0.349179	1	0.498093	1	3.17493	3.17493	chr3	195725634	NA	C	*	exonic	MUC20
chr3	195720977	195733551	MUC20	3	0	2	5	0	0	0	0.000668449	0.0714286	5	MUC20:Q8N307;proteome;chr3:195720977-195733551:195720977:195733551	3	0	2	5	0	0	0	0	0.000668449	0.0714286	Q8N307	12574	195720977	195733551	5	0	5	0	0.000668449	0.000668449	0.0714286	0.0714286	0.349179	1	0.498093	1	3.17493	3.17493	chr3	195725634	NA	C	T	exonic	MUC20
chr3	195724226	195733553	MUC20	3	0	2	5	0	0	0	0.000668449	0.0714286	5	MUC20:Q8N307-3;proteome;chr3:195724226-195733553:195724226:195733553	3	0	2	5	0	0	0	0	0.000668449	0.0714286	Q8N307-3	9327	195724226	195733553	5	0	5	0	0.000668449	0.000668449	0.0714286	0.0714286	0.349179	1	0.498093	1	3.17493	3.17493	chr3	195725288	NA	C	T	exonic	MUC20
chr3	195724226	195733553	MUC20	3	0	2	5	0	0	0	0.000668449	0.0714286	5	MUC20:Q8N307-3;proteome;chr3:195724226-195733553:195724226:195733553	3	0	2	5	0	0	0	0	0.000668449	0.0714286	Q8N307-3	9327	195724226	195733553	5	0	5	0	0.000668449	0.000668449	0.0714286	0.0714286	0.349179	1	0.498093	1	3.17493	3.17493	chr3	195725634	NA	C	*	exonic	MUC20
chr3	195724226	195733553	MUC20	3	0	2	5	0	0	0	0.000668449	0.0714286	5	MUC20:Q8N307-3;proteome;chr3:195724226-195733553:195724226:195733553	3	0	2	5	0	0	0	0	0.000668449	0.0714286	Q8N307-3	9327	195724226	195733553	5	0	5	0	0.000668449	0.000668449	0.0714286	0.0714286	0.349179	1	0.498093	1	3.17493	3.17493	chr3	195725634	NA	C	T	exonic	MUC20
chr3	195720883	195733553	MUC20	3	0	2	5	0	0	0	0.000668449	0.0714286	5	MUC20:C9JJE7;proteome;chr3:195720883-195733553:195720883:195733553	3	0	2	5	0	0	0	0	0.000668449	0.0714286	C9JJE7	12670	195720883	195733553	5	0	5	0	0.000668449	0.000668449	0.0714286	0.0714286	0.349179	1	0.498093	1	3.17493	3.17493	chr3	195725288	NA	C	T	exonic	MUC20
chr3	195720883	195733553	MUC20	3	0	2	5	0	0	0	0.000668449	0.0714286	5	MUC20:C9JJE7;proteome;chr3:195720883-195733553:195720883:195733553	3	0	2	5	0	0	0	0	0.000668449	0.0714286	C9JJE7	12670	195720883	195733553	5	0	5	0	0.000668449	0.000668449	0.0714286	0.0714286	0.349179	1	0.498093	1	3.17493	3.17493	chr3	195725634	NA	C	*	exonic	MUC20
chr3	195720883	195733553	MUC20	3	0	2	5	0	0	0	0.000668449	0.0714286	5	MUC20:C9JJE7;proteome;chr3:195720883-195733553:195720883:195733553	3	0	2	5	0	0	0	0	0.000668449	0.0714286	C9JJE7	12670	195720883	195733553	5	0	5	0	0.000668449	0.000668449	0.0714286	0.0714286	0.349179	1	0.498093	1	3.17493	3.17493	chr3	195725634	NA	C	T	exonic	MUC20
chr3	195720882	195731441	MUC20	3	0	2	5	0	0	0	0.000668449	0.0714286	5	MUC20:A0A0G2JSE2;0;chr3:195720882-195731441:195720882:195731441	3	0	2	5	0	0	0	0	0.000668449	0.0714286	A0A0G2JSE2	10559	195720882	195731441	5	0	5	0	0.000668449	0.000668449	0.0714286	0.0714286	0.349179	1	0.498093	1	3.17493	3.17493	chr3	195725288	NA	C	T	exonic	MUC20
chr3	195720882	195731441	MUC20	3	0	2	5	0	0	0	0.000668449	0.0714286	5	MUC20:A0A0G2JSE2;0;chr3:195720882-195731441:195720882:195731441	3	0	2	5	0	0	0	0	0.000668449	0.0714286	A0A0G2JSE2	10559	195720882	195731441	5	0	5	0	0.000668449	0.000668449	0.0714286	0.0714286	0.349179	1	0.498093	1	3.17493	3.17493	chr3	195725634	NA	C	*	exonic	MUC20
chr3	195720882	195731441	MUC20	3	0	2	5	0	0	0	0.000668449	0.0714286	5	MUC20:A0A0G2JSE2;0;chr3:195720882-195731441:195720882:195731441	3	0	2	5	0	0	0	0	0.000668449	0.0714286	A0A0G2JSE2	10559	195720882	195731441	5	0	5	0	0.000668449	0.000668449	0.0714286	0.0714286	0.349179	1	0.498093	1	3.17493	3.17493	chr3	195725634	NA	C	T	exonic	MUC20
chr3	195721576	195733553	MUC20	3	0	2	5	0	0	0	0.000668449	0.0714286	5	MUC20:A0A0G2JRT2;proteome;chr3:195721576-195733553:195721576:195733553	3	0	2	5	0	0	0	0	0.000668449	0.0714286	A0A0G2JRT2	11977	195721576	195733553	5	0	5	0	0.000668449	0.000668449	0.0714286	0.0714286	0.349179	1	0.498093	1	3.17493	3.17493	chr3	195725288	NA	C	T	exonic	MUC20
chr3	195721576	195733553	MUC20	3	0	2	5	0	0	0	0.000668449	0.0714286	5	MUC20:A0A0G2JRT2;proteome;chr3:195721576-195733553:195721576:195733553	3	0	2	5	0	0	0	0	0.000668449	0.0714286	A0A0G2JRT2	11977	195721576	195733553	5	0	5	0	0.000668449	0.000668449	0.0714286	0.0714286	0.349179	1	0.498093	1	3.17493	3.17493	chr3	195725634	NA	C	*	exonic	MUC20
chr3	195721576	195733553	MUC20	3	0	2	5	0	0	0	0.000668449	0.0714286	5	MUC20:A0A0G2JRT2;proteome;chr3:195721576-195733553:195721576:195733553	3	0	2	5	0	0	0	0	0.000668449	0.0714286	A0A0G2JRT2	11977	195721576	195733553	5	0	5	0	0.000668449	0.000668449	0.0714286	0.0714286	0.349179	1	0.498093	1	3.17493	3.17493	chr3	195725634	NA	C	T	exonic	MUC20
chr3	195724990	195725731	MUC20	3	0	2	5	0	0	0	0.000668449	0.0714286	5	MUC20:Q8N307;UniProt_Release2020_04_hg38_combined;chr3:195724990-195725731:195724990:195725731	3	0	2	5	0	0	0	0	0.000668449	0.0714286	Q8N307	741	195724990	195725731	5	0	5	0	0.000668449	0.000668449	0.0714286	0.0714286	0.349179	1	0.498093	1	3.17493	3.17493	chr3	195725288	NA	C	T	exonic	MUC20
chr3	195724990	195725731	MUC20	3	0	2	5	0	0	0	0.000668449	0.0714286	5	MUC20:Q8N307;UniProt_Release2020_04_hg38_combined;chr3:195724990-195725731:195724990:195725731	3	0	2	5	0	0	0	0	0.000668449	0.0714286	Q8N307	741	195724990	195725731	5	0	5	0	0.000668449	0.000668449	0.0714286	0.0714286	0.349179	1	0.498093	1	3.17493	3.17493	chr3	195725634	NA	C	*	exonic	MUC20
chr3	195724990	195725731	MUC20	3	0	2	5	0	0	0	0.000668449	0.0714286	5	MUC20:Q8N307;UniProt_Release2020_04_hg38_combined;chr3:195724990-195725731:195724990:195725731	3	0	2	5	0	0	0	0	0.000668449	0.0714286	Q8N307	741	195724990	195725731	5	0	5	0	0.000668449	0.000668449	0.0714286	0.0714286	0.349179	1	0.498093	1	3.17493	3.17493	chr3	195725634	NA	C	T	exonic	MUC20
chr3	195725110	195725812	MUC20	3	0	2	5	0	0	0	0.000668449	0.0714286	5	MUC20:A0A0G2JM47;region;chr3:195725110-195725812:195725110:195725812	3	0	2	5	0	0	0	0	0.000668449	0.0714286	A0A0G2JM47	702	195725110	195725812	5	0	5	0	0.000668449	0.000668449	0.0714286	0.0714286	0.349179	1	0.498093	1	3.17493	3.17493	chr3	195725288	NA	C	T	exonic	MUC20
chr3	195725110	195725812	MUC20	3	0	2	5	0	0	0	0.000668449	0.0714286	5	MUC20:A0A0G2JM47;region;chr3:195725110-195725812:195725110:195725812	3	0	2	5	0	0	0	0	0.000668449	0.0714286	A0A0G2JM47	702	195725110	195725812	5	0	5	0	0.000668449	0.000668449	0.0714286	0.0714286	0.349179	1	0.498093	1	3.17493	3.17493	chr3	195725634	NA	C	*	exonic	MUC20
chr3	195725110	195725812	MUC20	3	0	2	5	0	0	0	0.000668449	0.0714286	5	MUC20:A0A0G2JM47;region;chr3:195725110-195725812:195725110:195725812	3	0	2	5	0	0	0	0	0.000668449	0.0714286	A0A0G2JM47	702	195725110	195725812	5	0	5	0	0.000668449	0.000668449	0.0714286	0.0714286	0.349179	1	0.498093	1	3.17493	3.17493	chr3	195725634	NA	C	T	exonic	MUC20
chr3	195724631	195727916	MUC20	3	0	2	5	0	0	0	0.000668449	0.0714286	5	MUC20:H7C102;region;chr3:195724631-195727916:195724631:195727916	3	0	2	5	0	0	0	0	0.000668449	0.0714286	H7C102	3285	195724631	195727916	5	0	5	0	0.000668449	0.000668449	0.0714286	0.0714286	0.349179	1	0.498093	1	3.17493	3.17493	chr3	195725288	NA	C	T	exonic	MUC20
chr3	195724631	195727916	MUC20	3	0	2	5	0	0	0	0.000668449	0.0714286	5	MUC20:H7C102;region;chr3:195724631-195727916:195724631:195727916	3	0	2	5	0	0	0	0	0.000668449	0.0714286	H7C102	3285	195724631	195727916	5	0	5	0	0.000668449	0.000668449	0.0714286	0.0714286	0.349179	1	0.498093	1	3.17493	3.17493	chr3	195725634	NA	C	*	exonic	MUC20
chr3	195724631	195727916	MUC20	3	0	2	5	0	0	0	0.000668449	0.0714286	5	MUC20:H7C102;region;chr3:195724631-195727916:195724631:195727916	3	0	2	5	0	0	0	0	0.000668449	0.0714286	H7C102	3285	195724631	195727916	5	0	5	0	0.000668449	0.000668449	0.0714286	0.0714286	0.349179	1	0.498093	1	3.17493	3.17493	chr3	195725634	NA	C	T	exonic	MUC20
chr3	195724226	195733550	MUC20	3	0	2	5	0	0	0	0.000668449	0.0714286	5	MUC20:A0A0G2JM47;proteome;chr3:195724226-195733550:195724226:195733550	3	0	2	5	0	0	0	0	0.000668449	0.0714286	A0A0G2JM47	9324	195724226	195733550	5	0	5	0	0.000668449	0.000668449	0.0714286	0.0714286	0.349179	1	0.498093	1	3.17493	3.17493	chr3	195725288	NA	C	T	exonic	MUC20
chr3	195724226	195733550	MUC20	3	0	2	5	0	0	0	0.000668449	0.0714286	5	MUC20:A0A0G2JM47;proteome;chr3:195724226-195733550:195724226:195733550	3	0	2	5	0	0	0	0	0.000668449	0.0714286	A0A0G2JM47	9324	195724226	195733550	5	0	5	0	0.000668449	0.000668449	0.0714286	0.0714286	0.349179	1	0.498093	1	3.17493	3.17493	chr3	195725634	NA	C	*	exonic	MUC20
chr3	195724226	195733550	MUC20	3	0	2	5	0	0	0	0.000668449	0.0714286	5	MUC20:A0A0G2JM47;proteome;chr3:195724226-195733550:195724226:195733550	3	0	2	5	0	0	0	0	0.000668449	0.0714286	A0A0G2JM47	9324	195724226	195733550	5	0	5	0	0.000668449	0.000668449	0.0714286	0.0714286	0.349179	1	0.498093	1	3.17493	3.17493	chr3	195725634	NA	C	T	exonic	MUC20
chr3	195721082	195733215	MUC20	3	0	2	5	0	0	0	0.000668449	0.0714286	5	MUC20:Q8N307;0;chr3:195721082-195733215:195721082:195733215	3	0	2	5	0	0	0	0	0.000668449	0.0714286	Q8N307	12133	195721082	195733215	5	0	5	0	0.000668449	0.000668449	0.0714286	0.0714286	0.349179	1	0.498093	1	3.17493	3.17493	chr3	195725288	NA	C	T	exonic	MUC20
chr3	195721082	195733215	MUC20	3	0	2	5	0	0	0	0.000668449	0.0714286	5	MUC20:Q8N307;0;chr3:195721082-195733215:195721082:195733215	3	0	2	5	0	0	0	0	0.000668449	0.0714286	Q8N307	12133	195721082	195733215	5	0	5	0	0.000668449	0.000668449	0.0714286	0.0714286	0.349179	1	0.498093	1	3.17493	3.17493	chr3	195725634	NA	C	*	exonic	MUC20
chr3	195721082	195733215	MUC20	3	0	2	5	0	0	0	0.000668449	0.0714286	5	MUC20:Q8N307;0;chr3:195721082-195733215:195721082:195733215	3	0	2	5	0	0	0	0	0.000668449	0.0714286	Q8N307	12133	195721082	195733215	5	0	5	0	0.000668449	0.000668449	0.0714286	0.0714286	0.349179	1	0.498093	1	3.17493	3.17493	chr3	195725634	NA	C	T	exonic	MUC20
chr3	195724566	195727911	MUC20	3	0	2	5	0	0	0	0.000668449	0.0714286	5	MUC20:A0A0G2JNX3;region;chr3:195724566-195727911:195724566:195727911	3	0	2	5	0	0	0	0	0.000668449	0.0714286	A0A0G2JNX3	3345	195724566	195727911	5	0	5	0	0.000668449	0.000668449	0.0714286	0.0714286	0.349179	1	0.498093	1	3.17493	3.17493	chr3	195725288	NA	C	T	exonic	MUC20
chr3	195724566	195727911	MUC20	3	0	2	5	0	0	0	0.000668449	0.0714286	5	MUC20:A0A0G2JNX3;region;chr3:195724566-195727911:195724566:195727911	3	0	2	5	0	0	0	0	0.000668449	0.0714286	A0A0G2JNX3	3345	195724566	195727911	5	0	5	0	0.000668449	0.000668449	0.0714286	0.0714286	0.349179	1	0.498093	1	3.17493	3.17493	chr3	195725634	NA	C	*	exonic	MUC20
chr3	195724566	195727911	MUC20	3	0	2	5	0	0	0	0.000668449	0.0714286	5	MUC20:A0A0G2JNX3;region;chr3:195724566-195727911:195724566:195727911	3	0	2	5	0	0	0	0	0.000668449	0.0714286	A0A0G2JNX3	3345	195724566	195727911	5	0	5	0	0.000668449	0.000668449	0.0714286	0.0714286	0.349179	1	0.498093	1	3.17493	3.17493	chr3	195725634	NA	C	T	exonic	MUC20
chr3	195720882	195733551	MUC20	3	0	2	5	0	0	0	0.000668449	0.0714286	5	MUC20:Q8N307;proteome;chr3:195720882-195733551:195720882:195733551	3	0	2	5	0	0	0	0	0.000668449	0.0714286	Q8N307	12669	195720882	195733551	5	0	5	0	0.000668449	0.000668449	0.0714286	0.0714286	0.349179	1	0.498093	1	3.17493	3.17493	chr3	195725288	NA	C	T	exonic	MUC20
chr3	195720882	195733551	MUC20	3	0	2	5	0	0	0	0.000668449	0.0714286	5	MUC20:Q8N307;proteome;chr3:195720882-195733551:195720882:195733551	3	0	2	5	0	0	0	0	0.000668449	0.0714286	Q8N307	12669	195720882	195733551	5	0	5	0	0.000668449	0.000668449	0.0714286	0.0714286	0.349179	1	0.498093	1	3.17493	3.17493	chr3	195725634	NA	C	*	exonic	MUC20
chr3	195720882	195733551	MUC20	3	0	2	5	0	0	0	0.000668449	0.0714286	5	MUC20:Q8N307;proteome;chr3:195720882-195733551:195720882:195733551	3	0	2	5	0	0	0	0	0.000668449	0.0714286	Q8N307	12669	195720882	195733551	5	0	5	0	0.000668449	0.000668449	0.0714286	0.0714286	0.349179	1	0.498093	1	3.17493	3.17493	chr3	195725634	NA	C	T	exonic	MUC20
chr3	195720978	195731777	MUC20	3	0	2	5	0	0	0	0.000668449	0.0714286	5	MUC20:A0A0G2JSE2;proteome;chr3:195720978-195731777:195720978:195731777	3	0	2	5	0	0	0	0	0.000668449	0.0714286	A0A0G2JSE2	10799	195720978	195731777	5	0	5	0	0.000668449	0.000668449	0.0714286	0.0714286	0.349179	1	0.498093	1	3.17493	3.17493	chr3	195725288	NA	C	T	exonic	MUC20
chr3	195720978	195731777	MUC20	3	0	2	5	0	0	0	0.000668449	0.0714286	5	MUC20:A0A0G2JSE2;proteome;chr3:195720978-195731777:195720978:195731777	3	0	2	5	0	0	0	0	0.000668449	0.0714286	A0A0G2JSE2	10799	195720978	195731777	5	0	5	0	0.000668449	0.000668449	0.0714286	0.0714286	0.349179	1	0.498093	1	3.17493	3.17493	chr3	195725634	NA	C	*	exonic	MUC20
chr3	195720978	195731777	MUC20	3	0	2	5	0	0	0	0.000668449	0.0714286	5	MUC20:A0A0G2JSE2;proteome;chr3:195720978-195731777:195720978:195731777	3	0	2	5	0	0	0	0	0.000668449	0.0714286	A0A0G2JSE2	10799	195720978	195731777	5	0	5	0	0.000668449	0.000668449	0.0714286	0.0714286	0.349179	1	0.498093	1	3.17493	3.17493	chr3	195725634	NA	C	T	exonic	MUC20
chr3	195725209	195725665	MUC20	3	0	2	5	0	0	0	0.000668449	0.0714286	5	MUC20:Q8N307;UniProt_Release2020_04_hg38_combined;chr3:195725209-195725665:195725209:195725665	3	0	2	5	0	0	0	0	0.000668449	0.0714286	Q8N307	456	195725209	195725665	5	0	5	0	0.000668449	0.000668449	0.0714286	0.0714286	0.349179	1	0.498093	1	3.17493	3.17493	chr3	195725288	NA	C	T	exonic	MUC20
chr3	195725209	195725665	MUC20	3	0	2	5	0	0	0	0.000668449	0.0714286	5	MUC20:Q8N307;UniProt_Release2020_04_hg38_combined;chr3:195725209-195725665:195725209:195725665	3	0	2	5	0	0	0	0	0.000668449	0.0714286	Q8N307	456	195725209	195725665	5	0	5	0	0.000668449	0.000668449	0.0714286	0.0714286	0.349179	1	0.498093	1	3.17493	3.17493	chr3	195725634	NA	C	*	exonic	MUC20
chr3	195725209	195725665	MUC20	3	0	2	5	0	0	0	0.000668449	0.0714286	5	MUC20:Q8N307;UniProt_Release2020_04_hg38_combined;chr3:195725209-195725665:195725209:195725665	3	0	2	5	0	0	0	0	0.000668449	0.0714286	Q8N307	456	195725209	195725665	5	0	5	0	0.000668449	0.000668449	0.0714286	0.0714286	0.349179	1	0.498093	1	3.17493	3.17493	chr3	195725634	NA	C	T	exonic	MUC20
chr3	195721574	195733553	MUC20	3	0	2	5	0	0	0	0.000668449	0.0714286	5	MUC20:A0A0G2JN31;proteome;chr3:195721574-195733553:195721574:195733553	3	0	2	5	0	0	0	0	0.000668449	0.0714286	A0A0G2JN31	11979	195721574	195733553	5	0	5	0	0.000668449	0.000668449	0.0714286	0.0714286	0.349179	1	0.498093	1	3.17493	3.17493	chr3	195725288	NA	C	T	exonic	MUC20
chr3	195721574	195733553	MUC20	3	0	2	5	0	0	0	0.000668449	0.0714286	5	MUC20:A0A0G2JN31;proteome;chr3:195721574-195733553:195721574:195733553	3	0	2	5	0	0	0	0	0.000668449	0.0714286	A0A0G2JN31	11979	195721574	195733553	5	0	5	0	0.000668449	0.000668449	0.0714286	0.0714286	0.349179	1	0.498093	1	3.17493	3.17493	chr3	195725634	NA	C	*	exonic	MUC20
chr3	195721574	195733553	MUC20	3	0	2	5	0	0	0	0.000668449	0.0714286	5	MUC20:A0A0G2JN31;proteome;chr3:195721574-195733553:195721574:195733553	3	0	2	5	0	0	0	0	0.000668449	0.0714286	A0A0G2JN31	11979	195721574	195733553	5	0	5	0	0.000668449	0.000668449	0.0714286	0.0714286	0.349179	1	0.498093	1	3.17493	3.17493	chr3	195725634	NA	C	T	exonic	MUC20
chr3	195724929	195733551	MUC20	3	0	2	5	0	0	0	0.000668449	0.0714286	5	MUC20:A0A0G2JR84;proteome;chr3:195724929-195733551:195724929:195733551	3	0	2	5	0	0	0	0	0.000668449	0.0714286	A0A0G2JR84	8622	195724929	195733551	5	0	5	0	0.000668449	0.000668449	0.0714286	0.0714286	0.349179	1	0.498093	1	3.17493	3.17493	chr3	195725288	NA	C	T	exonic	MUC20
chr3	195724929	195733551	MUC20	3	0	2	5	0	0	0	0.000668449	0.0714286	5	MUC20:A0A0G2JR84;proteome;chr3:195724929-195733551:195724929:195733551	3	0	2	5	0	0	0	0	0.000668449	0.0714286	A0A0G2JR84	8622	195724929	195733551	5	0	5	0	0.000668449	0.000668449	0.0714286	0.0714286	0.349179	1	0.498093	1	3.17493	3.17493	chr3	195725634	NA	C	*	exonic	MUC20
chr3	195724929	195733551	MUC20	3	0	2	5	0	0	0	0.000668449	0.0714286	5	MUC20:A0A0G2JR84;proteome;chr3:195724929-195733551:195724929:195733551	3	0	2	5	0	0	0	0	0.000668449	0.0714286	A0A0G2JR84	8622	195724929	195733551	5	0	5	0	0.000668449	0.000668449	0.0714286	0.0714286	0.349179	1	0.498093	1	3.17493	3.17493	chr3	195725634	NA	C	T	exonic	MUC20
chr3	195720882	195733089	MUC20	3	0	2	5	0	0	0	0.000668449	0.0714286	5	MUC20:A0A0G2JRI9;0;chr3:195720882-195733089:195720882:195733089	3	0	2	5	0	0	0	0	0.000668449	0.0714286	A0A0G2JRI9	12207	195720882	195733089	5	0	5	0	0.000668449	0.000668449	0.0714286	0.0714286	0.349179	1	0.498093	1	3.17493	3.17493	chr3	195725288	NA	C	T	exonic	MUC20
chr3	195720882	195733089	MUC20	3	0	2	5	0	0	0	0.000668449	0.0714286	5	MUC20:A0A0G2JRI9;0;chr3:195720882-195733089:195720882:195733089	3	0	2	5	0	0	0	0	0.000668449	0.0714286	A0A0G2JRI9	12207	195720882	195733089	5	0	5	0	0.000668449	0.000668449	0.0714286	0.0714286	0.349179	1	0.498093	1	3.17493	3.17493	chr3	195725634	NA	C	*	exonic	MUC20
chr3	195720882	195733089	MUC20	3	0	2	5	0	0	0	0.000668449	0.0714286	5	MUC20:A0A0G2JRI9;0;chr3:195720882-195733089:195720882:195733089	3	0	2	5	0	0	0	0	0.000668449	0.0714286	A0A0G2JRI9	12207	195720882	195733089	5	0	5	0	0.000668449	0.000668449	0.0714286	0.0714286	0.349179	1	0.498093	1	3.17493	3.17493	chr3	195725634	NA	C	T	exonic	MUC20
chr3	195720882	195731215	MUC20	3	0	2	5	0	0	0	0.000668449	0.0714286	5	MUC20:A0A0G2JSE2;proteome;chr3:195720882-195731215:195720882:195731215	3	0	2	5	0	0	0	0	0.000668449	0.0714286	A0A0G2JSE2	10333	195720882	195731215	5	0	5	0	0.000668449	0.000668449	0.0714286	0.0714286	0.349179	1	0.498093	1	3.17493	3.17493	chr3	195725288	NA	C	T	exonic	MUC20
chr3	195720882	195731215	MUC20	3	0	2	5	0	0	0	0.000668449	0.0714286	5	MUC20:A0A0G2JSE2;proteome;chr3:195720882-195731215:195720882:195731215	3	0	2	5	0	0	0	0	0.000668449	0.0714286	A0A0G2JSE2	10333	195720882	195731215	5	0	5	0	0.000668449	0.000668449	0.0714286	0.0714286	0.349179	1	0.498093	1	3.17493	3.17493	chr3	195725634	NA	C	*	exonic	MUC20
chr3	195720882	195731215	MUC20	3	0	2	5	0	0	0	0.000668449	0.0714286	5	MUC20:A0A0G2JSE2;proteome;chr3:195720882-195731215:195720882:195731215	3	0	2	5	0	0	0	0	0.000668449	0.0714286	A0A0G2JSE2	10333	195720882	195731215	5	0	5	0	0.000668449	0.000668449	0.0714286	0.0714286	0.349179	1	0.498093	1	3.17493	3.17493	chr3	195725634	NA	C	T	exonic	MUC20
chr3	195720882	195732146	MUC20	3	0	2	5	0	0	0	0.000668449	0.0714286	5	MUC20:A0A0G2JR26;0;chr3:195720882-195732146:195720882:195732146	3	0	2	5	0	0	0	0	0.000668449	0.0714286	A0A0G2JR26	11264	195720882	195732146	5	0	5	0	0.000668449	0.000668449	0.0714286	0.0714286	0.349179	1	0.498093	1	3.17493	3.17493	chr3	195725288	NA	C	T	exonic	MUC20
chr3	195720882	195732146	MUC20	3	0	2	5	0	0	0	0.000668449	0.0714286	5	MUC20:A0A0G2JR26;0;chr3:195720882-195732146:195720882:195732146	3	0	2	5	0	0	0	0	0.000668449	0.0714286	A0A0G2JR26	11264	195720882	195732146	5	0	5	0	0.000668449	0.000668449	0.0714286	0.0714286	0.349179	1	0.498093	1	3.17493	3.17493	chr3	195725634	NA	C	*	exonic	MUC20
chr3	195720882	195732146	MUC20	3	0	2	5	0	0	0	0.000668449	0.0714286	5	MUC20:A0A0G2JR26;0;chr3:195720882-195732146:195720882:195732146	3	0	2	5	0	0	0	0	0.000668449	0.0714286	A0A0G2JR26	11264	195720882	195732146	5	0	5	0	0.000668449	0.000668449	0.0714286	0.0714286	0.349179	1	0.498093	1	3.17493	3.17493	chr3	195725634	NA	C	T	exonic	MUC20
chr3	195724004	195727349	MUC20	3	0	2	5	0	0	0	0.000668449	0.0714286	5	MUC20:A0A0G2JNX3;region;chr3:195724004-195727349:195724004:195727349	3	0	2	5	0	0	0	0	0.000668449	0.0714286	A0A0G2JNX3	3345	195724004	195727349	5	0	5	0	0.000668449	0.000668449	0.0714286	0.0714286	0.349179	1	0.498093	1	3.17493	3.17493	chr3	195725288	NA	C	T	exonic	MUC20
chr3	195724004	195727349	MUC20	3	0	2	5	0	0	0	0.000668449	0.0714286	5	MUC20:A0A0G2JNX3;region;chr3:195724004-195727349:195724004:195727349	3	0	2	5	0	0	0	0	0.000668449	0.0714286	A0A0G2JNX3	3345	195724004	195727349	5	0	5	0	0.000668449	0.000668449	0.0714286	0.0714286	0.349179	1	0.498093	1	3.17493	3.17493	chr3	195725634	NA	C	*	exonic	MUC20
chr3	195724004	195727349	MUC20	3	0	2	5	0	0	0	0.000668449	0.0714286	5	MUC20:A0A0G2JNX3;region;chr3:195724004-195727349:195724004:195727349	3	0	2	5	0	0	0	0	0.000668449	0.0714286	A0A0G2JNX3	3345	195724004	195727349	5	0	5	0	0.000668449	0.000668449	0.0714286	0.0714286	0.349179	1	0.498093	1	3.17493	3.17493	chr3	195725634	NA	C	T	exonic	MUC20
chr3	195721073	195733553	MUC20	3	0	2	5	0	0	0	0.000668449	0.0714286	5	MUC20:C9JJE7;0;chr3:195721073-195733553:195721073:195733553	3	0	2	5	0	0	0	0	0.000668449	0.0714286	C9JJE7	12480	195721073	195733553	5	0	5	0	0.000668449	0.000668449	0.0714286	0.0714286	0.349179	1	0.498093	1	3.17493	3.17493	chr3	195725288	NA	C	T	exonic	MUC20
chr3	195721073	195733553	MUC20	3	0	2	5	0	0	0	0.000668449	0.0714286	5	MUC20:C9JJE7;0;chr3:195721073-195733553:195721073:195733553	3	0	2	5	0	0	0	0	0.000668449	0.0714286	C9JJE7	12480	195721073	195733553	5	0	5	0	0.000668449	0.000668449	0.0714286	0.0714286	0.349179	1	0.498093	1	3.17493	3.17493	chr3	195725634	NA	C	*	exonic	MUC20
chr3	195721073	195733553	MUC20	3	0	2	5	0	0	0	0.000668449	0.0714286	5	MUC20:C9JJE7;0;chr3:195721073-195733553:195721073:195733553	3	0	2	5	0	0	0	0	0.000668449	0.0714286	C9JJE7	12480	195721073	195733553	5	0	5	0	0.000668449	0.000668449	0.0714286	0.0714286	0.349179	1	0.498093	1	3.17493	3.17493	chr3	195725634	NA	C	T	exonic	MUC20
chr3	195720978	195733551	MUC20	3	0	2	5	0	0	0	0.000668449	0.0714286	5	MUC20:A0A0G2JRM4;0;chr3:195720978-195733551:195720978:195733551	3	0	2	5	0	0	0	0	0.000668449	0.0714286	A0A0G2JRM4	12573	195720978	195733551	5	0	5	0	0.000668449	0.000668449	0.0714286	0.0714286	0.349179	1	0.498093	1	3.17493	3.17493	chr3	195725288	NA	C	T	exonic	MUC20
chr3	195720978	195733551	MUC20	3	0	2	5	0	0	0	0.000668449	0.0714286	5	MUC20:A0A0G2JRM4;0;chr3:195720978-195733551:195720978:195733551	3	0	2	5	0	0	0	0	0.000668449	0.0714286	A0A0G2JRM4	12573	195720978	195733551	5	0	5	0	0.000668449	0.000668449	0.0714286	0.0714286	0.349179	1	0.498093	1	3.17493	3.17493	chr3	195725634	NA	C	*	exonic	MUC20
chr3	195720978	195733551	MUC20	3	0	2	5	0	0	0	0.000668449	0.0714286	5	MUC20:A0A0G2JRM4;0;chr3:195720978-195733551:195720978:195733551	3	0	2	5	0	0	0	0	0.000668449	0.0714286	A0A0G2JRM4	12573	195720978	195733551	5	0	5	0	0.000668449	0.000668449	0.0714286	0.0714286	0.349179	1	0.498093	1	3.17493	3.17493	chr3	195725634	NA	C	T	exonic	MUC20
chr3	195723001	195731779	MUC20	3	0	2	5	0	0	0	0.000668449	0.0714286	5	MUC20:A0A0G2JNX3;proteome;chr3:195723001-195731779:195723001:195731779	3	0	2	5	0	0	0	0	0.000668449	0.0714286	A0A0G2JNX3	8778	195723001	195731779	5	0	5	0	0.000668449	0.000668449	0.0714286	0.0714286	0.349179	1	0.498093	1	3.17493	3.17493	chr3	195725288	NA	C	T	exonic	MUC20
chr3	195723001	195731779	MUC20	3	0	2	5	0	0	0	0.000668449	0.0714286	5	MUC20:A0A0G2JNX3;proteome;chr3:195723001-195731779:195723001:195731779	3	0	2	5	0	0	0	0	0.000668449	0.0714286	A0A0G2JNX3	8778	195723001	195731779	5	0	5	0	0.000668449	0.000668449	0.0714286	0.0714286	0.349179	1	0.498093	1	3.17493	3.17493	chr3	195725634	NA	C	*	exonic	MUC20
chr3	195723001	195731779	MUC20	3	0	2	5	0	0	0	0.000668449	0.0714286	5	MUC20:A0A0G2JNX3;proteome;chr3:195723001-195731779:195723001:195731779	3	0	2	5	0	0	0	0	0.000668449	0.0714286	A0A0G2JNX3	8778	195723001	195731779	5	0	5	0	0.000668449	0.000668449	0.0714286	0.0714286	0.349179	1	0.498093	1	3.17493	3.17493	chr3	195725634	NA	C	T	exonic	MUC20
chr3	195720882	195733553	MUC20	3	0	2	5	0	0	0	0.000668449	0.0714286	5	MUC20:A0A0G2JRM4;0;chr3:195720882-195733553:195720882:195733553	3	0	2	5	0	0	0	0	0.000668449	0.0714286	A0A0G2JRM4	12671	195720882	195733553	5	0	5	0	0.000668449	0.000668449	0.0714286	0.0714286	0.349179	1	0.498093	1	3.17493	3.17493	chr3	195725288	NA	C	T	exonic	MUC20
chr3	195720882	195733553	MUC20	3	0	2	5	0	0	0	0.000668449	0.0714286	5	MUC20:A0A0G2JRM4;0;chr3:195720882-195733553:195720882:195733553	3	0	2	5	0	0	0	0	0.000668449	0.0714286	A0A0G2JRM4	12671	195720882	195733553	5	0	5	0	0.000668449	0.000668449	0.0714286	0.0714286	0.349179	1	0.498093	1	3.17493	3.17493	chr3	195725634	NA	C	*	exonic	MUC20
chr3	195720882	195733553	MUC20	3	0	2	5	0	0	0	0.000668449	0.0714286	5	MUC20:A0A0G2JRM4;0;chr3:195720882-195733553:195720882:195733553	3	0	2	5	0	0	0	0	0.000668449	0.0714286	A0A0G2JRM4	12671	195720882	195733553	5	0	5	0	0.000668449	0.000668449	0.0714286	0.0714286	0.349179	1	0.498093	1	3.17493	3.17493	chr3	195725634	NA	C	T	exonic	MUC20
chr3	195720882	195730879	MUC20	3	0	2	5	0	0	0	0.000668449	0.0714286	5	MUC20:A0A0G2JSE2;0;chr3:195720882-195730879:195720882:195730879	3	0	2	5	0	0	0	0	0.000668449	0.0714286	A0A0G2JSE2	9997	195720882	195730879	5	0	5	0	0.000668449	0.000668449	0.0714286	0.0714286	0.349179	1	0.498093	1	3.17493	3.17493	chr3	195725288	NA	C	T	exonic	MUC20
chr3	195720882	195730879	MUC20	3	0	2	5	0	0	0	0.000668449	0.0714286	5	MUC20:A0A0G2JSE2;0;chr3:195720882-195730879:195720882:195730879	3	0	2	5	0	0	0	0	0.000668449	0.0714286	A0A0G2JSE2	9997	195720882	195730879	5	0	5	0	0.000668449	0.000668449	0.0714286	0.0714286	0.349179	1	0.498093	1	3.17493	3.17493	chr3	195725634	NA	C	*	exonic	MUC20
chr3	195720882	195730879	MUC20	3	0	2	5	0	0	0	0.000668449	0.0714286	5	MUC20:A0A0G2JSE2;0;chr3:195720882-195730879:195720882:195730879	3	0	2	5	0	0	0	0	0.000668449	0.0714286	A0A0G2JSE2	9997	195720882	195730879	5	0	5	0	0.000668449	0.000668449	0.0714286	0.0714286	0.349179	1	0.498093	1	3.17493	3.17493	chr3	195725634	NA	C	T	exonic	MUC20
chr3	195721763	195733455	MUC20	3	0	2	5	0	0	0	0.000668449	0.0714286	5	MUC20:A0A0G2JN31;0;chr3:195721763-195733455:195721763:195733455	3	0	2	5	0	0	0	0	0.000668449	0.0714286	A0A0G2JN31	11692	195721763	195733455	5	0	5	0	0.000668449	0.000668449	0.0714286	0.0714286	0.349179	1	0.498093	1	3.17493	3.17493	chr3	195725288	NA	C	T	exonic	MUC20
chr3	195721763	195733455	MUC20	3	0	2	5	0	0	0	0.000668449	0.0714286	5	MUC20:A0A0G2JN31;0;chr3:195721763-195733455:195721763:195733455	3	0	2	5	0	0	0	0	0.000668449	0.0714286	A0A0G2JN31	11692	195721763	195733455	5	0	5	0	0.000668449	0.000668449	0.0714286	0.0714286	0.349179	1	0.498093	1	3.17493	3.17493	chr3	195725634	NA	C	*	exonic	MUC20
chr3	195721763	195733455	MUC20	3	0	2	5	0	0	0	0.000668449	0.0714286	5	MUC20:A0A0G2JN31;0;chr3:195721763-195733455:195721763:195733455	3	0	2	5	0	0	0	0	0.000668449	0.0714286	A0A0G2JN31	11692	195721763	195733455	5	0	5	0	0.000668449	0.000668449	0.0714286	0.0714286	0.349179	1	0.498093	1	3.17493	3.17493	chr3	195725634	NA	C	T	exonic	MUC20
chr3	195720978	195732697	MUC20	3	0	2	5	0	0	0	0.000668449	0.0714286	5	MUC20:A0A0G2JRI9;proteome;chr3:195720978-195732697:195720978:195732697	3	0	2	5	0	0	0	0	0.000668449	0.0714286	A0A0G2JRI9	11719	195720978	195732697	5	0	5	0	0.000668449	0.000668449	0.0714286	0.0714286	0.349179	1	0.498093	1	3.17493	3.17493	chr3	195725288	NA	C	T	exonic	MUC20
chr3	195720978	195732697	MUC20	3	0	2	5	0	0	0	0.000668449	0.0714286	5	MUC20:A0A0G2JRI9;proteome;chr3:195720978-195732697:195720978:195732697	3	0	2	5	0	0	0	0	0.000668449	0.0714286	A0A0G2JRI9	11719	195720978	195732697	5	0	5	0	0.000668449	0.000668449	0.0714286	0.0714286	0.349179	1	0.498093	1	3.17493	3.17493	chr3	195725634	NA	C	*	exonic	MUC20
chr3	195720978	195732697	MUC20	3	0	2	5	0	0	0	0.000668449	0.0714286	5	MUC20:A0A0G2JRI9;proteome;chr3:195720978-195732697:195720978:195732697	3	0	2	5	0	0	0	0	0.000668449	0.0714286	A0A0G2JRI9	11719	195720978	195732697	5	0	5	0	0.000668449	0.000668449	0.0714286	0.0714286	0.349179	1	0.498093	1	3.17493	3.17493	chr3	195725634	NA	C	T	exonic	MUC20
chr3	195721763	195733553	MUC20	3	0	2	5	0	0	0	0.000668449	0.0714286	5	MUC20:A0A0G2JRT2;0;chr3:195721763-195733553:195721763:195733553	3	0	2	5	0	0	0	0	0.000668449	0.0714286	A0A0G2JRT2	11790	195721763	195733553	5	0	5	0	0.000668449	0.000668449	0.0714286	0.0714286	0.349179	1	0.498093	1	3.17493	3.17493	chr3	195725288	NA	C	T	exonic	MUC20
chr3	195721763	195733553	MUC20	3	0	2	5	0	0	0	0.000668449	0.0714286	5	MUC20:A0A0G2JRT2;0;chr3:195721763-195733553:195721763:195733553	3	0	2	5	0	0	0	0	0.000668449	0.0714286	A0A0G2JRT2	11790	195721763	195733553	5	0	5	0	0.000668449	0.000668449	0.0714286	0.0714286	0.349179	1	0.498093	1	3.17493	3.17493	chr3	195725634	NA	C	*	exonic	MUC20
chr3	195721763	195733553	MUC20	3	0	2	5	0	0	0	0.000668449	0.0714286	5	MUC20:A0A0G2JRT2;0;chr3:195721763-195733553:195721763:195733553	3	0	2	5	0	0	0	0	0.000668449	0.0714286	A0A0G2JRT2	11790	195721763	195733553	5	0	5	0	0.000668449	0.000668449	0.0714286	0.0714286	0.349179	1	0.498093	1	3.17493	3.17493	chr3	195725634	NA	C	T	exonic	MUC20
chr3	195724631	195733553	MUC20	3	0	2	5	0	0	0	0.000668449	0.0714286	5	MUC20:H7C102;proteome;chr3:195724631-195733553:195724631:195733553	3	0	2	5	0	0	0	0	0.000668449	0.0714286	H7C102	8922	195724631	195733553	5	0	5	0	0.000668449	0.000668449	0.0714286	0.0714286	0.349179	1	0.498093	1	3.17493	3.17493	chr3	195725288	NA	C	T	exonic	MUC20
chr3	195724631	195733553	MUC20	3	0	2	5	0	0	0	0.000668449	0.0714286	5	MUC20:H7C102;proteome;chr3:195724631-195733553:195724631:195733553	3	0	2	5	0	0	0	0	0.000668449	0.0714286	H7C102	8922	195724631	195733553	5	0	5	0	0.000668449	0.000668449	0.0714286	0.0714286	0.349179	1	0.498093	1	3.17493	3.17493	chr3	195725634	NA	C	*	exonic	MUC20
chr3	195724631	195733553	MUC20	3	0	2	5	0	0	0	0.000668449	0.0714286	5	MUC20:H7C102;proteome;chr3:195724631-195733553:195724631:195733553	3	0	2	5	0	0	0	0	0.000668449	0.0714286	H7C102	8922	195724631	195733553	5	0	5	0	0.000668449	0.000668449	0.0714286	0.0714286	0.349179	1	0.498093	1	3.17493	3.17493	chr3	195725634	NA	C	T	exonic	MUC20
chr3	195720978	195730879	MUC20	3	0	2	5	0	0	0	0.000668449	0.0714286	5	MUC20:A0A0G2JSE2;0;chr3:195720978-195730879:195720978:195730879	3	0	2	5	0	0	0	0	0.000668449	0.0714286	A0A0G2JSE2	9901	195720978	195730879	5	0	5	0	0.000668449	0.000668449	0.0714286	0.0714286	0.349179	1	0.498093	1	3.17493	3.17493	chr3	195725288	NA	C	T	exonic	MUC20
chr3	195720978	195730879	MUC20	3	0	2	5	0	0	0	0.000668449	0.0714286	5	MUC20:A0A0G2JSE2;0;chr3:195720978-195730879:195720978:195730879	3	0	2	5	0	0	0	0	0.000668449	0.0714286	A0A0G2JSE2	9901	195720978	195730879	5	0	5	0	0.000668449	0.000668449	0.0714286	0.0714286	0.349179	1	0.498093	1	3.17493	3.17493	chr3	195725634	NA	C	*	exonic	MUC20
chr3	195720978	195730879	MUC20	3	0	2	5	0	0	0	0.000668449	0.0714286	5	MUC20:A0A0G2JSE2;0;chr3:195720978-195730879:195720978:195730879	3	0	2	5	0	0	0	0	0.000668449	0.0714286	A0A0G2JSE2	9901	195720978	195730879	5	0	5	0	0.000668449	0.000668449	0.0714286	0.0714286	0.349179	1	0.498093	1	3.17493	3.17493	chr3	195725634	NA	C	T	exonic	MUC20
chr3	195720978	195733089	MUC20	3	0	2	5	0	0	0	0.000668449	0.0714286	5	MUC20:A0A0G2JRI9;0;chr3:195720978-195733089:195720978:195733089	3	0	2	5	0	0	0	0	0.000668449	0.0714286	A0A0G2JRI9	12111	195720978	195733089	5	0	5	0	0.000668449	0.000668449	0.0714286	0.0714286	0.349179	1	0.498093	1	3.17493	3.17493	chr3	195725288	NA	C	T	exonic	MUC20
chr3	195720978	195733089	MUC20	3	0	2	5	0	0	0	0.000668449	0.0714286	5	MUC20:A0A0G2JRI9;0;chr3:195720978-195733089:195720978:195733089	3	0	2	5	0	0	0	0	0.000668449	0.0714286	A0A0G2JRI9	12111	195720978	195733089	5	0	5	0	0.000668449	0.000668449	0.0714286	0.0714286	0.349179	1	0.498093	1	3.17493	3.17493	chr3	195725634	NA	C	*	exonic	MUC20
chr3	195720978	195733089	MUC20	3	0	2	5	0	0	0	0.000668449	0.0714286	5	MUC20:A0A0G2JRI9;0;chr3:195720978-195733089:195720978:195733089	3	0	2	5	0	0	0	0	0.000668449	0.0714286	A0A0G2JRI9	12111	195720978	195733089	5	0	5	0	0.000668449	0.000668449	0.0714286	0.0714286	0.349179	1	0.498093	1	3.17493	3.17493	chr3	195725634	NA	C	T	exonic	MUC20
chr3	195723711	195732484	MUC20	3	0	2	5	0	0	0	0.000668449	0.0714286	5	MUC20:A0A0G2JSA8;proteome;chr3:195723711-195732484:195723711:195732484	3	0	2	5	0	0	0	0	0.000668449	0.0714286	A0A0G2JSA8	8773	195723711	195732484	5	0	5	0	0.000668449	0.000668449	0.0714286	0.0714286	0.349179	1	0.498093	1	3.17493	3.17493	chr3	195725288	NA	C	T	exonic	MUC20
chr3	195723711	195732484	MUC20	3	0	2	5	0	0	0	0.000668449	0.0714286	5	MUC20:A0A0G2JSA8;proteome;chr3:195723711-195732484:195723711:195732484	3	0	2	5	0	0	0	0	0.000668449	0.0714286	A0A0G2JSA8	8773	195723711	195732484	5	0	5	0	0.000668449	0.000668449	0.0714286	0.0714286	0.349179	1	0.498093	1	3.17493	3.17493	chr3	195725634	NA	C	*	exonic	MUC20
chr3	195723711	195732484	MUC20	3	0	2	5	0	0	0	0.000668449	0.0714286	5	MUC20:A0A0G2JSA8;proteome;chr3:195723711-195732484:195723711:195732484	3	0	2	5	0	0	0	0	0.000668449	0.0714286	A0A0G2JSA8	8773	195723711	195732484	5	0	5	0	0.000668449	0.000668449	0.0714286	0.0714286	0.349179	1	0.498093	1	3.17493	3.17493	chr3	195725634	NA	C	T	exonic	MUC20
chr3	195720882	195732697	MUC20	3	0	2	5	0	0	0	0.000668449	0.0714286	5	MUC20:A0A0G2JRI9;proteome;chr3:195720882-195732697:195720882:195732697	3	0	2	5	0	0	0	0	0.000668449	0.0714286	A0A0G2JRI9	11815	195720882	195732697	5	0	5	0	0.000668449	0.000668449	0.0714286	0.0714286	0.349179	1	0.498093	1	3.17493	3.17493	chr3	195725288	NA	C	T	exonic	MUC20
chr3	195720882	195732697	MUC20	3	0	2	5	0	0	0	0.000668449	0.0714286	5	MUC20:A0A0G2JRI9;proteome;chr3:195720882-195732697:195720882:195732697	3	0	2	5	0	0	0	0	0.000668449	0.0714286	A0A0G2JRI9	11815	195720882	195732697	5	0	5	0	0.000668449	0.000668449	0.0714286	0.0714286	0.349179	1	0.498093	1	3.17493	3.17493	chr3	195725634	NA	C	*	exonic	MUC20
chr3	195720882	195732697	MUC20	3	0	2	5	0	0	0	0.000668449	0.0714286	5	MUC20:A0A0G2JRI9;proteome;chr3:195720882-195732697:195720882:195732697	3	0	2	5	0	0	0	0	0.000668449	0.0714286	A0A0G2JRI9	11815	195720882	195732697	5	0	5	0	0.000668449	0.000668449	0.0714286	0.0714286	0.349179	1	0.498093	1	3.17493	3.17493	chr3	195725634	NA	C	T	exonic	MUC20
chr3	195720882	195732527	MUC20	3	0	2	5	0	0	0	0.000668449	0.0714286	5	MUC20:A0A0G2JRI9;0;chr3:195720882-195732527:195720882:195732527	3	0	2	5	0	0	0	0	0.000668449	0.0714286	A0A0G2JRI9	11645	195720882	195732527	5	0	5	0	0.000668449	0.000668449	0.0714286	0.0714286	0.349179	1	0.498093	1	3.17493	3.17493	chr3	195725288	NA	C	T	exonic	MUC20
chr3	195720882	195732527	MUC20	3	0	2	5	0	0	0	0.000668449	0.0714286	5	MUC20:A0A0G2JRI9;0;chr3:195720882-195732527:195720882:195732527	3	0	2	5	0	0	0	0	0.000668449	0.0714286	A0A0G2JRI9	11645	195720882	195732527	5	0	5	0	0.000668449	0.000668449	0.0714286	0.0714286	0.349179	1	0.498093	1	3.17493	3.17493	chr3	195725634	NA	C	*	exonic	MUC20
chr3	195720882	195732527	MUC20	3	0	2	5	0	0	0	0.000668449	0.0714286	5	MUC20:A0A0G2JRI9;0;chr3:195720882-195732527:195720882:195732527	3	0	2	5	0	0	0	0	0.000668449	0.0714286	A0A0G2JRI9	11645	195720882	195732527	5	0	5	0	0.000668449	0.000668449	0.0714286	0.0714286	0.349179	1	0.498093	1	3.17493	3.17493	chr3	195725634	NA	C	T	exonic	MUC20
chr3	195721763	195733551	MUC20	3	0	2	5	0	0	0	0.000668449	0.0714286	5	MUC20:A0A0G2JRT2;0;chr3:195721763-195733551:195721763:195733551	3	0	2	5	0	0	0	0	0.000668449	0.0714286	A0A0G2JRT2	11788	195721763	195733551	5	0	5	0	0.000668449	0.000668449	0.0714286	0.0714286	0.349179	1	0.498093	1	3.17493	3.17493	chr3	195725288	NA	C	T	exonic	MUC20
chr3	195721763	195733551	MUC20	3	0	2	5	0	0	0	0.000668449	0.0714286	5	MUC20:A0A0G2JRT2;0;chr3:195721763-195733551:195721763:195733551	3	0	2	5	0	0	0	0	0.000668449	0.0714286	A0A0G2JRT2	11788	195721763	195733551	5	0	5	0	0.000668449	0.000668449	0.0714286	0.0714286	0.349179	1	0.498093	1	3.17493	3.17493	chr3	195725634	NA	C	*	exonic	MUC20
chr3	195721763	195733551	MUC20	3	0	2	5	0	0	0	0.000668449	0.0714286	5	MUC20:A0A0G2JRT2;0;chr3:195721763-195733551:195721763:195733551	3	0	2	5	0	0	0	0	0.000668449	0.0714286	A0A0G2JRT2	11788	195721763	195733551	5	0	5	0	0.000668449	0.000668449	0.0714286	0.0714286	0.349179	1	0.498093	1	3.17493	3.17493	chr3	195725634	NA	C	T	exonic	MUC20
chr3	195724929	195733553	MUC20	3	0	2	5	0	0	0	0.000668449	0.0714286	5	MUC20:A0A0G2JR84;proteome;chr3:195724929-195733553:195724929:195733553	3	0	2	5	0	0	0	0	0.000668449	0.0714286	A0A0G2JR84	8624	195724929	195733553	5	0	5	0	0.000668449	0.000668449	0.0714286	0.0714286	0.349179	1	0.498093	1	3.17493	3.17493	chr3	195725288	NA	C	T	exonic	MUC20
chr3	195724929	195733553	MUC20	3	0	2	5	0	0	0	0.000668449	0.0714286	5	MUC20:A0A0G2JR84;proteome;chr3:195724929-195733553:195724929:195733553	3	0	2	5	0	0	0	0	0.000668449	0.0714286	A0A0G2JR84	8624	195724929	195733553	5	0	5	0	0.000668449	0.000668449	0.0714286	0.0714286	0.349179	1	0.498093	1	3.17493	3.17493	chr3	195725634	NA	C	*	exonic	MUC20
chr3	195724929	195733553	MUC20	3	0	2	5	0	0	0	0.000668449	0.0714286	5	MUC20:A0A0G2JR84;proteome;chr3:195724929-195733553:195724929:195733553	3	0	2	5	0	0	0	0	0.000668449	0.0714286	A0A0G2JR84	8624	195724929	195733553	5	0	5	0	0.000668449	0.000668449	0.0714286	0.0714286	0.349179	1	0.498093	1	3.17493	3.17493	chr3	195725634	NA	C	T	exonic	MUC20
chr3	195720978	195732527	MUC20	3	0	2	5	0	0	0	0.000668449	0.0714286	5	MUC20:A0A0G2JRI9;0;chr3:195720978-195732527:195720978:195732527	3	0	2	5	0	0	0	0	0.000668449	0.0714286	A0A0G2JRI9	11549	195720978	195732527	5	0	5	0	0.000668449	0.000668449	0.0714286	0.0714286	0.349179	1	0.498093	1	3.17493	3.17493	chr3	195725288	NA	C	T	exonic	MUC20
chr3	195720978	195732527	MUC20	3	0	2	5	0	0	0	0.000668449	0.0714286	5	MUC20:A0A0G2JRI9;0;chr3:195720978-195732527:195720978:195732527	3	0	2	5	0	0	0	0	0.000668449	0.0714286	A0A0G2JRI9	11549	195720978	195732527	5	0	5	0	0.000668449	0.000668449	0.0714286	0.0714286	0.349179	1	0.498093	1	3.17493	3.17493	chr3	195725634	NA	C	*	exonic	MUC20
chr3	195720978	195732527	MUC20	3	0	2	5	0	0	0	0.000668449	0.0714286	5	MUC20:A0A0G2JRI9;0;chr3:195720978-195732527:195720978:195732527	3	0	2	5	0	0	0	0	0.000668449	0.0714286	A0A0G2JRI9	11549	195720978	195732527	5	0	5	0	0.000668449	0.000668449	0.0714286	0.0714286	0.349179	1	0.498093	1	3.17493	3.17493	chr3	195725634	NA	C	T	exonic	MUC20
chr3	195724069	195733553	MUC20	3	0	2	5	0	0	0	0.000668449	0.0714286	5	MUC20:H7C102;proteome;chr3:195724069-195733553:195724069:195733553	3	0	2	5	0	0	0	0	0.000668449	0.0714286	H7C102	9484	195724069	195733553	5	0	5	0	0.000668449	0.000668449	0.0714286	0.0714286	0.349179	1	0.498093	1	3.17493	3.17493	chr3	195725288	NA	C	T	exonic	MUC20
chr3	195724069	195733553	MUC20	3	0	2	5	0	0	0	0.000668449	0.0714286	5	MUC20:H7C102;proteome;chr3:195724069-195733553:195724069:195733553	3	0	2	5	0	0	0	0	0.000668449	0.0714286	H7C102	9484	195724069	195733553	5	0	5	0	0.000668449	0.000668449	0.0714286	0.0714286	0.349179	1	0.498093	1	3.17493	3.17493	chr3	195725634	NA	C	*	exonic	MUC20
chr3	195724069	195733553	MUC20	3	0	2	5	0	0	0	0.000668449	0.0714286	5	MUC20:H7C102;proteome;chr3:195724069-195733553:195724069:195733553	3	0	2	5	0	0	0	0	0.000668449	0.0714286	H7C102	9484	195724069	195733553	5	0	5	0	0.000668449	0.000668449	0.0714286	0.0714286	0.349179	1	0.498093	1	3.17493	3.17493	chr3	195725634	NA	C	T	exonic	MUC20
chr3	195724069	195727354	MUC20	3	0	2	5	0	0	0	0.000668449	0.0714286	5	MUC20:H7C102;region;chr3:195724069-195727354:195724069:195727354	3	0	2	5	0	0	0	0	0.000668449	0.0714286	H7C102	3285	195724069	195727354	5	0	5	0	0.000668449	0.000668449	0.0714286	0.0714286	0.349179	1	0.498093	1	3.17493	3.17493	chr3	195725288	NA	C	T	exonic	MUC20
chr3	195724069	195727354	MUC20	3	0	2	5	0	0	0	0.000668449	0.0714286	5	MUC20:H7C102;region;chr3:195724069-195727354:195724069:195727354	3	0	2	5	0	0	0	0	0.000668449	0.0714286	H7C102	3285	195724069	195727354	5	0	5	0	0.000668449	0.000668449	0.0714286	0.0714286	0.349179	1	0.498093	1	3.17493	3.17493	chr3	195725634	NA	C	*	exonic	MUC20
chr3	195724069	195727354	MUC20	3	0	2	5	0	0	0	0.000668449	0.0714286	5	MUC20:H7C102;region;chr3:195724069-195727354:195724069:195727354	3	0	2	5	0	0	0	0	0.000668449	0.0714286	H7C102	3285	195724069	195727354	5	0	5	0	0.000668449	0.000668449	0.0714286	0.0714286	0.349179	1	0.498093	1	3.17493	3.17493	chr3	195725634	NA	C	T	exonic	MUC20
chr3	195721574	195733551	MUC20	3	0	2	5	0	0	0	0.000668449	0.0714286	5	MUC20:A0A0G2JN31;proteome;chr3:195721574-195733551:195721574:195733551	3	0	2	5	0	0	0	0	0.000668449	0.0714286	A0A0G2JN31	11977	195721574	195733551	5	0	5	0	0.000668449	0.000668449	0.0714286	0.0714286	0.349179	1	0.498093	1	3.17493	3.17493	chr3	195725288	NA	C	T	exonic	MUC20
chr3	195721574	195733551	MUC20	3	0	2	5	0	0	0	0.000668449	0.0714286	5	MUC20:A0A0G2JN31;proteome;chr3:195721574-195733551:195721574:195733551	3	0	2	5	0	0	0	0	0.000668449	0.0714286	A0A0G2JN31	11977	195721574	195733551	5	0	5	0	0.000668449	0.000668449	0.0714286	0.0714286	0.349179	1	0.498093	1	3.17493	3.17493	chr3	195725634	NA	C	*	exonic	MUC20
chr3	195721574	195733551	MUC20	3	0	2	5	0	0	0	0.000668449	0.0714286	5	MUC20:A0A0G2JN31;proteome;chr3:195721574-195733551:195721574:195733551	3	0	2	5	0	0	0	0	0.000668449	0.0714286	A0A0G2JN31	11977	195721574	195733551	5	0	5	0	0.000668449	0.000668449	0.0714286	0.0714286	0.349179	1	0.498093	1	3.17493	3.17493	chr3	195725634	NA	C	T	exonic	MUC20
chr3	195720882	195731777	MUC20	3	0	2	5	0	0	0	0.000668449	0.0714286	5	MUC20:A0A0G2JSE2;proteome;chr3:195720882-195731777:195720882:195731777	3	0	2	5	0	0	0	0	0.000668449	0.0714286	A0A0G2JSE2	10895	195720882	195731777	5	0	5	0	0.000668449	0.000668449	0.0714286	0.0714286	0.349179	1	0.498093	1	3.17493	3.17493	chr3	195725288	NA	C	T	exonic	MUC20
chr3	195720882	195731777	MUC20	3	0	2	5	0	0	0	0.000668449	0.0714286	5	MUC20:A0A0G2JSE2;proteome;chr3:195720882-195731777:195720882:195731777	3	0	2	5	0	0	0	0	0.000668449	0.0714286	A0A0G2JSE2	10895	195720882	195731777	5	0	5	0	0.000668449	0.000668449	0.0714286	0.0714286	0.349179	1	0.498093	1	3.17493	3.17493	chr3	195725634	NA	C	*	exonic	MUC20
chr3	195720882	195731777	MUC20	3	0	2	5	0	0	0	0.000668449	0.0714286	5	MUC20:A0A0G2JSE2;proteome;chr3:195720882-195731777:195720882:195731777	3	0	2	5	0	0	0	0	0.000668449	0.0714286	A0A0G2JSE2	10895	195720882	195731777	5	0	5	0	0.000668449	0.000668449	0.0714286	0.0714286	0.349179	1	0.498093	1	3.17493	3.17493	chr3	195725634	NA	C	T	exonic	MUC20
chr3	195720978	195732482	MUC20	3	0	2	5	0	0	0	0.000668449	0.0714286	5	MUC20:A0A0G2JR26;proteome;chr3:195720978-195732482:195720978:195732482	3	0	2	5	0	0	0	0	0.000668449	0.0714286	A0A0G2JR26	11504	195720978	195732482	5	0	5	0	0.000668449	0.000668449	0.0714286	0.0714286	0.349179	1	0.498093	1	3.17493	3.17493	chr3	195725288	NA	C	T	exonic	MUC20
chr3	195720978	195732482	MUC20	3	0	2	5	0	0	0	0.000668449	0.0714286	5	MUC20:A0A0G2JR26;proteome;chr3:195720978-195732482:195720978:195732482	3	0	2	5	0	0	0	0	0.000668449	0.0714286	A0A0G2JR26	11504	195720978	195732482	5	0	5	0	0.000668449	0.000668449	0.0714286	0.0714286	0.349179	1	0.498093	1	3.17493	3.17493	chr3	195725634	NA	C	*	exonic	MUC20
chr3	195720978	195732482	MUC20	3	0	2	5	0	0	0	0.000668449	0.0714286	5	MUC20:A0A0G2JR26;proteome;chr3:195720978-195732482:195720978:195732482	3	0	2	5	0	0	0	0	0.000668449	0.0714286	A0A0G2JR26	11504	195720978	195732482	5	0	5	0	0.000668449	0.000668449	0.0714286	0.0714286	0.349179	1	0.498093	1	3.17493	3.17493	chr3	195725634	NA	C	T	exonic	MUC20
chr3	195720978	195731215	MUC20	3	0	2	5	0	0	0	0.000668449	0.0714286	5	MUC20:A0A0G2JSE2;proteome;chr3:195720978-195731215:195720978:195731215	3	0	2	5	0	0	0	0	0.000668449	0.0714286	A0A0G2JSE2	10237	195720978	195731215	5	0	5	0	0.000668449	0.000668449	0.0714286	0.0714286	0.349179	1	0.498093	1	3.17493	3.17493	chr3	195725288	NA	C	T	exonic	MUC20
chr3	195720978	195731215	MUC20	3	0	2	5	0	0	0	0.000668449	0.0714286	5	MUC20:A0A0G2JSE2;proteome;chr3:195720978-195731215:195720978:195731215	3	0	2	5	0	0	0	0	0.000668449	0.0714286	A0A0G2JSE2	10237	195720978	195731215	5	0	5	0	0.000668449	0.000668449	0.0714286	0.0714286	0.349179	1	0.498093	1	3.17493	3.17493	chr3	195725634	NA	C	*	exonic	MUC20
chr3	195720978	195731215	MUC20	3	0	2	5	0	0	0	0.000668449	0.0714286	5	MUC20:A0A0G2JSE2;proteome;chr3:195720978-195731215:195720978:195731215	3	0	2	5	0	0	0	0	0.000668449	0.0714286	A0A0G2JSE2	10237	195720978	195731215	5	0	5	0	0.000668449	0.000668449	0.0714286	0.0714286	0.349179	1	0.498093	1	3.17493	3.17493	chr3	195725634	NA	C	T	exonic	MUC20
chr3	195725119	195725803	MUC20	3	0	2	5	0	0	0	0.000668449	0.0714286	5	MUC20:Q8N307;region;chr3:195725119-195725803:195725119:195725803	3	0	2	5	0	0	0	0	0.000668449	0.0714286	Q8N307	684	195725119	195725803	5	0	5	0	0.000668449	0.000668449	0.0714286	0.0714286	0.349179	1	0.498093	1	3.17493	3.17493	chr3	195725288	NA	C	T	exonic	MUC20
chr3	195725119	195725803	MUC20	3	0	2	5	0	0	0	0.000668449	0.0714286	5	MUC20:Q8N307;region;chr3:195725119-195725803:195725119:195725803	3	0	2	5	0	0	0	0	0.000668449	0.0714286	Q8N307	684	195725119	195725803	5	0	5	0	0.000668449	0.000668449	0.0714286	0.0714286	0.349179	1	0.498093	1	3.17493	3.17493	chr3	195725634	NA	C	*	exonic	MUC20
chr3	195725119	195725803	MUC20	3	0	2	5	0	0	0	0.000668449	0.0714286	5	MUC20:Q8N307;region;chr3:195725119-195725803:195725119:195725803	3	0	2	5	0	0	0	0	0.000668449	0.0714286	Q8N307	684	195725119	195725803	5	0	5	0	0.000668449	0.000668449	0.0714286	0.0714286	0.349179	1	0.498093	1	3.17493	3.17493	chr3	195725634	NA	C	T	exonic	MUC20
chr3	195720978	195733259	MUC20	3	0	2	5	0	0	0	0.000668449	0.0714286	5	MUC20:A0A0G2JRI9;proteome;chr3:195720978-195733259:195720978:195733259	3	0	2	5	0	0	0	0	0.000668449	0.0714286	A0A0G2JRI9	12281	195720978	195733259	5	0	5	0	0.000668449	0.000668449	0.0714286	0.0714286	0.349179	1	0.498093	1	3.17493	3.17493	chr3	195725288	NA	C	T	exonic	MUC20
chr3	195720978	195733259	MUC20	3	0	2	5	0	0	0	0.000668449	0.0714286	5	MUC20:A0A0G2JRI9;proteome;chr3:195720978-195733259:195720978:195733259	3	0	2	5	0	0	0	0	0.000668449	0.0714286	A0A0G2JRI9	12281	195720978	195733259	5	0	5	0	0.000668449	0.000668449	0.0714286	0.0714286	0.349179	1	0.498093	1	3.17493	3.17493	chr3	195725634	NA	C	*	exonic	MUC20
chr3	195720978	195733259	MUC20	3	0	2	5	0	0	0	0.000668449	0.0714286	5	MUC20:A0A0G2JRI9;proteome;chr3:195720978-195733259:195720978:195733259	3	0	2	5	0	0	0	0	0.000668449	0.0714286	A0A0G2JRI9	12281	195720978	195733259	5	0	5	0	0.000668449	0.000668449	0.0714286	0.0714286	0.349179	1	0.498093	1	3.17493	3.17493	chr3	195725634	NA	C	T	exonic	MUC20
chr3	195724226	195733551	MUC20	3	0	2	5	0	0	0	0.000668449	0.0714286	5	MUC20:Q8N307-3;proteome;chr3:195724226-195733551:195724226:195733551	3	0	2	5	0	0	0	0	0.000668449	0.0714286	Q8N307-3	9325	195724226	195733551	5	0	5	0	0.000668449	0.000668449	0.0714286	0.0714286	0.349179	1	0.498093	1	3.17493	3.17493	chr3	195725288	NA	C	T	exonic	MUC20
chr3	195724226	195733551	MUC20	3	0	2	5	0	0	0	0.000668449	0.0714286	5	MUC20:Q8N307-3;proteome;chr3:195724226-195733551:195724226:195733551	3	0	2	5	0	0	0	0	0.000668449	0.0714286	Q8N307-3	9325	195724226	195733551	5	0	5	0	0.000668449	0.000668449	0.0714286	0.0714286	0.349179	1	0.498093	1	3.17493	3.17493	chr3	195725634	NA	C	*	exonic	MUC20
chr3	195724226	195733551	MUC20	3	0	2	5	0	0	0	0.000668449	0.0714286	5	MUC20:Q8N307-3;proteome;chr3:195724226-195733551:195724226:195733551	3	0	2	5	0	0	0	0	0.000668449	0.0714286	Q8N307-3	9325	195724226	195733551	5	0	5	0	0.000668449	0.000668449	0.0714286	0.0714286	0.349179	1	0.498093	1	3.17493	3.17493	chr3	195725634	NA	C	T	exonic	MUC20
chr3	195721073	195733551	MUC20	3	0	2	5	0	0	0	0.000668449	0.0714286	5	MUC20:C9JJE7;0;chr3:195721073-195733551:195721073:195733551	3	0	2	5	0	0	0	0	0.000668449	0.0714286	C9JJE7	12478	195721073	195733551	5	0	5	0	0.000668449	0.000668449	0.0714286	0.0714286	0.349179	1	0.498093	1	3.17493	3.17493	chr3	195725288	NA	C	T	exonic	MUC20
chr3	195721073	195733551	MUC20	3	0	2	5	0	0	0	0.000668449	0.0714286	5	MUC20:C9JJE7;0;chr3:195721073-195733551:195721073:195733551	3	0	2	5	0	0	0	0	0.000668449	0.0714286	C9JJE7	12478	195721073	195733551	5	0	5	0	0.000668449	0.000668449	0.0714286	0.0714286	0.349179	1	0.498093	1	3.17493	3.17493	chr3	195725634	NA	C	*	exonic	MUC20
chr3	195721073	195733551	MUC20	3	0	2	5	0	0	0	0.000668449	0.0714286	5	MUC20:C9JJE7;0;chr3:195721073-195733551:195721073:195733551	3	0	2	5	0	0	0	0	0.000668449	0.0714286	C9JJE7	12478	195721073	195733551	5	0	5	0	0.000668449	0.000668449	0.0714286	0.0714286	0.349179	1	0.498093	1	3.17493	3.17493	chr3	195725634	NA	C	T	exonic	MUC20
chr3	195721576	195733551	MUC20	3	0	2	5	0	0	0	0.000668449	0.0714286	5	MUC20:A0A0G2JRT2;proteome;chr3:195721576-195733551:195721576:195733551	3	0	2	5	0	0	0	0	0.000668449	0.0714286	A0A0G2JRT2	11975	195721576	195733551	5	0	5	0	0.000668449	0.000668449	0.0714286	0.0714286	0.349179	1	0.498093	1	3.17493	3.17493	chr3	195725288	NA	C	T	exonic	MUC20
chr3	195721576	195733551	MUC20	3	0	2	5	0	0	0	0.000668449	0.0714286	5	MUC20:A0A0G2JRT2;proteome;chr3:195721576-195733551:195721576:195733551	3	0	2	5	0	0	0	0	0.000668449	0.0714286	A0A0G2JRT2	11975	195721576	195733551	5	0	5	0	0.000668449	0.000668449	0.0714286	0.0714286	0.349179	1	0.498093	1	3.17493	3.17493	chr3	195725634	NA	C	*	exonic	MUC20
chr3	195721576	195733551	MUC20	3	0	2	5	0	0	0	0.000668449	0.0714286	5	MUC20:A0A0G2JRT2;proteome;chr3:195721576-195733551:195721576:195733551	3	0	2	5	0	0	0	0	0.000668449	0.0714286	A0A0G2JRT2	11975	195721576	195733551	5	0	5	0	0.000668449	0.000668449	0.0714286	0.0714286	0.349179	1	0.498093	1	3.17493	3.17493	chr3	195725634	NA	C	T	exonic	MUC20
chr3	195722439	195731217	MUC20	3	0	2	5	0	0	0	0.000668449	0.0714286	5	MUC20:A0A0G2JNX3;proteome;chr3:195722439-195731217:195722439:195731217	3	0	2	5	0	0	0	0	0.000668449	0.0714286	A0A0G2JNX3	8778	195722439	195731217	5	0	5	0	0.000668449	0.000668449	0.0714286	0.0714286	0.349179	1	0.498093	1	3.17493	3.17493	chr3	195725288	NA	C	T	exonic	MUC20
chr3	195722439	195731217	MUC20	3	0	2	5	0	0	0	0.000668449	0.0714286	5	MUC20:A0A0G2JNX3;proteome;chr3:195722439-195731217:195722439:195731217	3	0	2	5	0	0	0	0	0.000668449	0.0714286	A0A0G2JNX3	8778	195722439	195731217	5	0	5	0	0.000668449	0.000668449	0.0714286	0.0714286	0.349179	1	0.498093	1	3.17493	3.17493	chr3	195725634	NA	C	*	exonic	MUC20
chr3	195722439	195731217	MUC20	3	0	2	5	0	0	0	0.000668449	0.0714286	5	MUC20:A0A0G2JNX3;proteome;chr3:195722439-195731217:195722439:195731217	3	0	2	5	0	0	0	0	0.000668449	0.0714286	A0A0G2JNX3	8778	195722439	195731217	5	0	5	0	0.000668449	0.000668449	0.0714286	0.0714286	0.349179	1	0.498093	1	3.17493	3.17493	chr3	195725634	NA	C	T	exonic	MUC20
chr3	195724631	195733551	MUC20	3	0	2	5	0	0	0	0.000668449	0.0714286	5	MUC20:H7C102;proteome;chr3:195724631-195733551:195724631:195733551	3	0	2	5	0	0	0	0	0.000668449	0.0714286	H7C102	8920	195724631	195733551	5	0	5	0	0.000668449	0.000668449	0.0714286	0.0714286	0.349179	1	0.498093	1	3.17493	3.17493	chr3	195725288	NA	C	T	exonic	MUC20
chr3	195724631	195733551	MUC20	3	0	2	5	0	0	0	0.000668449	0.0714286	5	MUC20:H7C102;proteome;chr3:195724631-195733551:195724631:195733551	3	0	2	5	0	0	0	0	0.000668449	0.0714286	H7C102	8920	195724631	195733551	5	0	5	0	0.000668449	0.000668449	0.0714286	0.0714286	0.349179	1	0.498093	1	3.17493	3.17493	chr3	195725634	NA	C	*	exonic	MUC20
chr3	195724631	195733551	MUC20	3	0	2	5	0	0	0	0.000668449	0.0714286	5	MUC20:H7C102;proteome;chr3:195724631-195733551:195724631:195733551	3	0	2	5	0	0	0	0	0.000668449	0.0714286	H7C102	8920	195724631	195733551	5	0	5	0	0.000668449	0.000668449	0.0714286	0.0714286	0.349179	1	0.498093	1	3.17493	3.17493	chr3	195725634	NA	C	T	exonic	MUC20
chr3	195720882	195733259	MUC20	3	0	2	5	0	0	0	0.000668449	0.0714286	5	MUC20:A0A0G2JRI9;proteome;chr3:195720882-195733259:195720882:195733259	3	0	2	5	0	0	0	0	0.000668449	0.0714286	A0A0G2JRI9	12377	195720882	195733259	5	0	5	0	0.000668449	0.000668449	0.0714286	0.0714286	0.349179	1	0.498093	1	3.17493	3.17493	chr3	195725288	NA	C	T	exonic	MUC20
chr3	195720882	195733259	MUC20	3	0	2	5	0	0	0	0.000668449	0.0714286	5	MUC20:A0A0G2JRI9;proteome;chr3:195720882-195733259:195720882:195733259	3	0	2	5	0	0	0	0	0.000668449	0.0714286	A0A0G2JRI9	12377	195720882	195733259	5	0	5	0	0.000668449	0.000668449	0.0714286	0.0714286	0.349179	1	0.498093	1	3.17493	3.17493	chr3	195725634	NA	C	*	exonic	MUC20
chr3	195720882	195733259	MUC20	3	0	2	5	0	0	0	0.000668449	0.0714286	5	MUC20:A0A0G2JRI9;proteome;chr3:195720882-195733259:195720882:195733259	3	0	2	5	0	0	0	0	0.000668449	0.0714286	A0A0G2JRI9	12377	195720882	195733259	5	0	5	0	0.000668449	0.000668449	0.0714286	0.0714286	0.349179	1	0.498093	1	3.17493	3.17493	chr3	195725634	NA	C	T	exonic	MUC20
chr3	195720882	195732482	MUC20	3	0	2	5	0	0	0	0.000668449	0.0714286	5	MUC20:A0A0G2JR26;proteome;chr3:195720882-195732482:195720882:195732482	3	0	2	5	0	0	0	0	0.000668449	0.0714286	A0A0G2JR26	11600	195720882	195732482	5	0	5	0	0.000668449	0.000668449	0.0714286	0.0714286	0.349179	1	0.498093	1	3.17493	3.17493	chr3	195725288	NA	C	T	exonic	MUC20
chr3	195720882	195732482	MUC20	3	0	2	5	0	0	0	0.000668449	0.0714286	5	MUC20:A0A0G2JR26;proteome;chr3:195720882-195732482:195720882:195732482	3	0	2	5	0	0	0	0	0.000668449	0.0714286	A0A0G2JR26	11600	195720882	195732482	5	0	5	0	0.000668449	0.000668449	0.0714286	0.0714286	0.349179	1	0.498093	1	3.17493	3.17493	chr3	195725634	NA	C	*	exonic	MUC20
chr3	195720882	195732482	MUC20	3	0	2	5	0	0	0	0.000668449	0.0714286	5	MUC20:A0A0G2JR26;proteome;chr3:195720882-195732482:195720882:195732482	3	0	2	5	0	0	0	0	0.000668449	0.0714286	A0A0G2JR26	11600	195720882	195732482	5	0	5	0	0.000668449	0.000668449	0.0714286	0.0714286	0.349179	1	0.498093	1	3.17493	3.17493	chr3	195725634	NA	C	T	exonic	MUC20
chr3	195724069	195733551	MUC20	3	0	2	5	0	0	0	0.000668449	0.0714286	5	MUC20:H7C102;proteome;chr3:195724069-195733551:195724069:195733551	3	0	2	5	0	0	0	0	0.000668449	0.0714286	H7C102	9482	195724069	195733551	5	0	5	0	0.000668449	0.000668449	0.0714286	0.0714286	0.349179	1	0.498093	1	3.17493	3.17493	chr3	195725288	NA	C	T	exonic	MUC20
chr3	195724069	195733551	MUC20	3	0	2	5	0	0	0	0.000668449	0.0714286	5	MUC20:H7C102;proteome;chr3:195724069-195733551:195724069:195733551	3	0	2	5	0	0	0	0	0.000668449	0.0714286	H7C102	9482	195724069	195733551	5	0	5	0	0.000668449	0.000668449	0.0714286	0.0714286	0.349179	1	0.498093	1	3.17493	3.17493	chr3	195725634	NA	C	*	exonic	MUC20
chr3	195724069	195733551	MUC20	3	0	2	5	0	0	0	0.000668449	0.0714286	5	MUC20:H7C102;proteome;chr3:195724069-195733551:195724069:195733551	3	0	2	5	0	0	0	0	0.000668449	0.0714286	H7C102	9482	195724069	195733551	5	0	5	0	0.000668449	0.000668449	0.0714286	0.0714286	0.349179	1	0.498093	1	3.17493	3.17493	chr3	195725634	NA	C	T	exonic	MUC20
chrX	67545314	67545317	AR	8	0	8	18	18	0	18	0.0516278	0.0707689	36	AR:P10275;UniProt_Release2020_04_hg38_combined;chrX:67545314-67545317:67545314:67545317	8	0	8	16	10	0	10	0	0.000726851	0.00055851	P10275	3	67545314	67545317	18	18	16	10	0.0516278	0.000726851	0.00055851	0.0707689	0.375812	1	1	1	1.28712	3.13855	chrX	67545316	NA	T	TGCA	exonic	AR
chrX	67545314	67545317	AR	8	0	8	18	18	0	18	0.0516278	0.0707689	36	AR:P10275;UniProt_Release2020_04_hg38_combined;chrX:67545314-67545317:67545314:67545317	8	0	8	16	10	0	10	0	0.000726851	0.00055851	P10275	3	67545314	67545317	18	18	16	10	0.0516278	0.000726851	0.00055851	0.0707689	0.375812	1	1	1	1.28712	3.13855	chrX	67545316	NA	TGCAGCAGCA	T	exonic	AR
chrX	67545314	67545317	AR	8	0	8	18	18	0	18	0.0516278	0.0707689	36	AR:P10275;UniProt_Release2020_04_hg38_combined;chrX:67545314-67545317:67545314:67545317	8	0	8	16	10	0	10	0	0.000726851	0.00055851	P10275	3	67545314	67545317	18	18	16	10	0.0516278	0.000726851	0.00055851	0.0707689	0.375812	1	1	1	1.28712	3.13855	chrX	67545316	NA	TGCAGCA	T	exonic	AR
chrX	67545314	67545317	AR	8	0	8	18	18	0	18	0.0516278	0.0707689	36	AR:P10275;UniProt_Release2020_04_hg38_combined;chrX:67545314-67545317:67545314:67545317	8	0	8	16	10	0	10	0	0.000726851	0.00055851	P10275	3	67545314	67545317	18	18	16	10	0.0516278	0.000726851	0.00055851	0.0707689	0.375812	1	1	1	1.28712	3.13855	chrX	67545316	NA	TGCA	T	exonic	AR
chrX	67545314	67545317	AR	8	0	8	18	18	0	18	0.0516278	0.0707689	36	AR:P10275;UniProt_Release2020_04_hg38_combined;chrX:67545314-67545317:67545314:67545317	8	0	8	16	10	0	10	0	0.000726851	0.00055851	P10275	3	67545314	67545317	18	18	16	10	0.0516278	0.000726851	0.00055851	0.0707689	0.375812	1	1	1	1.28712	3.13855	chrX	67545316	NA	TGCAGCAGCAGCAGCAGCAGCAGCA	T	exonic	AR
chrX	67545314	67545317	AR	8	0	8	18	18	0	18	0.0516278	0.0707689	36	AR:P10275;UniProt_Release2020_04_hg38_combined;chrX:67545314-67545317:67545314:67545317	8	0	8	16	10	0	10	0	0.000726851	0.00055851	P10275	3	67545314	67545317	18	18	16	10	0.0516278	0.000726851	0.00055851	0.0707689	0.375812	1	1	1	1.28712	3.13855	chrX	67545316	NA	T	TGCAGCA	exonic	AR
chr14	20428810	20435642	KLHL33	5	0	4	16	11	0	11	0.0112992	0.192976	27	KLHL33:A6NCF5;proteome;chr14:20428810-20435642:20428810:20435642	5	0	4	13	7	0	7	0	0.00093163	0.0385113	A6NCF5	6832	20428810	20435642	16	11	13	7	0.0112992	0.00093163	0.0385113	0.192976	0.476825	1	1	1	1.94695	3.03076	chr14	20435190	NA	T	C	exonic	KLHL33
chr14	20428810	20435642	KLHL33	5	0	4	16	11	0	11	0.0112992	0.192976	27	KLHL33:A6NCF5;proteome;chr14:20428810-20435642:20428810:20435642	5	0	4	13	7	0	7	0	0.00093163	0.0385113	A6NCF5	6832	20428810	20435642	16	11	13	7	0.0112992	0.00093163	0.0385113	0.192976	0.476825	1	1	1	1.94695	3.03076	chr14	20435226	NA	C	G	exonic	KLHL33
chr14	20428810	20435642	KLHL33	5	0	4	16	11	0	11	0.0112992	0.192976	27	KLHL33:A6NCF5;proteome;chr14:20428810-20435642:20428810:20435642	5	0	4	13	7	0	7	0	0.00093163	0.0385113	A6NCF5	6832	20428810	20435642	16	11	13	7	0.0112992	0.00093163	0.0385113	0.192976	0.476825	1	1	1	1.94695	3.03076	chr14	20435384	NA	A	T	exonic	KLHL33
chr14	20428810	20435642	KLHL33	5	0	4	16	11	0	11	0.0112992	0.192976	27	KLHL33:A6NCF5;proteome;chr14:20428810-20435642:20428810:20435642	5	0	4	13	7	0	7	0	0.00093163	0.0385113	A6NCF5	6832	20428810	20435642	16	11	13	7	0.0112992	0.00093163	0.0385113	0.192976	0.476825	1	1	1	1.94695	3.03076	chr14	20435619	NA	G	A	exonic	KLHL33
chr1	146066320	146067235	NBPF10	10	8	8	79	166	0	166	1	1	245	NBPF10:A0A075B762;domain;chr1:146066320-146067235:146066320:146067235	5	0	4	9	8	0	8	0	0.00189364	0.0385113	A0A075B762	915	146066320	146067235	79	166	9	8	1	0.00189364	0.0385113	1	0.959507	1	1	1	0	2.7227	chr1	146066541	NA	T	G	exonic	NBPF10
chr1	146066320	146067235	NBPF10	10	8	8	79	166	0	166	1	1	245	NBPF10:A0A075B762;domain;chr1:146066320-146067235:146066320:146067235	5	0	4	9	8	0	8	0	0.00189364	0.0385113	A0A075B762	915	146066320	146067235	79	166	9	8	1	0.00189364	0.0385113	1	0.959507	1	1	1	0	2.7227	chr1	146067225	NA	C	A	exonic	NBPF10
chr6	26365386	26370831	BTN3A2	5	0	1	6	2	0	2	0.00236002	0.277778	8	BTN3A2:E9PRR1;UniProt_Release2020_04_hg19_combined;chr6:26365386-26370831:26365386:26370831	5	0	1	6	2	0	2	0	0.00236002	0.277778	E9PRR1	5445	26365386	26370831	6	2	6	2	0.00236002	0.00236002	0.277778	0.277778	0.971192	1	1	1	2.62708	2.62708	chr6	26368051	NA	G	A	splicing	BTN3A2
chr6	26365265	26375816	BTN3A2	5	0	1	6	2	0	2	0.00236002	0.277778	8	BTN3A2:P78410;proteome;chr6:26365265-26375816:26365265:26375816	5	0	1	6	2	0	2	0	0.00236002	0.277778	P78410	10551	26365265	26375816	6	2	6	2	0.00236002	0.00236002	0.277778	0.277778	0.971192	1	1	1	2.62708	2.62708	chr6	26368051	NA	G	A	splicing	BTN3A2
chr6	26365230	26375737	BTN3A2	5	0	1	6	2	0	2	0.00236002	0.277778	8	BTN3A2:P78410;proteome;chr6:26365230-26375737:26365230:26375737	5	0	1	6	2	0	2	0	0.00236002	0.277778	P78410	10507	26365230	26375737	6	2	6	2	0.00236002	0.00236002	0.277778	0.277778	0.971192	1	1	1	2.62708	2.62708	chr6	26368051	NA	G	A	splicing	BTN3A2
chr6	26365386	26378312	BTN3A2	5	0	1	6	2	0	2	0.00236002	0.277778	8	BTN3A2:P78410-2;UniProt_Release2020_04_hg19_combined;chr6:26365386-26378312:26365386:26378312	5	0	1	6	2	0	2	0	0.00236002	0.277778	P78410-2	12926	26365386	26378312	6	2	6	2	0.00236002	0.00236002	0.277778	0.277778	0.971192	1	1	1	2.62708	2.62708	chr6	26368051	NA	G	A	splicing	BTN3A2
chr6	26365198	26372942	BTN3A2	5	0	1	6	2	0	2	0.00236002	0.277778	8	BTN3A2:E9PJE9;proteome;chr6:26365198-26372942:26365198:26372942	5	0	1	6	2	0	2	0	0.00236002	0.277778	E9PJE9	7744	26365198	26372942	6	2	6	2	0.00236002	0.00236002	0.277778	0.277778	0.971192	1	1	1	2.62708	2.62708	chr6	26368051	NA	G	A	splicing	BTN3A2
chr6	26365198	26370603	BTN3A2	5	0	1	6	2	0	2	0.00236002	0.277778	8	BTN3A2:E9PRR1;proteome;chr6:26365198-26370603:26365198:26370603	5	0	1	6	2	0	2	0	0.00236002	0.277778	E9PRR1	5405	26365198	26370603	6	2	6	2	0.00236002	0.00236002	0.277778	0.277778	0.971192	1	1	1	2.62708	2.62708	chr6	26368051	NA	G	A	splicing	BTN3A2
chr6	26365458	26378312	BTN3A2	5	0	1	6	2	0	2	0.00236002	0.277778	8	BTN3A2:P78410;UniProt_Release2020_04_hg19_combined;chr6:26365458-26378312:26365458:26378312	5	0	1	6	2	0	2	0	0.00236002	0.277778	P78410	12854	26365458	26378312	6	2	6	2	0.00236002	0.00236002	0.277778	0.277778	0.971192	1	1	1	2.62708	2.62708	chr6	26368051	NA	G	A	splicing	BTN3A2
chr6	26365458	26375965	BTN3A2	5	0	1	6	2	0	2	0.00236002	0.277778	8	BTN3A2:P78410;UniProt_Release2020_04_hg19_combined;chr6:26365458-26375965:26365458:26375965	5	0	1	6	2	0	2	0	0.00236002	0.277778	P78410	10507	26365458	26375965	6	2	6	2	0.00236002	0.00236002	0.277778	0.277778	0.971192	1	1	1	2.62708	2.62708	chr6	26368051	NA	G	A	splicing	BTN3A2
chr6	26365493	26376044	BTN3A2	5	0	1	6	2	0	2	0.00236002	0.277778	8	BTN3A2:P78410;UniProt_Release2020_04_hg19_combined;chr6:26365493-26376044:26365493:26376044	5	0	1	6	2	0	2	0	0.00236002	0.277778	P78410	10551	26365493	26376044	6	2	6	2	0.00236002	0.00236002	0.277778	0.277778	0.971192	1	1	1	2.62708	2.62708	chr6	26368051	NA	G	A	splicing	BTN3A2
chr6	26365397	26370588	BTN3A2	5	0	1	6	2	0	2	0.00236002	0.277778	8	BTN3A2:E9PRX1;UniProt_Release2020_04_hg19_combined;chr6:26365397-26370588:26365397:26370588	5	0	1	6	2	0	2	0	0.00236002	0.277778	E9PRX1	5191	26365397	26370588	6	2	6	2	0.00236002	0.00236002	0.277778	0.277778	0.971192	1	1	1	2.62708	2.62708	chr6	26368051	NA	G	A	splicing	BTN3A2
chr6	26365198	26370360	BTN3A2	5	0	1	6	2	0	2	0.00236002	0.277778	8	BTN3A2:E9PRX1;proteome;chr6:26365198-26370360:26365198:26370360	5	0	1	6	2	0	2	0	0.00236002	0.277778	E9PRX1	5162	26365198	26370360	6	2	6	2	0.00236002	0.00236002	0.277778	0.277778	0.971192	1	1	1	2.62708	2.62708	chr6	26368051	NA	G	A	splicing	BTN3A2
chr6	26365425	26378312	BTN3A2	5	0	1	6	2	0	2	0.00236002	0.277778	8	BTN3A2:P78410;UniProt_Release2020_04_hg19_combined;chr6:26365425-26378312:26365425:26378312	5	0	1	6	2	0	2	0	0.00236002	0.277778	P78410	12887	26365425	26378312	6	2	6	2	0.00236002	0.00236002	0.277778	0.277778	0.971192	1	1	1	2.62708	2.62708	chr6	26368051	NA	G	A	splicing	BTN3A2
chr6	26365397	26373170	BTN3A2	5	0	1	6	2	0	2	0.00236002	0.277778	8	BTN3A2:E9PJE9;UniProt_Release2020_04_hg19_combined;chr6:26365397-26373170:26365397:26373170	5	0	1	6	2	0	2	0	0.00236002	0.277778	E9PJE9	7773	26365397	26373170	6	2	6	2	0.00236002	0.00236002	0.277778	0.277778	0.971192	1	1	1	2.62708	2.62708	chr6	26368051	NA	G	A	splicing	BTN3A2
chr6	26365198	26378312	BTN3A2	5	0	1	6	2	0	2	0.00236002	0.277778	8	BTN3A2:P78410-2;proteome;chr6:26365198-26378312:26365198:26378312	5	0	1	6	2	0	2	0	0.00236002	0.277778	P78410-2	13114	26365198	26378312	6	2	6	2	0.00236002	0.00236002	0.277778	0.277778	0.971192	1	1	1	2.62708	2.62708	chr6	26368051	NA	G	A	splicing	BTN3A2
chr6	26365230	26378312	BTN3A2	5	0	1	6	2	0	2	0.00236002	0.277778	8	BTN3A2:P78410;proteome;chr6:26365230-26378312:26365230:26378312	5	0	1	6	2	0	2	0	0.00236002	0.277778	P78410	13082	26365230	26378312	6	2	6	2	0.00236002	0.00236002	0.277778	0.277778	0.971192	1	1	1	2.62708	2.62708	chr6	26368051	NA	G	A	splicing	BTN3A2
chr8	7926337	7952413	ZNF705B	3	0	3	6	2	0	2	0.00236002	0.0168067	8	ZNF705B:P0CI00;proteome;chr8:7926337-7952413:7926337:7952413	3	0	3	6	2	0	2	0	0.00236002	0.0168067	P0CI00	26076	7926337	7952413	6	2	6	2	0.00236002	0.00236002	0.0168067	0.0168067	0.971192	1	1	1	2.62708	2.62708	chr8	7950105	NA	T	A	exonic	ZNF705B
chr8	7947421	7952388	ZNF705B	3	0	3	6	2	0	2	0.00236002	0.0168067	8	ZNF705B:P0CI00;0;chr8:7947421-7952388:7947421:7952388	3	0	3	6	2	0	2	0	0.00236002	0.0168067	P0CI00	4967	7947421	7952388	6	2	6	2	0.00236002	0.00236002	0.0168067	0.0168067	0.971192	1	1	1	2.62708	2.62708	chr8	7950105	NA	T	A	exonic	ZNF705B
chr8	7949134	7950127	ZNF705B	3	0	3	6	2	0	2	0.00236002	0.0168067	8	ZNF705B:P0CI00;domain;chr8:7949134-7950127:7949134:7950127	3	0	3	6	2	0	2	0	0.00236002	0.0168067	P0CI00	993	7949134	7950127	6	2	6	2	0.00236002	0.00236002	0.0168067	0.0168067	0.971192	1	1	1	2.62708	2.62708	chr8	7950105	NA	T	A	exonic	ZNF705B
chrX	67545251	67545647	AR	8	0	8	18	18	0	18	0.0516278	0.0707689	36	AR:A0A087WUX9;region;chrX:67545251-67545647:67545251:67545647	8	0	8	16	12	0	12	0	0.00254398	0.00290628	A0A087WUX9	396	67545251	67545647	18	18	16	12	0.0516278	0.00254398	0.00290628	0.0707689	0.971192	1	1	1	1.28712	2.59449	chrX	67545316	NA	T	TGCA	exonic	AR
chrX	67545251	67545647	AR	8	0	8	18	18	0	18	0.0516278	0.0707689	36	AR:A0A087WUX9;region;chrX:67545251-67545647:67545251:67545647	8	0	8	16	12	0	12	0	0.00254398	0.00290628	A0A087WUX9	396	67545251	67545647	18	18	16	12	0.0516278	0.00254398	0.00290628	0.0707689	0.971192	1	1	1	1.28712	2.59449	chrX	67545316	NA	TGCAGCAGCA	T	exonic	AR
chrX	67545251	67545647	AR	8	0	8	18	18	0	18	0.0516278	0.0707689	36	AR:A0A087WUX9;region;chrX:67545251-67545647:67545251:67545647	8	0	8	16	12	0	12	0	0.00254398	0.00290628	A0A087WUX9	396	67545251	67545647	18	18	16	12	0.0516278	0.00254398	0.00290628	0.0707689	0.971192	1	1	1	1.28712	2.59449	chrX	67545316	NA	TGCAGCA	T	exonic	AR
chrX	67545251	67545647	AR	8	0	8	18	18	0	18	0.0516278	0.0707689	36	AR:A0A087WUX9;region;chrX:67545251-67545647:67545251:67545647	8	0	8	16	12	0	12	0	0.00254398	0.00290628	A0A087WUX9	396	67545251	67545647	18	18	16	12	0.0516278	0.00254398	0.00290628	0.0707689	0.971192	1	1	1	1.28712	2.59449	chrX	67545316	NA	TGCA	T	exonic	AR
chrX	67545251	67545647	AR	8	0	8	18	18	0	18	0.0516278	0.0707689	36	AR:A0A087WUX9;region;chrX:67545251-67545647:67545251:67545647	8	0	8	16	12	0	12	0	0.00254398	0.00290628	A0A087WUX9	396	67545251	67545647	18	18	16	12	0.0516278	0.00254398	0.00290628	0.0707689	0.971192	1	1	1	1.28712	2.59449	chrX	67545316	NA	TGCAGCAGCAGCAGCAGCAGCAGCA	T	exonic	AR
chrX	67545251	67545647	AR	8	0	8	18	18	0	18	0.0516278	0.0707689	36	AR:A0A087WUX9;region;chrX:67545251-67545647:67545251:67545647	8	0	8	16	12	0	12	0	0.00254398	0.00290628	A0A087WUX9	396	67545251	67545647	18	18	16	12	0.0516278	0.00254398	0.00290628	0.0707689	0.971192	1	1	1	1.28712	2.59449	chrX	67545316	NA	T	TGCAGCA	exonic	AR
chrX	67545251	67545647	AR	8	0	8	18	18	0	18	0.0516278	0.0707689	36	AR:A0A087WUX9;region;chrX:67545251-67545647:67545251:67545647	8	0	8	16	12	0	12	0	0.00254398	0.00290628	A0A087WUX9	396	67545251	67545647	18	18	16	12	0.0516278	0.00254398	0.00290628	0.0707689	0.971192	1	1	1	1.28712	2.59449	chrX	67545484	NA	A	G	exonic	AR
chrX	67545251	67545647	AR	8	0	8	18	18	0	18	0.0516278	0.0707689	36	AR:A0A087WUX9;region;chrX:67545251-67545647:67545251:67545647	8	0	8	16	12	0	12	0	0.00254398	0.00290628	A0A087WUX9	396	67545251	67545647	18	18	16	12	0.0516278	0.00254398	0.00290628	0.0707689	0.971192	1	1	1	1.28712	2.59449	chrX	67545505	NA	A	T	exonic	AR
chr1	32936453	32964685	RNF19B	5	0	5	10	12	0	12	0.00254398	0.122745	22	RNF19B:Q6ZMZ0-2;proteome;chr1:32936453-32964685:32936453:32964685	5	0	5	10	12	0	12	0	0.00254398	0.122745	Q6ZMZ0-2	28232	32936453	32964685	10	12	10	12	0.00254398	0.00254398	0.122745	0.122745	0.971192	1	1	1	2.59449	2.59449	chr1	32964501	NA	T	G	exonic	RNF19B
chr1	32948253	32964685	RNF19B	5	0	5	10	12	0	12	0.00254398	0.122745	22	RNF19B:Q6ZMZ0;region;chr1:32948253-32964685:32948253:32964685	5	0	5	10	12	0	12	0	0.00254398	0.122745	Q6ZMZ0	16432	32948253	32964685	10	12	10	12	0.00254398	0.00254398	0.122745	0.122745	0.971192	1	1	1	2.59449	2.59449	chr1	32964501	NA	T	G	exonic	RNF19B
chr1	32936449	32964685	RNF19B	5	0	5	10	12	0	12	0.00254398	0.122745	22	RNF19B:Q6ZMZ0;proteome;chr1:32936449-32964685:32936449:32964685	5	0	5	10	12	0	12	0	0.00254398	0.122745	Q6ZMZ0	28236	32936449	32964685	10	12	10	12	0.00254398	0.00254398	0.122745	0.122745	0.971192	1	1	1	2.59449	2.59449	chr1	32964501	NA	T	G	exonic	RNF19B
chr1	32936667	32964685	RNF19B	5	0	5	10	12	0	12	0.00254398	0.122745	22	RNF19B:Q6ZMZ0-4;proteome;chr1:32936667-32964685:32936667:32964685	5	0	5	10	12	0	12	0	0.00254398	0.122745	Q6ZMZ0-4	28018	32936667	32964685	10	12	10	12	0.00254398	0.00254398	0.122745	0.122745	0.971192	1	1	1	2.59449	2.59449	chr1	32964501	NA	T	G	exonic	RNF19B
chr1	32936449	32964809	RNF19B	5	0	5	10	12	0	12	0.00254398	0.122745	22	RNF19B:Q8NAP8-2;UniProt_Release2020_04_hg19_combined;chr1:32936449-32964809:32936449:32964809	5	0	5	10	12	0	12	0	0.00254398	0.122745	Q8NAP8-2	28360	32936449	32964809	10	12	10	12	0.00254398	0.00254398	0.122745	0.122745	0.971192	1	1	1	2.59449	2.59449	chr1	32964501	NA	T	G	exonic	RNF19B
chr1	32936808	32964685	RNF19B	5	0	5	10	12	0	12	0.00254398	0.122745	22	RNF19B:Q6ZMZ0;chain;chr1:32936808-32964685:32936808:32964685	5	0	5	10	12	0	12	0	0.00254398	0.122745	Q6ZMZ0	27877	32936808	32964685	10	12	10	12	0.00254398	0.00254398	0.122745	0.122745	0.971192	1	1	1	2.59449	2.59449	chr1	32964501	NA	T	G	exonic	RNF19B
chr19	54835078	54835081	KIR2DS4	8	3	5	36	39	0	39	1	1	75	KIR2DS4:Q14953;carbohyd;chr19:54835078-54835081:54835078:54835081	2	0	2	4	0	0	0	0	0.00356506	0.0714286	Q14953	3	54835078	54835081	36	39	4	0	1	0.00356506	0.0714286	1	0.971192	1	1	1	0	2.44793	chr19	54835079	NA	G	C	exonic	KIR2DS4
chr19	54832795	54835138	KIR2DS4	8	3	5	36	39	0	39	1	1	75	KIR2DS4:A0A0C4ZN05;signal;chr19:54832795-54835138:54832795:54835138	2	0	2	4	0	0	0	0	0.00356506	0.0714286	A0A0C4ZN05	2343	54832795	54835138	36	39	4	0	1	0.00356506	0.0714286	1	0.971192	1	1	1	0	2.44793	chr19	54835079	NA	G	C	exonic	KIR2DS4
chr19	54834977	54835133	KIR2DS4	8	3	5	36	39	0	39	1	1	75	KIR2DS4:Q14953;disulfid;chr19:54834977-54835133:54834977:54835133	2	0	2	4	0	0	0	0	0.00356506	0.0714286	Q14953	156	54834977	54835133	36	39	4	0	1	0.00356506	0.0714286	1	0.971192	1	1	1	0	2.44793	chr19	54835079	NA	G	C	exonic	KIR2DS4
chr19	54832693	54835292	KIR2DS4	8	3	5	36	39	0	39	1	1	75	KIR2DS4:A0A0C4ZN05;proteome;chr19:54832693-54835292:54832693:54835292	2	0	2	4	0	0	0	0	0.00356506	0.0714286	A0A0C4ZN05	2599	54832693	54835292	36	39	4	0	1	0.00356506	0.0714286	1	0.971192	1	1	1	0	2.44793	chr19	54835079	NA	G	C	exonic	KIR2DS4
chr19	54832683	54835292	KIR2DS4	8	3	5	36	39	0	39	1	1	75	KIR2DS4:A0A0C4ZN05;proteome;chr19:54832683-54835292:54832683:54835292	2	0	2	4	0	0	0	0	0.00356506	0.0714286	A0A0C4ZN05	2609	54832683	54835292	36	39	4	0	1	0.00356506	0.0714286	1	0.971192	1	1	1	0	2.44793	chr19	54835079	NA	G	C	exonic	KIR2DS4
chr19	54832775	54835118	KIR2DS4	8	3	5	36	39	0	39	1	1	75	KIR2DS4:A0A0C4ZN05;signal;chr19:54832775-54835118:54832775:54835118	2	0	2	4	0	0	0	0	0.00356506	0.0714286	A0A0C4ZN05	2343	54832775	54835118	36	39	4	0	1	0.00356506	0.0714286	1	0.971192	1	1	1	0	2.44793	chr19	54835079	NA	G	C	exonic	KIR2DS4
chr19	54832800	54835143	KIR2DS4	8	3	5	36	39	0	39	1	1	75	KIR2DS4:A0A0G2JNE3;signal;chr19:54832800-54835143:54832800:54835143	2	0	2	4	0	0	0	0	0.00356506	0.0714286	A0A0G2JNE3	2343	54832800	54835143	36	39	4	0	1	0.00356506	0.0714286	1	0.971192	1	1	1	0	2.44793	chr19	54835079	NA	G	C	exonic	KIR2DS4
chr19	54832769	54835112	KIR2DS4	8	3	5	36	39	0	39	1	1	75	KIR2DS4:A0A0C4ZN05;signal;chr19:54832769-54835112:54832769:54835112	2	0	2	4	0	0	0	0	0.00356506	0.0714286	A0A0C4ZN05	2343	54832769	54835112	36	39	4	0	1	0.00356506	0.0714286	1	0.971192	1	1	1	0	2.44793	chr19	54835079	NA	G	C	exonic	KIR2DS4
chr19	54832745	54835088	KIR2DS4	8	3	5	36	39	0	39	1	1	75	KIR2DS4:A0A0C4ZN05;signal;chr19:54832745-54835088:54832745:54835088	2	0	2	4	0	0	0	0	0.00356506	0.0714286	A0A0C4ZN05	2343	54832745	54835088	36	39	4	0	1	0.00356506	0.0714286	1	0.971192	1	1	1	0	2.44793	chr19	54835079	NA	G	C	exonic	KIR2DS4
chr19	54835003	54835201	KIR2DS4	8	3	5	36	39	0	39	1	1	75	KIR2DS4:Q14953;domain;chr19:54835003-54835201:54835003:54835201	2	0	2	4	0	0	0	0	0.00356506	0.0714286	Q14953	198	54835003	54835201	36	39	4	0	1	0.00356506	0.0714286	1	0.971192	1	1	1	0	2.44793	chr19	54835079	NA	G	C	exonic	KIR2DS4
chr19	54832772	54835115	KIR2DS4	8	3	5	36	39	0	39	1	1	75	KIR2DS4:A0A0C4ZN05;signal;chr19:54832772-54835115:54832772:54835115	2	0	2	4	0	0	0	0	0.00356506	0.0714286	A0A0C4ZN05	2343	54832772	54835115	36	39	4	0	1	0.00356506	0.0714286	1	0.971192	1	1	1	0	2.44793	chr19	54835079	NA	G	C	exonic	KIR2DS4
chr19	54832653	54835292	KIR2DS4	8	3	5	36	39	0	39	1	1	75	KIR2DS4:A0A0C4ZN05;proteome;chr19:54832653-54835292:54832653:54835292	2	0	2	4	0	0	0	0	0.00356506	0.0714286	A0A0C4ZN05	2639	54832653	54835292	36	39	4	0	1	0.00356506	0.0714286	1	0.971192	1	1	1	0	2.44793	chr19	54835079	NA	G	C	exonic	KIR2DS4
chr19	54834956	54835154	KIR2DS4	8	3	5	36	39	0	39	1	1	75	KIR2DS4:Q14953;domain;chr19:54834956-54835154:54834956:54835154	2	0	2	4	0	0	0	0	0.00356506	0.0714286	Q14953	198	54834956	54835154	36	39	4	0	1	0.00356506	0.0714286	1	0.971192	1	1	1	0	2.44793	chr19	54835079	NA	G	C	exonic	KIR2DS4
chr19	54835024	54835180	KIR2DS4	8	3	5	36	39	0	39	1	1	75	KIR2DS4:Q14953;disulfid;chr19:54835024-54835180:54835024:54835180	2	0	2	4	0	0	0	0	0.00356506	0.0714286	Q14953	156	54835024	54835180	36	39	4	0	1	0.00356506	0.0714286	1	0.971192	1	1	1	0	2.44793	chr19	54835079	NA	G	C	exonic	KIR2DS4
chr19	54832742	54835085	KIR2DS4	8	3	5	36	39	0	39	1	1	75	KIR2DS4:A0A0C4ZN05;signal;chr19:54832742-54835085:54832742:54835085	2	0	2	4	0	0	0	0	0.00356506	0.0714286	A0A0C4ZN05	2343	54832742	54835085	36	39	4	0	1	0.00356506	0.0714286	1	0.971192	1	1	1	0	2.44793	chr19	54835079	NA	G	C	exonic	KIR2DS4
chr19	54832686	54835292	KIR2DS4	8	3	5	36	39	0	39	1	1	75	KIR2DS4:A0A0C4ZN05;proteome;chr19:54832686-54835292:54832686:54835292	2	0	2	4	0	0	0	0	0.00356506	0.0714286	A0A0C4ZN05	2606	54832686	54835292	36	39	4	0	1	0.00356506	0.0714286	1	0.971192	1	1	1	0	2.44793	chr19	54835079	NA	G	C	exonic	KIR2DS4
chr19	54832706	54835292	KIR2DS4	8	3	5	36	39	0	39	1	1	75	KIR2DS4:A0A0C4ZN05;proteome;chr19:54832706-54835292:54832706:54835292	2	0	2	4	0	0	0	0	0.00356506	0.0714286	A0A0C4ZN05	2586	54832706	54835292	36	39	4	0	1	0.00356506	0.0714286	1	0.971192	1	1	1	0	2.44793	chr19	54835079	NA	G	C	exonic	KIR2DS4
chr19	54832535	54835292	KIR2DS4	8	3	5	36	39	0	39	1	1	75	KIR2DS4:A0A0C4ZN05;proteome;chr19:54832535-54835292:54832535:54835292	2	0	2	4	0	0	0	0	0.00356506	0.0714286	A0A0C4ZN05	2757	54832535	54835292	36	39	4	0	1	0.00356506	0.0714286	1	0.971192	1	1	1	0	2.44793	chr19	54835079	NA	G	C	exonic	KIR2DS4
chr19	54834057	54835292	KIR2DS4	8	3	5	36	39	0	39	1	1	75	KIR2DS4:A0A0C4ZN05;0;chr19:54834057-54835292:54834057:54835292	2	0	2	4	0	0	0	0	0.00356506	0.0714286	A0A0C4ZN05	1235	54834057	54835292	36	39	4	0	1	0.00356506	0.0714286	1	0.971192	1	1	1	0	2.44793	chr19	54835079	NA	G	C	exonic	KIR2DS4
chr19	54834195	54835292	KIR2DS4	8	3	5	36	39	0	39	1	1	75	KIR2DS4:A0A0C4ZN05;0;chr19:54834195-54835292:54834195:54835292	2	0	2	4	0	0	0	0	0.00356506	0.0714286	A0A0C4ZN05	1097	54834195	54835292	36	39	4	0	1	0.00356506	0.0714286	1	0.971192	1	1	1	0	2.44793	chr19	54835079	NA	G	C	exonic	KIR2DS4
chr19	54832687	54835292	KIR2DS4	8	3	5	36	39	0	39	1	1	75	KIR2DS4:A0A0C4ZN05;proteome;chr19:54832687-54835292:54832687:54835292	2	0	2	4	0	0	0	0	0.00356506	0.0714286	A0A0C4ZN05	2605	54832687	54835292	36	39	4	0	1	0.00356506	0.0714286	1	0.971192	1	1	1	0	2.44793	chr19	54835079	NA	G	C	exonic	KIR2DS4
chr19	54834262	54835292	KIR2DS4	8	3	5	36	39	0	39	1	1	75	KIR2DS4:A0A0C4ZN05;0;chr19:54834262-54835292:54834262:54835292	2	0	2	4	0	0	0	0	0.00356506	0.0714286	A0A0C4ZN05	1030	54834262	54835292	36	39	4	0	1	0.00356506	0.0714286	1	0.971192	1	1	1	0	2.44793	chr19	54835079	NA	G	C	exonic	KIR2DS4
chr19	54833903	54835292	KIR2DS4	8	3	5	36	39	0	39	1	1	75	KIR2DS4:A0A0B4J1S6;proteome;chr19:54833903-54835292:54833903:54835292	2	0	2	4	0	0	0	0	0.00356506	0.0714286	A0A0B4J1S6	1389	54833903	54835292	36	39	4	0	1	0.00356506	0.0714286	1	0.971192	1	1	1	0	2.44793	chr19	54835079	NA	G	C	exonic	KIR2DS4
chr19	54830902	54835292	KIR2DS4	8	3	5	36	39	0	39	1	1	75	KIR2DS4:Q14953;proteome;chr19:54830902-54835292:54830902:54835292	2	0	2	4	0	0	0	0	0.00356506	0.0714286	Q14953	4390	54830902	54835292	36	39	4	0	1	0.00356506	0.0714286	1	0.971192	1	1	1	0	2.44793	chr19	54835079	NA	G	C	exonic	KIR2DS4
chr19	54834183	54835292	KIR2DS4	8	3	5	36	39	0	39	1	1	75	KIR2DS4:A0A0B4J1S6;0;chr19:54834183-54835292:54834183:54835292	2	0	2	4	0	0	0	0	0.00356506	0.0714286	A0A0B4J1S6	1109	54834183	54835292	36	39	4	0	1	0.00356506	0.0714286	1	0.971192	1	1	1	0	2.44793	chr19	54835079	NA	G	C	exonic	KIR2DS4
chr19	54830864	54835292	KIR2DS4	8	3	5	36	39	0	39	1	1	75	KIR2DS4:K7RE56;proteome;chr19:54830864-54835292:54830864:54835292	2	0	2	4	0	0	0	0	0.00356506	0.0714286	K7RE56	4428	54830864	54835292	36	39	4	0	1	0.00356506	0.0714286	1	0.971192	1	1	1	0	2.44793	chr19	54835079	NA	G	C	exonic	KIR2DS4
chr19	54833969	54835292	KIR2DS4	8	3	5	36	39	0	39	1	1	75	KIR2DS4:A0A0G2JNE8;proteome;chr19:54833969-54835292:54833969:54835292	2	0	2	4	0	0	0	0	0.00356506	0.0714286	A0A0G2JNE8	1323	54833969	54835292	36	39	4	0	1	0.00356506	0.0714286	1	0.971192	1	1	1	0	2.44793	chr19	54835079	NA	G	C	exonic	KIR2DS4
chr19	54833141	54835292	KIR2DS4	8	3	5	36	39	0	39	1	1	75	KIR2DS4:A0A191URI1;proteome;chr19:54833141-54835292:54833141:54835292	2	0	2	4	0	0	0	0	0.00356506	0.0714286	A0A191URI1	2151	54833141	54835292	36	39	4	0	1	0.00356506	0.0714286	1	0.971192	1	1	1	0	2.44793	chr19	54835079	NA	G	C	exonic	KIR2DS4
chr19	54832770	54835292	KIR2DS4	8	3	5	36	39	0	39	1	1	75	KIR2DS4:A0A0G2JNE3;proteome;chr19:54832770-54835292:54832770:54835292	2	0	2	4	0	0	0	0	0.00356506	0.0714286	A0A0G2JNE3	2522	54832770	54835292	36	39	4	0	1	0.00356506	0.0714286	1	0.971192	1	1	1	0	2.44793	chr19	54835079	NA	G	C	exonic	KIR2DS4
chr19	54832267	54835292	KIR2DS4	8	3	5	36	39	0	39	1	1	75	KIR2DS4:K7RE56;0;chr19:54832267-54835292:54832267:54835292	2	0	2	4	0	0	0	0	0.00356506	0.0714286	K7RE56	3025	54832267	54835292	36	39	4	0	1	0.00356506	0.0714286	1	0.971192	1	1	1	0	2.44793	chr19	54835079	NA	G	C	exonic	KIR2DS4
chr19	54833798	54835292	KIR2DS4	8	3	5	36	39	0	39	1	1	75	KIR2DS4:E7EST5;proteome;chr19:54833798-54835292:54833798:54835292	2	0	2	4	0	0	0	0	0.00356506	0.0714286	E7EST5	1494	54833798	54835292	36	39	4	0	1	0.00356506	0.0714286	1	0.971192	1	1	1	0	2.44793	chr19	54835079	NA	G	C	exonic	KIR2DS4
chr19	54833937	54835292	KIR2DS4	8	3	5	36	39	0	39	1	1	75	KIR2DS4:A0A191URI1;0;chr19:54833937-54835292:54833937:54835292	2	0	2	4	0	0	0	0	0.00356506	0.0714286	A0A191URI1	1355	54833937	54835292	36	39	4	0	1	0.00356506	0.0714286	1	0.971192	1	1	1	0	2.44793	chr19	54835079	NA	G	C	exonic	KIR2DS4
chr19	54830926	54835292	KIR2DS4	8	3	5	36	39	0	39	1	1	75	KIR2DS4:Q14953;proteome;chr19:54830926-54835292:54830926:54835292	2	0	2	4	0	0	0	0	0.00356506	0.0714286	Q14953	4366	54830926	54835292	36	39	4	0	1	0.00356506	0.0714286	1	0.971192	1	1	1	0	2.44793	chr19	54835079	NA	G	C	exonic	KIR2DS4
chr19	54832557	54835292	KIR2DS4	8	3	5	36	39	0	39	1	1	75	KIR2DS4:B0L652;proteome;chr19:54832557-54835292:54832557:54835292	2	0	2	4	0	0	0	0	0.00356506	0.0714286	B0L652	2735	54832557	54835292	36	39	4	0	1	0.00356506	0.0714286	1	0.971192	1	1	1	0	2.44793	chr19	54835079	NA	G	C	exonic	KIR2DS4
chr19	54833917	54835292	KIR2DS4	8	3	5	36	39	0	39	1	1	75	KIR2DS4:A0A376A8X2;0;chr19:54833917-54835292:54833917:54835292	2	0	2	4	0	0	0	0	0.00356506	0.0714286	A0A376A8X2	1375	54833917	54835292	36	39	4	0	1	0.00356506	0.0714286	1	0.971192	1	1	1	0	2.44793	chr19	54835079	NA	G	C	exonic	KIR2DS4
chr19	54832707	54837564	KIR2DS4	8	3	5	36	39	0	39	1	1	75	KIR2DS4:Q5UCE2;region;chr19:54832707-54837564:54832707:54837564	2	0	2	4	0	0	0	0	0.00356506	0.0714286	Q5UCE2	4857	54832707	54837564	36	39	4	0	1	0.00356506	0.0714286	1	0.971192	1	1	1	0	2.44793	chr19	54835079	NA	G	C	exonic	KIR2DS4
chr19	54832709	54835292	KIR2DS4	8	3	5	36	39	0	39	1	1	75	KIR2DS4:A0A0C4ZN05;proteome;chr19:54832709-54835292:54832709:54835292	2	0	2	4	0	0	0	0	0.00356506	0.0714286	A0A0C4ZN05	2583	54832709	54835292	36	39	4	0	1	0.00356506	0.0714286	1	0.971192	1	1	1	0	2.44793	chr19	54835079	NA	G	C	exonic	KIR2DS4
chr19	54833408	54835292	KIR2DS4	8	3	5	36	39	0	39	1	1	75	KIR2DS4:B0L652;0;chr19:54833408-54835292:54833408:54835292	2	0	2	4	0	0	0	0	0.00356506	0.0714286	B0L652	1884	54833408	54835292	36	39	4	0	1	0.00356506	0.0714286	1	0.971192	1	1	1	0	2.44793	chr19	54835079	NA	G	C	exonic	KIR2DS4
chr19	54832499	54835292	KIR2DS4	8	3	5	36	39	0	39	1	1	75	KIR2DS4:Q14953;0;chr19:54832499-54835292:54832499:54835292	2	0	2	4	0	0	0	0	0.00356506	0.0714286	Q14953	2793	54832499	54835292	36	39	4	0	1	0.00356506	0.0714286	1	0.971192	1	1	1	0	2.44793	chr19	54835079	NA	G	C	exonic	KIR2DS4
chr19	54832769	54835292	KIR2DS4	8	3	5	36	39	0	39	1	1	75	KIR2DS4:A0A5F9ZHK4;proteome;chr19:54832769-54835292:54832769:54835292	2	0	2	4	0	0	0	0	0.00356506	0.0714286	A0A5F9ZHK4	2523	54832769	54835292	36	39	4	0	1	0.00356506	0.0714286	1	0.971192	1	1	1	0	2.44793	chr19	54835079	NA	G	C	exonic	KIR2DS4
chr19	54834017	54835292	KIR2DS4	8	3	5	36	39	0	39	1	1	75	KIR2DS4:A0A0G2JLN0;proteome;chr19:54834017-54835292:54834017:54835292	2	0	2	4	0	0	0	0	0.00356506	0.0714286	A0A0G2JLN0	1275	54834017	54835292	36	39	4	0	1	0.00356506	0.0714286	1	0.971192	1	1	1	0	2.44793	chr19	54835079	NA	G	C	exonic	KIR2DS4
chr19	54834011	54835292	KIR2DS4	8	3	5	36	39	0	39	1	1	75	KIR2DS4:A0A0G2JMQ9;proteome;chr19:54834011-54835292:54834011:54835292	2	0	2	4	0	0	0	0	0.00356506	0.0714286	A0A0G2JMQ9	1281	54834011	54835292	36	39	4	0	1	0.00356506	0.0714286	1	0.971192	1	1	1	0	2.44793	chr19	54835079	NA	G	C	exonic	KIR2DS4
chr19	54832452	54835292	KIR2DS4	8	3	5	36	39	0	39	1	1	75	KIR2DS4:Q14953;0;chr19:54832452-54835292:54832452:54835292	2	0	2	4	0	0	0	0	0.00356506	0.0714286	Q14953	2840	54832452	54835292	36	39	4	0	1	0.00356506	0.0714286	1	0.971192	1	1	1	0	2.44793	chr19	54835079	NA	G	C	exonic	KIR2DS4
chr19	54832745	54835292	KIR2DS4	8	3	5	36	39	0	39	1	1	75	KIR2DS4:A0A5F9ZHK4;proteome;chr19:54832745-54835292:54832745:54835292	2	0	2	4	0	0	0	0	0.00356506	0.0714286	A0A5F9ZHK4	2547	54832745	54835292	36	39	4	0	1	0.00356506	0.0714286	1	0.971192	1	1	1	0	2.44793	chr19	54835079	NA	G	C	exonic	KIR2DS4
chr19	54832593	54835292	KIR2DS4	8	3	5	36	39	0	39	1	1	75	KIR2DS4:A0A5F9ZHK4;proteome;chr19:54832593-54835292:54832593:54835292	2	0	2	4	0	0	0	0	0.00356506	0.0714286	A0A5F9ZHK4	2699	54832593	54835292	36	39	4	0	1	0.00356506	0.0714286	1	0.971192	1	1	1	0	2.44793	chr19	54835079	NA	G	C	exonic	KIR2DS4
chr19	54833875	54835292	KIR2DS4	8	3	5	36	39	0	39	1	1	75	KIR2DS4:A0A0G2JLN0;proteome;chr19:54833875-54835292:54833875:54835292	2	0	2	4	0	0	0	0	0.00356506	0.0714286	A0A0G2JLN0	1417	54833875	54835292	36	39	4	0	1	0.00356506	0.0714286	1	0.971192	1	1	1	0	2.44793	chr19	54835079	NA	G	C	exonic	KIR2DS4
chr19	54832711	54835292	KIR2DS4	8	3	5	36	39	0	39	1	1	75	KIR2DS4:A0A0C4ZN05;proteome;chr19:54832711-54835292:54832711:54835292	2	0	2	4	0	0	0	0	0.00356506	0.0714286	A0A0C4ZN05	2581	54832711	54835292	36	39	4	0	1	0.00356506	0.0714286	1	0.971192	1	1	1	0	2.44793	chr19	54835079	NA	G	C	exonic	KIR2DS4
chr19	54834279	54835292	KIR2DS4	8	3	5	36	39	0	39	1	1	75	KIR2DS4:A0A0G2JLN0;0;chr19:54834279-54835292:54834279:54835292	2	0	2	4	0	0	0	0	0.00356506	0.0714286	A0A0G2JLN0	1013	54834279	54835292	36	39	4	0	1	0.00356506	0.0714286	1	0.971192	1	1	1	0	2.44793	chr19	54835079	NA	G	C	exonic	KIR2DS4
chr19	54833121	54835292	KIR2DS4	8	3	5	36	39	0	39	1	1	75	KIR2DS4:A0A376A8X2;proteome;chr19:54833121-54835292:54833121:54835292	2	0	2	4	0	0	0	0	0.00356506	0.0714286	A0A376A8X2	2171	54833121	54835292	36	39	4	0	1	0.00356506	0.0714286	1	0.971192	1	1	1	0	2.44793	chr19	54835079	NA	G	C	exonic	KIR2DS4
chr19	54832707	54837582	KIR2DS4	8	3	5	36	39	0	39	1	1	75	KIR2DS4:P43629;topo_dom;chr19:54832707-54837582:54832707:54837582	2	0	2	4	0	0	0	0	0.00356506	0.0714286	P43629	4875	54832707	54837582	36	39	4	0	1	0.00356506	0.0714286	1	0.971192	1	1	1	0	2.44793	chr19	54835079	NA	G	C	exonic	KIR2DS4
chr19	54829949	54830127	KIR3DL1	4	2	2	38	28	0	28	1	1	66	KIR3DL1:A0A1W2PRK8;region;chr19:54829949-54830127:54829949:54830127	2	0	2	4	0	0	0	0	0.00356506	0.0714286	A0A1W2PRK8	178	54829949	54830127	38	28	4	0	1	0.00356506	0.0714286	1	0.971192	1	1	1	0	2.44793	chr19	54829949	NA	A	G	exonic	KIR3DL1
chr19	54829949	54830127	KIR3DL1	4	2	2	38	28	0	28	1	1	66	KIR3DL1:A0A1W2PRK8;region;chr19:54829949-54830127:54829949:54830127	2	0	2	4	0	0	0	0	0.00356506	0.0714286	A0A1W2PRK8	178	54829949	54830127	38	28	4	0	1	0.00356506	0.0714286	1	0.971192	1	1	1	0	2.44793	chr19	54829965	NA	AAC	A	exonic	KIR3DL1
chr19	54829949	54830127	KIR3DL1	4	2	2	38	28	0	28	1	1	66	KIR3DL1:A0A1W2PRK8;region;chr19:54829949-54830127:54829949:54830127	2	0	2	4	0	0	0	0	0.00356506	0.0714286	A0A1W2PRK8	178	54829949	54830127	38	28	4	0	1	0.00356506	0.0714286	1	0.971192	1	1	1	0	2.44793	chr19	54829977	NA	C	G	exonic	KIR3DL1
chr19	54829958	54830136	KIR3DL1	4	2	2	38	28	0	28	1	1	66	KIR3DL1:A0A0G2JPC2;region;chr19:54829958-54830136:54829958:54830136	2	0	2	4	0	0	0	0	0.00356506	0.0714286	A0A0G2JPC2	178	54829958	54830136	38	28	4	0	1	0.00356506	0.0714286	1	0.971192	1	1	1	0	2.44793	chr19	54829965	NA	AAC	A	exonic	KIR3DL1
chr19	54829958	54830136	KIR3DL1	4	2	2	38	28	0	28	1	1	66	KIR3DL1:A0A0G2JPC2;region;chr19:54829958-54830136:54829958:54830136	2	0	2	4	0	0	0	0	0.00356506	0.0714286	A0A0G2JPC2	178	54829958	54830136	38	28	4	0	1	0.00356506	0.0714286	1	0.971192	1	1	1	0	2.44793	chr19	54829977	NA	C	G	exonic	KIR3DL1
chr19	54829963	54830141	KIR3DL1	4	2	2	38	28	0	28	1	1	66	KIR3DL1:Q5UCE2;region;chr19:54829963-54830141:54829963:54830141	2	0	2	4	0	0	0	0	0.00356506	0.0714286	Q5UCE2	178	54829963	54830141	38	28	4	0	1	0.00356506	0.0714286	1	0.971192	1	1	1	0	2.44793	chr19	54829965	NA	AAC	A	exonic	KIR3DL1
chr19	54829963	54830141	KIR3DL1	4	2	2	38	28	0	28	1	1	66	KIR3DL1:Q5UCE2;region;chr19:54829963-54830141:54829963:54830141	2	0	2	4	0	0	0	0	0.00356506	0.0714286	Q5UCE2	178	54829963	54830141	38	28	4	0	1	0.00356506	0.0714286	1	0.971192	1	1	1	0	2.44793	chr19	54829977	NA	C	G	exonic	KIR3DL1
chr19	54829955	54830133	KIR3DL1	4	2	2	38	28	0	28	1	1	66	KIR3DL1:A0A0G2JM66;region;chr19:54829955-54830133:54829955:54830133	2	0	2	4	0	0	0	0	0.00356506	0.0714286	A0A0G2JM66	178	54829955	54830133	38	28	4	0	1	0.00356506	0.0714286	1	0.971192	1	1	1	0	2.44793	chr19	54829965	NA	AAC	A	exonic	KIR3DL1
chr19	54829955	54830133	KIR3DL1	4	2	2	38	28	0	28	1	1	66	KIR3DL1:A0A0G2JM66;region;chr19:54829955-54830133:54829955:54830133	2	0	2	4	0	0	0	0	0.00356506	0.0714286	A0A0G2JM66	178	54829955	54830133	38	28	4	0	1	0.00356506	0.0714286	1	0.971192	1	1	1	0	2.44793	chr19	54829977	NA	C	G	exonic	KIR3DL1
chr19	54829958	54830139	KIR3DL1	4	2	2	38	28	0	28	1	1	66	KIR3DL1:A0A0C4ZN31;region;chr19:54829958-54830139:54829958:54830139	2	0	2	4	0	0	0	0	0.00356506	0.0714286	A0A0C4ZN31	181	54829958	54830139	38	28	4	0	1	0.00356506	0.0714286	1	0.971192	1	1	1	0	2.44793	chr19	54829965	NA	AAC	A	exonic	KIR3DL1
chr19	54829958	54830139	KIR3DL1	4	2	2	38	28	0	28	1	1	66	KIR3DL1:A0A0C4ZN31;region;chr19:54829958-54830139:54829958:54830139	2	0	2	4	0	0	0	0	0.00356506	0.0714286	A0A0C4ZN31	181	54829958	54830139	38	28	4	0	1	0.00356506	0.0714286	1	0.971192	1	1	1	0	2.44793	chr19	54829977	NA	C	G	exonic	KIR3DL1
chr18	75221057	75286372	TSHZ1	4	4	0	8	0	0	0	0.00356506	0.00356506	8	TSHZ1:H0YN23;proteome;chr18:75221057-75286372:75221057:75286372	4	4	0	8	0	0	0	0	0.00356506	0.00356506	H0YN23	65315	75221057	75286372	8	0	8	0	0.00356506	0.00356506	0.00356506	0.00356506	0.971192	1	1	1	2.44793	2.44793	chr18	75285894	NA	T	*	exonic	TSHZ1
chr18	75221057	75286372	TSHZ1	4	4	0	8	0	0	0	0.00356506	0.00356506	8	TSHZ1:H0YN23;proteome;chr18:75221057-75286372:75221057:75286372	4	4	0	8	0	0	0	0	0.00356506	0.00356506	H0YN23	65315	75221057	75286372	8	0	8	0	0.00356506	0.00356506	0.00356506	0.00356506	0.971192	1	1	1	2.44793	2.44793	chr18	75285894	NA	T	C	exonic	TSHZ1
chr18	75221057	75286372	TSHZ1	4	4	0	8	0	0	0	0.00356506	0.00356506	8	TSHZ1:H0YN23;proteome;chr18:75221057-75286372:75221057:75286372	4	4	0	8	0	0	0	0	0.00356506	0.00356506	H0YN23	65315	75221057	75286372	8	0	8	0	0.00356506	0.00356506	0.00356506	0.00356506	0.971192	1	1	1	2.44793	2.44793	chr18	75285895	NA	G	*	exonic	TSHZ1
chr18	75221057	75286372	TSHZ1	4	4	0	8	0	0	0	0.00356506	0.00356506	8	TSHZ1:H0YN23;proteome;chr18:75221057-75286372:75221057:75286372	4	4	0	8	0	0	0	0	0.00356506	0.00356506	H0YN23	65315	75221057	75286372	8	0	8	0	0.00356506	0.00356506	0.00356506	0.00356506	0.971192	1	1	1	2.44793	2.44793	chr18	75285895	NA	G	C	exonic	TSHZ1
chr18	75211528	75289944	TSHZ1	4	4	0	8	0	0	0	0.00356506	0.00356506	8	TSHZ1:Q6ZSZ6;proteome;chr18:75211528-75289944:75211528:75289944	4	4	0	8	0	0	0	0	0.00356506	0.00356506	Q6ZSZ6	78416	75211528	75289944	8	0	8	0	0.00356506	0.00356506	0.00356506	0.00356506	0.971192	1	1	1	2.44793	2.44793	chr18	75285894	NA	T	*	exonic	TSHZ1
chr18	75211528	75289944	TSHZ1	4	4	0	8	0	0	0	0.00356506	0.00356506	8	TSHZ1:Q6ZSZ6;proteome;chr18:75211528-75289944:75211528:75289944	4	4	0	8	0	0	0	0	0.00356506	0.00356506	Q6ZSZ6	78416	75211528	75289944	8	0	8	0	0.00356506	0.00356506	0.00356506	0.00356506	0.971192	1	1	1	2.44793	2.44793	chr18	75285894	NA	T	C	exonic	TSHZ1
chr18	75211528	75289944	TSHZ1	4	4	0	8	0	0	0	0.00356506	0.00356506	8	TSHZ1:Q6ZSZ6;proteome;chr18:75211528-75289944:75211528:75289944	4	4	0	8	0	0	0	0	0.00356506	0.00356506	Q6ZSZ6	78416	75211528	75289944	8	0	8	0	0.00356506	0.00356506	0.00356506	0.00356506	0.971192	1	1	1	2.44793	2.44793	chr18	75285895	NA	G	*	exonic	TSHZ1
chr18	75211528	75289944	TSHZ1	4	4	0	8	0	0	0	0.00356506	0.00356506	8	TSHZ1:Q6ZSZ6;proteome;chr18:75211528-75289944:75211528:75289944	4	4	0	8	0	0	0	0	0.00356506	0.00356506	Q6ZSZ6	78416	75211528	75289944	8	0	8	0	0.00356506	0.00356506	0.00356506	0.00356506	0.971192	1	1	1	2.44793	2.44793	chr18	75285895	NA	G	C	exonic	TSHZ1
chr18	75285821	75285992	TSHZ1	4	4	0	8	0	0	0	0.00356506	0.00356506	8	TSHZ1:H0YN23;region;chr18:75285821-75285992:75285821:75285992	4	4	0	8	0	0	0	0	0.00356506	0.00356506	H0YN23	171	75285821	75285992	8	0	8	0	0.00356506	0.00356506	0.00356506	0.00356506	0.971192	1	1	1	2.44793	2.44793	chr18	75285894	NA	T	*	exonic	TSHZ1
chr18	75285821	75285992	TSHZ1	4	4	0	8	0	0	0	0.00356506	0.00356506	8	TSHZ1:H0YN23;region;chr18:75285821-75285992:75285821:75285992	4	4	0	8	0	0	0	0	0.00356506	0.00356506	H0YN23	171	75285821	75285992	8	0	8	0	0.00356506	0.00356506	0.00356506	0.00356506	0.971192	1	1	1	2.44793	2.44793	chr18	75285894	NA	T	C	exonic	TSHZ1
chr18	75285821	75285992	TSHZ1	4	4	0	8	0	0	0	0.00356506	0.00356506	8	TSHZ1:H0YN23;region;chr18:75285821-75285992:75285821:75285992	4	4	0	8	0	0	0	0	0.00356506	0.00356506	H0YN23	171	75285821	75285992	8	0	8	0	0.00356506	0.00356506	0.00356506	0.00356506	0.971192	1	1	1	2.44793	2.44793	chr18	75285895	NA	G	*	exonic	TSHZ1
chr18	75285821	75285992	TSHZ1	4	4	0	8	0	0	0	0.00356506	0.00356506	8	TSHZ1:H0YN23;region;chr18:75285821-75285992:75285821:75285992	4	4	0	8	0	0	0	0	0.00356506	0.00356506	H0YN23	171	75285821	75285992	8	0	8	0	0.00356506	0.00356506	0.00356506	0.00356506	0.971192	1	1	1	2.44793	2.44793	chr18	75285895	NA	G	C	exonic	TSHZ1
chr18	75211876	75288638	TSHZ1	4	4	0	8	0	0	0	0.00356506	0.00356506	8	TSHZ1:Q6ZSZ6;0;chr18:75211876-75288638:75211876:75288638	4	4	0	8	0	0	0	0	0.00356506	0.00356506	Q6ZSZ6	76762	75211876	75288638	8	0	8	0	0.00356506	0.00356506	0.00356506	0.00356506	0.971192	1	1	1	2.44793	2.44793	chr18	75285894	NA	T	*	exonic	TSHZ1
chr18	75211876	75288638	TSHZ1	4	4	0	8	0	0	0	0.00356506	0.00356506	8	TSHZ1:Q6ZSZ6;0;chr18:75211876-75288638:75211876:75288638	4	4	0	8	0	0	0	0	0.00356506	0.00356506	Q6ZSZ6	76762	75211876	75288638	8	0	8	0	0.00356506	0.00356506	0.00356506	0.00356506	0.971192	1	1	1	2.44793	2.44793	chr18	75285894	NA	T	C	exonic	TSHZ1
chr18	75211876	75288638	TSHZ1	4	4	0	8	0	0	0	0.00356506	0.00356506	8	TSHZ1:Q6ZSZ6;0;chr18:75211876-75288638:75211876:75288638	4	4	0	8	0	0	0	0	0.00356506	0.00356506	Q6ZSZ6	76762	75211876	75288638	8	0	8	0	0.00356506	0.00356506	0.00356506	0.00356506	0.971192	1	1	1	2.44793	2.44793	chr18	75285895	NA	G	*	exonic	TSHZ1
chr18	75211876	75288638	TSHZ1	4	4	0	8	0	0	0	0.00356506	0.00356506	8	TSHZ1:Q6ZSZ6;0;chr18:75211876-75288638:75211876:75288638	4	4	0	8	0	0	0	0	0.00356506	0.00356506	Q6ZSZ6	76762	75211876	75288638	8	0	8	0	0.00356506	0.00356506	0.00356506	0.00356506	0.971192	1	1	1	2.44793	2.44793	chr18	75285895	NA	G	C	exonic	TSHZ1
chr18	75211529	75289950	TSHZ1	4	4	0	8	0	0	0	0.00356506	0.00356506	8	TSHZ1:Q6ZSZ6-2;proteome;chr18:75211529-75289950:75211529:75289950	4	4	0	8	0	0	0	0	0.00356506	0.00356506	Q6ZSZ6-2	78421	75211529	75289950	8	0	8	0	0.00356506	0.00356506	0.00356506	0.00356506	0.971192	1	1	1	2.44793	2.44793	chr18	75285894	NA	T	*	exonic	TSHZ1
chr18	75211529	75289950	TSHZ1	4	4	0	8	0	0	0	0.00356506	0.00356506	8	TSHZ1:Q6ZSZ6-2;proteome;chr18:75211529-75289950:75211529:75289950	4	4	0	8	0	0	0	0	0.00356506	0.00356506	Q6ZSZ6-2	78421	75211529	75289950	8	0	8	0	0.00356506	0.00356506	0.00356506	0.00356506	0.971192	1	1	1	2.44793	2.44793	chr18	75285894	NA	T	C	exonic	TSHZ1
chr18	75211529	75289950	TSHZ1	4	4	0	8	0	0	0	0.00356506	0.00356506	8	TSHZ1:Q6ZSZ6-2;proteome;chr18:75211529-75289950:75211529:75289950	4	4	0	8	0	0	0	0	0.00356506	0.00356506	Q6ZSZ6-2	78421	75211529	75289950	8	0	8	0	0.00356506	0.00356506	0.00356506	0.00356506	0.971192	1	1	1	2.44793	2.44793	chr18	75285895	NA	G	*	exonic	TSHZ1
chr18	75211529	75289950	TSHZ1	4	4	0	8	0	0	0	0.00356506	0.00356506	8	TSHZ1:Q6ZSZ6-2;proteome;chr18:75211529-75289950:75211529:75289950	4	4	0	8	0	0	0	0	0.00356506	0.00356506	Q6ZSZ6-2	78421	75211529	75289950	8	0	8	0	0.00356506	0.00356506	0.00356506	0.00356506	0.971192	1	1	1	2.44793	2.44793	chr18	75285895	NA	G	C	exonic	TSHZ1
chr18	75210797	75289944	TSHZ1	4	4	0	8	0	0	0	0.00356506	0.00356506	8	TSHZ1:Q6ZSZ6-2;proteome;chr18:75210797-75289944:75210797:75289944	4	4	0	8	0	0	0	0	0.00356506	0.00356506	Q6ZSZ6-2	79147	75210797	75289944	8	0	8	0	0.00356506	0.00356506	0.00356506	0.00356506	0.971192	1	1	1	2.44793	2.44793	chr18	75285894	NA	T	*	exonic	TSHZ1
chr18	75210797	75289944	TSHZ1	4	4	0	8	0	0	0	0.00356506	0.00356506	8	TSHZ1:Q6ZSZ6-2;proteome;chr18:75210797-75289944:75210797:75289944	4	4	0	8	0	0	0	0	0.00356506	0.00356506	Q6ZSZ6-2	79147	75210797	75289944	8	0	8	0	0.00356506	0.00356506	0.00356506	0.00356506	0.971192	1	1	1	2.44793	2.44793	chr18	75285894	NA	T	C	exonic	TSHZ1
chr18	75210797	75289944	TSHZ1	4	4	0	8	0	0	0	0.00356506	0.00356506	8	TSHZ1:Q6ZSZ6-2;proteome;chr18:75210797-75289944:75210797:75289944	4	4	0	8	0	0	0	0	0.00356506	0.00356506	Q6ZSZ6-2	79147	75210797	75289944	8	0	8	0	0.00356506	0.00356506	0.00356506	0.00356506	0.971192	1	1	1	2.44793	2.44793	chr18	75285895	NA	G	*	exonic	TSHZ1
chr18	75210797	75289944	TSHZ1	4	4	0	8	0	0	0	0.00356506	0.00356506	8	TSHZ1:Q6ZSZ6-2;proteome;chr18:75210797-75289944:75210797:75289944	4	4	0	8	0	0	0	0	0.00356506	0.00356506	Q6ZSZ6-2	79147	75210797	75289944	8	0	8	0	0.00356506	0.00356506	0.00356506	0.00356506	0.971192	1	1	1	2.44793	2.44793	chr18	75285895	NA	G	C	exonic	TSHZ1
chr1	149062863	149065526	NBPF9	10	10	4	81	191	0	191	1	1	272	NBPF9:A0A087WYQ9;domain;chr1:149062863-149065526:149062863:149065526	6	0	3	9	10	0	10	0	0.00654166	0.290797	A0A087WYQ9	2663	149062863	149065526	81	191	9	10	1	0.00654166	0.290797	1	1	1	1	1	0	2.18431	chr1	149063711	NA	T	G	exonic	NBPF9
chr1	149062863	149065526	NBPF9	10	10	4	81	191	0	191	1	1	272	NBPF9:A0A087WYQ9;domain;chr1:149062863-149065526:149062863:149065526	6	0	3	9	10	0	10	0	0.00654166	0.290797	A0A087WYQ9	2663	149062863	149065526	81	191	9	10	1	0.00654166	0.290797	1	1	1	1	1	0	2.18431	chr1	149063750	NA	C	A	exonic	NBPF9
chr3	57327726	57387014	DNAH12	7	1	0	8	9	0	9	0.0618589	0.746202	17	DNAH12:E9PG32;UniProt_Release2020_04_hg19_combined;chr3:57327726-57387014:57327726:57387014	5	1	0	6	2	0	2	0	0.0104796	0.277778	E9PG32	59288	57327726	57387014	8	9	6	2	0.0618589	0.0104796	0.277778	0.746202	1	1	1	1	1.2086	1.97966	chr3	57363621	NA	CA	C	exonic	DNAH12
chr3	57327726	57387014	DNAH12	7	1	0	8	9	0	9	0.0618589	0.746202	17	DNAH12:E9PG32;UniProt_Release2020_04_hg19_combined;chr3:57327726-57387014:57327726:57387014	5	1	0	6	2	0	2	0	0.0104796	0.277778	E9PG32	59288	57327726	57387014	8	9	6	2	0.0618589	0.0104796	0.277778	0.746202	1	1	1	1	1.2086	1.97966	chr3	57377165	NA	T	C	exonic	DNAH12
chr3	57327726	57387014	DNAH12	7	1	0	8	9	0	9	0.0618589	0.746202	17	DNAH12:E9PG32;UniProt_Release2020_04_hg19_combined;chr3:57327726-57387014:57327726:57387014	5	1	0	6	2	0	2	0	0.0104796	0.277778	E9PG32	59288	57327726	57387014	8	9	6	2	0.0618589	0.0104796	0.277778	0.746202	1	1	1	1	1.2086	1.97966	chr3	57379184	NA	T	C	exonic	DNAH12
chr3	57327811	57387014	DNAH12	7	1	0	8	9	0	9	0.0618589	0.746202	17	DNAH12:Q6ZR08;UniProt_Release2020_04_hg19_combined;chr3:57327811-57387014:57327811:57387014	5	1	0	6	2	0	2	0	0.0104796	0.277778	Q6ZR08	59203	57327811	57387014	8	9	6	2	0.0618589	0.0104796	0.277778	0.746202	1	1	1	1	1.2086	1.97966	chr3	57363621	NA	CA	C	exonic	DNAH12
chr3	57327811	57387014	DNAH12	7	1	0	8	9	0	9	0.0618589	0.746202	17	DNAH12:Q6ZR08;UniProt_Release2020_04_hg19_combined;chr3:57327811-57387014:57327811:57387014	5	1	0	6	2	0	2	0	0.0104796	0.277778	Q6ZR08	59203	57327811	57387014	8	9	6	2	0.0618589	0.0104796	0.277778	0.746202	1	1	1	1	1.2086	1.97966	chr3	57377165	NA	T	C	exonic	DNAH12
chr3	57327811	57387014	DNAH12	7	1	0	8	9	0	9	0.0618589	0.746202	17	DNAH12:Q6ZR08;UniProt_Release2020_04_hg19_combined;chr3:57327811-57387014:57327811:57387014	5	1	0	6	2	0	2	0	0.0104796	0.277778	Q6ZR08	59203	57327811	57387014	8	9	6	2	0.0618589	0.0104796	0.277778	0.746202	1	1	1	1	1.2086	1.97966	chr3	57379184	NA	T	C	exonic	DNAH12
chr3	57327776	57387014	DNAH12	7	1	0	8	9	0	9	0.0618589	0.746202	17	DNAH12:H7C5N3;UniProt_Release2020_04_hg19_combined;chr3:57327776-57387014:57327776:57387014	5	1	0	6	2	0	2	0	0.0104796	0.277778	H7C5N3	59238	57327776	57387014	8	9	6	2	0.0618589	0.0104796	0.277778	0.746202	1	1	1	1	1.2086	1.97966	chr3	57363621	NA	CA	C	exonic	DNAH12
chr3	57327776	57387014	DNAH12	7	1	0	8	9	0	9	0.0618589	0.746202	17	DNAH12:H7C5N3;UniProt_Release2020_04_hg19_combined;chr3:57327776-57387014:57327776:57387014	5	1	0	6	2	0	2	0	0.0104796	0.277778	H7C5N3	59238	57327776	57387014	8	9	6	2	0.0618589	0.0104796	0.277778	0.746202	1	1	1	1	1.2086	1.97966	chr3	57377165	NA	T	C	exonic	DNAH12
chr3	57327776	57387014	DNAH12	7	1	0	8	9	0	9	0.0618589	0.746202	17	DNAH12:H7C5N3;UniProt_Release2020_04_hg19_combined;chr3:57327776-57387014:57327776:57387014	5	1	0	6	2	0	2	0	0.0104796	0.277778	H7C5N3	59238	57327776	57387014	8	9	6	2	0.0618589	0.0104796	0.277778	0.746202	1	1	1	1	1.2086	1.97966	chr3	57379184	NA	T	C	exonic	DNAH12
chr3	57348599	57387014	DNAH12	7	1	0	8	9	0	9	0.0618589	0.746202	17	DNAH12:Q6ZR08;UniProt_Release2020_04_hg19_combined;chr3:57348599-57387014:57348599:57387014	5	1	0	6	2	0	2	0	0.0104796	0.277778	Q6ZR08	38415	57348599	57387014	8	9	6	2	0.0618589	0.0104796	0.277778	0.746202	1	1	1	1	1.2086	1.97966	chr3	57363621	NA	CA	C	exonic	DNAH12
chr3	57348599	57387014	DNAH12	7	1	0	8	9	0	9	0.0618589	0.746202	17	DNAH12:Q6ZR08;UniProt_Release2020_04_hg19_combined;chr3:57348599-57387014:57348599:57387014	5	1	0	6	2	0	2	0	0.0104796	0.277778	Q6ZR08	38415	57348599	57387014	8	9	6	2	0.0618589	0.0104796	0.277778	0.746202	1	1	1	1	1.2086	1.97966	chr3	57377165	NA	T	C	exonic	DNAH12
chr3	57348599	57387014	DNAH12	7	1	0	8	9	0	9	0.0618589	0.746202	17	DNAH12:Q6ZR08;UniProt_Release2020_04_hg19_combined;chr3:57348599-57387014:57348599:57387014	5	1	0	6	2	0	2	0	0.0104796	0.277778	Q6ZR08	38415	57348599	57387014	8	9	6	2	0.0618589	0.0104796	0.277778	0.746202	1	1	1	1	1.2086	1.97966	chr3	57379184	NA	T	C	exonic	DNAH12
chr4	56505791	56524448	ARL9	5	0	4	9	11	0	11	0.0112992	0.192976	20	ARL9:Q6T311-2;proteome;chr4:56505791-56524448:56505791:56524448	5	0	4	9	11	0	11	0	0.0112992	0.192976	Q6T311-2	18657	56505791	56524448	9	11	9	11	0.0112992	0.0112992	0.192976	0.192976	1	1	1	1	1.94695	1.94695	chr4	56505911	NA	G	A	exonic	ARL9
chr4	56505791	56524448	ARL9	5	0	4	9	11	0	11	0.0112992	0.192976	20	ARL9:Q6T311-2;proteome;chr4:56505791-56524448:56505791:56524448	5	0	4	9	11	0	11	0	0.0112992	0.192976	Q6T311-2	18657	56505791	56524448	9	11	9	11	0.0112992	0.0112992	0.192976	0.192976	1	1	1	1	1.94695	1.94695	chr4	56506055	NA	A	G	exonic	ARL9
chr4	56505791	56524448	ARL9	5	0	4	9	11	0	11	0.0112992	0.192976	20	ARL9:Q6T311-2;proteome;chr4:56505791-56524448:56505791:56524448	5	0	4	9	11	0	11	0	0.0112992	0.192976	Q6T311-2	18657	56505791	56524448	9	11	9	11	0.0112992	0.0112992	0.192976	0.192976	1	1	1	1	1.94695	1.94695	chr4	56506077	NA	A	G	exonic	ARL9
chr4	56505791	56524448	ARL9	5	0	4	9	11	0	11	0.0112992	0.192976	20	ARL9:Q6T311-2;proteome;chr4:56505791-56524448:56505791:56524448	5	0	4	9	11	0	11	0	0.0112992	0.192976	Q6T311-2	18657	56505791	56524448	9	11	9	11	0.0112992	0.0112992	0.192976	0.192976	1	1	1	1	1.94695	1.94695	chr4	56506101	NA	A	G	exonic	ARL9
chr4	56505862	56506135	ARL9	5	0	4	9	11	0	11	0.0112992	0.192976	20	ARL9:A0A1W2PS79;region;chr4:56505862-56506135:56505862:56506135	5	0	4	9	11	0	11	0	0.0112992	0.192976	A0A1W2PS79	273	56505862	56506135	9	11	9	11	0.0112992	0.0112992	0.192976	0.192976	1	1	1	1	1.94695	1.94695	chr4	56505911	NA	G	A	exonic	ARL9
chr4	56505862	56506135	ARL9	5	0	4	9	11	0	11	0.0112992	0.192976	20	ARL9:A0A1W2PS79;region;chr4:56505862-56506135:56505862:56506135	5	0	4	9	11	0	11	0	0.0112992	0.192976	A0A1W2PS79	273	56505862	56506135	9	11	9	11	0.0112992	0.0112992	0.192976	0.192976	1	1	1	1	1.94695	1.94695	chr4	56506055	NA	A	G	exonic	ARL9
chr4	56505862	56506135	ARL9	5	0	4	9	11	0	11	0.0112992	0.192976	20	ARL9:A0A1W2PS79;region;chr4:56505862-56506135:56505862:56506135	5	0	4	9	11	0	11	0	0.0112992	0.192976	A0A1W2PS79	273	56505862	56506135	9	11	9	11	0.0112992	0.0112992	0.192976	0.192976	1	1	1	1	1.94695	1.94695	chr4	56506077	NA	A	G	exonic	ARL9
chr4	56505862	56506135	ARL9	5	0	4	9	11	0	11	0.0112992	0.192976	20	ARL9:A0A1W2PS79;region;chr4:56505862-56506135:56505862:56506135	5	0	4	9	11	0	11	0	0.0112992	0.192976	A0A1W2PS79	273	56505862	56506135	9	11	9	11	0.0112992	0.0112992	0.192976	0.192976	1	1	1	1	1.94695	1.94695	chr4	56506101	NA	A	G	exonic	ARL9
chr4	56505209	56524448	ARL9	5	0	4	9	11	0	11	0.0112992	0.192976	20	ARL9:Q6T311-2;proteome;chr4:56505209-56524448:56505209:56524448	5	0	4	9	11	0	11	0	0.0112992	0.192976	Q6T311-2	19239	56505209	56524448	9	11	9	11	0.0112992	0.0112992	0.192976	0.192976	1	1	1	1	1.94695	1.94695	chr4	56505911	NA	G	A	exonic	ARL9
chr4	56505209	56524448	ARL9	5	0	4	9	11	0	11	0.0112992	0.192976	20	ARL9:Q6T311-2;proteome;chr4:56505209-56524448:56505209:56524448	5	0	4	9	11	0	11	0	0.0112992	0.192976	Q6T311-2	19239	56505209	56524448	9	11	9	11	0.0112992	0.0112992	0.192976	0.192976	1	1	1	1	1.94695	1.94695	chr4	56506055	NA	A	G	exonic	ARL9
chr4	56505209	56524448	ARL9	5	0	4	9	11	0	11	0.0112992	0.192976	20	ARL9:Q6T311-2;proteome;chr4:56505209-56524448:56505209:56524448	5	0	4	9	11	0	11	0	0.0112992	0.192976	Q6T311-2	19239	56505209	56524448	9	11	9	11	0.0112992	0.0112992	0.192976	0.192976	1	1	1	1	1.94695	1.94695	chr4	56506077	NA	A	G	exonic	ARL9
chr4	56505209	56524448	ARL9	5	0	4	9	11	0	11	0.0112992	0.192976	20	ARL9:Q6T311-2;proteome;chr4:56505209-56524448:56505209:56524448	5	0	4	9	11	0	11	0	0.0112992	0.192976	Q6T311-2	19239	56505209	56524448	9	11	9	11	0.0112992	0.0112992	0.192976	0.192976	1	1	1	1	1.94695	1.94695	chr4	56506101	NA	A	G	exonic	ARL9
chr4	56505790	56524453	ARL9	5	0	4	9	11	0	11	0.0112992	0.192976	20	ARL9:A0A1W2PS79;proteome;chr4:56505790-56524453:56505790:56524453	5	0	4	9	11	0	11	0	0.0112992	0.192976	A0A1W2PS79	18663	56505790	56524453	9	11	9	11	0.0112992	0.0112992	0.192976	0.192976	1	1	1	1	1.94695	1.94695	chr4	56505911	NA	G	A	exonic	ARL9
chr4	56505790	56524453	ARL9	5	0	4	9	11	0	11	0.0112992	0.192976	20	ARL9:A0A1W2PS79;proteome;chr4:56505790-56524453:56505790:56524453	5	0	4	9	11	0	11	0	0.0112992	0.192976	A0A1W2PS79	18663	56505790	56524453	9	11	9	11	0.0112992	0.0112992	0.192976	0.192976	1	1	1	1	1.94695	1.94695	chr4	56506055	NA	A	G	exonic	ARL9
chr4	56505790	56524453	ARL9	5	0	4	9	11	0	11	0.0112992	0.192976	20	ARL9:A0A1W2PS79;proteome;chr4:56505790-56524453:56505790:56524453	5	0	4	9	11	0	11	0	0.0112992	0.192976	A0A1W2PS79	18663	56505790	56524453	9	11	9	11	0.0112992	0.0112992	0.192976	0.192976	1	1	1	1	1.94695	1.94695	chr4	56506077	NA	A	G	exonic	ARL9
chr4	56505790	56524453	ARL9	5	0	4	9	11	0	11	0.0112992	0.192976	20	ARL9:A0A1W2PS79;proteome;chr4:56505790-56524453:56505790:56524453	5	0	4	9	11	0	11	0	0.0112992	0.192976	A0A1W2PS79	18663	56505790	56524453	9	11	9	11	0.0112992	0.0112992	0.192976	0.192976	1	1	1	1	1.94695	1.94695	chr4	56506101	NA	A	G	exonic	ARL9
chr4	56505791	56524453	ARL9	5	0	4	9	11	0	11	0.0112992	0.192976	20	ARL9:A0A1W2PS79;proteome;chr4:56505791-56524453:56505791:56524453	5	0	4	9	11	0	11	0	0.0112992	0.192976	A0A1W2PS79	18662	56505791	56524453	9	11	9	11	0.0112992	0.0112992	0.192976	0.192976	1	1	1	1	1.94695	1.94695	chr4	56505911	NA	G	A	exonic	ARL9
chr4	56505791	56524453	ARL9	5	0	4	9	11	0	11	0.0112992	0.192976	20	ARL9:A0A1W2PS79;proteome;chr4:56505791-56524453:56505791:56524453	5	0	4	9	11	0	11	0	0.0112992	0.192976	A0A1W2PS79	18662	56505791	56524453	9	11	9	11	0.0112992	0.0112992	0.192976	0.192976	1	1	1	1	1.94695	1.94695	chr4	56506055	NA	A	G	exonic	ARL9
chr4	56505791	56524453	ARL9	5	0	4	9	11	0	11	0.0112992	0.192976	20	ARL9:A0A1W2PS79;proteome;chr4:56505791-56524453:56505791:56524453	5	0	4	9	11	0	11	0	0.0112992	0.192976	A0A1W2PS79	18662	56505791	56524453	9	11	9	11	0.0112992	0.0112992	0.192976	0.192976	1	1	1	1	1.94695	1.94695	chr4	56506077	NA	A	G	exonic	ARL9
chr4	56505791	56524453	ARL9	5	0	4	9	11	0	11	0.0112992	0.192976	20	ARL9:A0A1W2PS79;proteome;chr4:56505791-56524453:56505791:56524453	5	0	4	9	11	0	11	0	0.0112992	0.192976	A0A1W2PS79	18662	56505791	56524453	9	11	9	11	0.0112992	0.0112992	0.192976	0.192976	1	1	1	1	1.94695	1.94695	chr4	56506101	NA	A	G	exonic	ARL9
chr14	20425869	20435811	KLHL33	5	0	4	16	11	0	11	0.0112992	0.192976	27	KLHL33:A0A1B0GTK0;proteome;chr14:20425869-20435811:20425869:20435811	5	0	4	16	11	0	11	0	0.0112992	0.192976	A0A1B0GTK0	9942	20425869	20435811	16	11	16	11	0.0112992	0.0112992	0.192976	0.192976	1	1	1	1	1.94695	1.94695	chr14	20435190	NA	T	C	exonic	KLHL33
chr14	20425869	20435811	KLHL33	5	0	4	16	11	0	11	0.0112992	0.192976	27	KLHL33:A0A1B0GTK0;proteome;chr14:20425869-20435811:20425869:20435811	5	0	4	16	11	0	11	0	0.0112992	0.192976	A0A1B0GTK0	9942	20425869	20435811	16	11	16	11	0.0112992	0.0112992	0.192976	0.192976	1	1	1	1	1.94695	1.94695	chr14	20435226	NA	C	G	exonic	KLHL33
chr14	20425869	20435811	KLHL33	5	0	4	16	11	0	11	0.0112992	0.192976	27	KLHL33:A0A1B0GTK0;proteome;chr14:20425869-20435811:20425869:20435811	5	0	4	16	11	0	11	0	0.0112992	0.192976	A0A1B0GTK0	9942	20425869	20435811	16	11	16	11	0.0112992	0.0112992	0.192976	0.192976	1	1	1	1	1.94695	1.94695	chr14	20435384	NA	A	T	exonic	KLHL33
chr14	20425869	20435811	KLHL33	5	0	4	16	11	0	11	0.0112992	0.192976	27	KLHL33:A0A1B0GTK0;proteome;chr14:20425869-20435811:20425869:20435811	5	0	4	16	11	0	11	0	0.0112992	0.192976	A0A1B0GTK0	9942	20425869	20435811	16	11	16	11	0.0112992	0.0112992	0.192976	0.192976	1	1	1	1	1.94695	1.94695	chr14	20435619	NA	G	A	exonic	KLHL33
chr14	20425869	20435811	KLHL33	5	0	4	16	11	0	11	0.0112992	0.192976	27	KLHL33:A0A1B0GTK0;proteome;chr14:20425869-20435811:20425869:20435811	5	0	4	16	11	0	11	0	0.0112992	0.192976	A0A1B0GTK0	9942	20425869	20435811	16	11	16	11	0.0112992	0.0112992	0.192976	0.192976	1	1	1	1	1.94695	1.94695	chr14	20435747	NA	C	T	exonic	KLHL33
chr14	20425852	20436166	KLHL33	5	0	4	16	11	0	11	0.0112992	0.192976	27	KLHL33:A0A1B0GUB7;proteome;chr14:20425852-20436166:20425852:20436166	5	0	4	16	11	0	11	0	0.0112992	0.192976	A0A1B0GUB7	10314	20425852	20436166	16	11	16	11	0.0112992	0.0112992	0.192976	0.192976	1	1	1	1	1.94695	1.94695	chr14	20435190	NA	T	C	exonic	KLHL33
chr14	20425852	20436166	KLHL33	5	0	4	16	11	0	11	0.0112992	0.192976	27	KLHL33:A0A1B0GUB7;proteome;chr14:20425852-20436166:20425852:20436166	5	0	4	16	11	0	11	0	0.0112992	0.192976	A0A1B0GUB7	10314	20425852	20436166	16	11	16	11	0.0112992	0.0112992	0.192976	0.192976	1	1	1	1	1.94695	1.94695	chr14	20435226	NA	C	G	exonic	KLHL33
chr14	20425852	20436166	KLHL33	5	0	4	16	11	0	11	0.0112992	0.192976	27	KLHL33:A0A1B0GUB7;proteome;chr14:20425852-20436166:20425852:20436166	5	0	4	16	11	0	11	0	0.0112992	0.192976	A0A1B0GUB7	10314	20425852	20436166	16	11	16	11	0.0112992	0.0112992	0.192976	0.192976	1	1	1	1	1.94695	1.94695	chr14	20435384	NA	A	T	exonic	KLHL33
chr14	20425852	20436166	KLHL33	5	0	4	16	11	0	11	0.0112992	0.192976	27	KLHL33:A0A1B0GUB7;proteome;chr14:20425852-20436166:20425852:20436166	5	0	4	16	11	0	11	0	0.0112992	0.192976	A0A1B0GUB7	10314	20425852	20436166	16	11	16	11	0.0112992	0.0112992	0.192976	0.192976	1	1	1	1	1.94695	1.94695	chr14	20435619	NA	G	A	exonic	KLHL33
chr14	20425852	20436166	KLHL33	5	0	4	16	11	0	11	0.0112992	0.192976	27	KLHL33:A0A1B0GUB7;proteome;chr14:20425852-20436166:20425852:20436166	5	0	4	16	11	0	11	0	0.0112992	0.192976	A0A1B0GUB7	10314	20425852	20436166	16	11	16	11	0.0112992	0.0112992	0.192976	0.192976	1	1	1	1	1.94695	1.94695	chr14	20435747	NA	C	T	exonic	KLHL33
chr14	20425855	20435830	KLHL33	5	0	4	16	11	0	11	0.0112992	0.192976	27	KLHL33:A0A1B0GUB7;proteome;chr14:20425855-20435830:20425855:20435830	5	0	4	16	11	0	11	0	0.0112992	0.192976	A0A1B0GUB7	9975	20425855	20435830	16	11	16	11	0.0112992	0.0112992	0.192976	0.192976	1	1	1	1	1.94695	1.94695	chr14	20435190	NA	T	C	exonic	KLHL33
chr14	20425855	20435830	KLHL33	5	0	4	16	11	0	11	0.0112992	0.192976	27	KLHL33:A0A1B0GUB7;proteome;chr14:20425855-20435830:20425855:20435830	5	0	4	16	11	0	11	0	0.0112992	0.192976	A0A1B0GUB7	9975	20425855	20435830	16	11	16	11	0.0112992	0.0112992	0.192976	0.192976	1	1	1	1	1.94695	1.94695	chr14	20435226	NA	C	G	exonic	KLHL33
chr14	20425855	20435830	KLHL33	5	0	4	16	11	0	11	0.0112992	0.192976	27	KLHL33:A0A1B0GUB7;proteome;chr14:20425855-20435830:20425855:20435830	5	0	4	16	11	0	11	0	0.0112992	0.192976	A0A1B0GUB7	9975	20425855	20435830	16	11	16	11	0.0112992	0.0112992	0.192976	0.192976	1	1	1	1	1.94695	1.94695	chr14	20435384	NA	A	T	exonic	KLHL33
chr14	20425855	20435830	KLHL33	5	0	4	16	11	0	11	0.0112992	0.192976	27	KLHL33:A0A1B0GUB7;proteome;chr14:20425855-20435830:20425855:20435830	5	0	4	16	11	0	11	0	0.0112992	0.192976	A0A1B0GUB7	9975	20425855	20435830	16	11	16	11	0.0112992	0.0112992	0.192976	0.192976	1	1	1	1	1.94695	1.94695	chr14	20435619	NA	G	A	exonic	KLHL33
chr14	20425855	20435830	KLHL33	5	0	4	16	11	0	11	0.0112992	0.192976	27	KLHL33:A0A1B0GUB7;proteome;chr14:20425855-20435830:20425855:20435830	5	0	4	16	11	0	11	0	0.0112992	0.192976	A0A1B0GUB7	9975	20425855	20435830	16	11	16	11	0.0112992	0.0112992	0.192976	0.192976	1	1	1	1	1.94695	1.94695	chr14	20435747	NA	C	T	exonic	KLHL33
chr16	88881387	88976807	LOC100129697	7	1	3	14	15	0	15	0.0128597	0.527407	29	LOC100129697:O75081;region;chr16:88881387-88976807:88881387:88976807	7	1	3	14	15	0	15	0	0.0128597	0.527407	O75081	95420	88881387	88976807	14	15	14	15	0.0128597	0.0128597	0.527407	0.527407	1	1	1	1	1.89077	1.89077	chr16	88950476	NA	C	T	exonic	LOC100129697
chr16	88881387	88976807	LOC100129697	7	1	3	14	15	0	15	0.0128597	0.527407	29	LOC100129697:O75081;region;chr16:88881387-88976807:88881387:88976807	7	1	3	14	15	0	15	0	0.0128597	0.527407	O75081	95420	88881387	88976807	14	15	14	15	0.0128597	0.0128597	0.527407	0.527407	1	1	1	1	1.89077	1.89077	chr16	88951161	NA	G	*	exonic	LOC100129697
chr16	88881387	88976807	LOC100129697	7	1	3	14	15	0	15	0.0128597	0.527407	29	LOC100129697:O75081;region;chr16:88881387-88976807:88881387:88976807	7	1	3	14	15	0	15	0	0.0128597	0.527407	O75081	95420	88881387	88976807	14	15	14	15	0.0128597	0.0128597	0.527407	0.527407	1	1	1	1	1.89077	1.89077	chr16	88951161	NA	G	C	exonic	LOC100129697
chr16	88881387	88976807	LOC100129697	7	1	3	14	15	0	15	0.0128597	0.527407	29	LOC100129697:O75081;region;chr16:88881387-88976807:88881387:88976807	7	1	3	14	15	0	15	0	0.0128597	0.527407	O75081	95420	88881387	88976807	14	15	14	15	0.0128597	0.0128597	0.527407	0.527407	1	1	1	1	1.89077	1.89077	chr16	88951209	NA	G	*	exonic	LOC100129697
chr16	88881387	88976807	LOC100129697	7	1	3	14	15	0	15	0.0128597	0.527407	29	LOC100129697:O75081;region;chr16:88881387-88976807:88881387:88976807	7	1	3	14	15	0	15	0	0.0128597	0.527407	O75081	95420	88881387	88976807	14	15	14	15	0.0128597	0.0128597	0.527407	0.527407	1	1	1	1	1.89077	1.89077	chr16	88951209	NA	G	C	exonic	LOC100129697
chr16	88947795	88977207	LOC100129697	7	1	3	14	15	0	15	0.0128597	0.527407	29	LOC100129697:O75081;UniProt_Release2020_04_hg19_combined;chr16:88947795-88977207:88947795:88977207	7	1	3	14	15	0	15	0	0.0128597	0.527407	O75081	29412	88947795	88977207	14	15	14	15	0.0128597	0.0128597	0.527407	0.527407	1	1	1	1	1.89077	1.89077	chr16	88950476	NA	C	T	exonic	LOC100129697
chr16	88947795	88977207	LOC100129697	7	1	3	14	15	0	15	0.0128597	0.527407	29	LOC100129697:O75081;UniProt_Release2020_04_hg19_combined;chr16:88947795-88977207:88947795:88977207	7	1	3	14	15	0	15	0	0.0128597	0.527407	O75081	29412	88947795	88977207	14	15	14	15	0.0128597	0.0128597	0.527407	0.527407	1	1	1	1	1.89077	1.89077	chr16	88951161	NA	G	*	exonic	LOC100129697
chr16	88947795	88977207	LOC100129697	7	1	3	14	15	0	15	0.0128597	0.527407	29	LOC100129697:O75081;UniProt_Release2020_04_hg19_combined;chr16:88947795-88977207:88947795:88977207	7	1	3	14	15	0	15	0	0.0128597	0.527407	O75081	29412	88947795	88977207	14	15	14	15	0.0128597	0.0128597	0.527407	0.527407	1	1	1	1	1.89077	1.89077	chr16	88951161	NA	G	C	exonic	LOC100129697
chr16	88947795	88977207	LOC100129697	7	1	3	14	15	0	15	0.0128597	0.527407	29	LOC100129697:O75081;UniProt_Release2020_04_hg19_combined;chr16:88947795-88977207:88947795:88977207	7	1	3	14	15	0	15	0	0.0128597	0.527407	O75081	29412	88947795	88977207	14	15	14	15	0.0128597	0.0128597	0.527407	0.527407	1	1	1	1	1.89077	1.89077	chr16	88951209	NA	G	*	exonic	LOC100129697
chr16	88947795	88977207	LOC100129697	7	1	3	14	15	0	15	0.0128597	0.527407	29	LOC100129697:O75081;UniProt_Release2020_04_hg19_combined;chr16:88947795-88977207:88947795:88977207	7	1	3	14	15	0	15	0	0.0128597	0.527407	O75081	29412	88947795	88977207	14	15	14	15	0.0128597	0.0128597	0.527407	0.527407	1	1	1	1	1.89077	1.89077	chr16	88951209	NA	G	C	exonic	LOC100129697
chr16	88874858	88977207	LOC100129697	7	1	3	14	15	0	15	0.0128597	0.527407	29	LOC100129697:O75081;proteome;chr16:88874858-88977207:88874858:88977207	7	1	3	14	15	0	15	0	0.0128597	0.527407	O75081	102349	88874858	88977207	14	15	14	15	0.0128597	0.0128597	0.527407	0.527407	1	1	1	1	1.89077	1.89077	chr16	88950476	NA	C	T	exonic	LOC100129697
chr16	88874858	88977207	LOC100129697	7	1	3	14	15	0	15	0.0128597	0.527407	29	LOC100129697:O75081;proteome;chr16:88874858-88977207:88874858:88977207	7	1	3	14	15	0	15	0	0.0128597	0.527407	O75081	102349	88874858	88977207	14	15	14	15	0.0128597	0.0128597	0.527407	0.527407	1	1	1	1	1.89077	1.89077	chr16	88951161	NA	G	*	exonic	LOC100129697
chr16	88874858	88977207	LOC100129697	7	1	3	14	15	0	15	0.0128597	0.527407	29	LOC100129697:O75081;proteome;chr16:88874858-88977207:88874858:88977207	7	1	3	14	15	0	15	0	0.0128597	0.527407	O75081	102349	88874858	88977207	14	15	14	15	0.0128597	0.0128597	0.527407	0.527407	1	1	1	1	1.89077	1.89077	chr16	88951161	NA	G	C	exonic	LOC100129697
chr16	88874858	88977207	LOC100129697	7	1	3	14	15	0	15	0.0128597	0.527407	29	LOC100129697:O75081;proteome;chr16:88874858-88977207:88874858:88977207	7	1	3	14	15	0	15	0	0.0128597	0.527407	O75081	102349	88874858	88977207	14	15	14	15	0.0128597	0.0128597	0.527407	0.527407	1	1	1	1	1.89077	1.89077	chr16	88951209	NA	G	*	exonic	LOC100129697
chr16	88874858	88977207	LOC100129697	7	1	3	14	15	0	15	0.0128597	0.527407	29	LOC100129697:O75081;proteome;chr16:88874858-88977207:88874858:88977207	7	1	3	14	15	0	15	0	0.0128597	0.527407	O75081	102349	88874858	88977207	14	15	14	15	0.0128597	0.0128597	0.527407	0.527407	1	1	1	1	1.89077	1.89077	chr16	88951209	NA	G	C	exonic	LOC100129697
chr16	88892483	88976807	LOC100129697	7	1	3	14	15	0	15	0.0128597	0.527407	29	LOC100129697:O75081;region;chr16:88892483-88976807:88892483:88976807	7	1	3	14	15	0	15	0	0.0128597	0.527407	O75081	84324	88892483	88976807	14	15	14	15	0.0128597	0.0128597	0.527407	0.527407	1	1	1	1	1.89077	1.89077	chr16	88950476	NA	C	T	exonic	LOC100129697
chr16	88892483	88976807	LOC100129697	7	1	3	14	15	0	15	0.0128597	0.527407	29	LOC100129697:O75081;region;chr16:88892483-88976807:88892483:88976807	7	1	3	14	15	0	15	0	0.0128597	0.527407	O75081	84324	88892483	88976807	14	15	14	15	0.0128597	0.0128597	0.527407	0.527407	1	1	1	1	1.89077	1.89077	chr16	88951161	NA	G	*	exonic	LOC100129697
chr16	88892483	88976807	LOC100129697	7	1	3	14	15	0	15	0.0128597	0.527407	29	LOC100129697:O75081;region;chr16:88892483-88976807:88892483:88976807	7	1	3	14	15	0	15	0	0.0128597	0.527407	O75081	84324	88892483	88976807	14	15	14	15	0.0128597	0.0128597	0.527407	0.527407	1	1	1	1	1.89077	1.89077	chr16	88951161	NA	G	C	exonic	LOC100129697
chr16	88892483	88976807	LOC100129697	7	1	3	14	15	0	15	0.0128597	0.527407	29	LOC100129697:O75081;region;chr16:88892483-88976807:88892483:88976807	7	1	3	14	15	0	15	0	0.0128597	0.527407	O75081	84324	88892483	88976807	14	15	14	15	0.0128597	0.0128597	0.527407	0.527407	1	1	1	1	1.89077	1.89077	chr16	88951209	NA	G	*	exonic	LOC100129697
chr16	88892483	88976807	LOC100129697	7	1	3	14	15	0	15	0.0128597	0.527407	29	LOC100129697:O75081;region;chr16:88892483-88976807:88892483:88976807	7	1	3	14	15	0	15	0	0.0128597	0.527407	O75081	84324	88892483	88976807	14	15	14	15	0.0128597	0.0128597	0.527407	0.527407	1	1	1	1	1.89077	1.89077	chr16	88951209	NA	G	C	exonic	LOC100129697
chr16	88947810	88977207	LOC100129697	7	1	3	14	15	0	15	0.0128597	0.527407	29	LOC100129697:O75081;UniProt_Release2020_04_hg19_combined;chr16:88947810-88977207:88947810:88977207	7	1	3	14	15	0	15	0	0.0128597	0.527407	O75081	29397	88947810	88977207	14	15	14	15	0.0128597	0.0128597	0.527407	0.527407	1	1	1	1	1.89077	1.89077	chr16	88950476	NA	C	T	exonic	LOC100129697
chr16	88947810	88977207	LOC100129697	7	1	3	14	15	0	15	0.0128597	0.527407	29	LOC100129697:O75081;UniProt_Release2020_04_hg19_combined;chr16:88947810-88977207:88947810:88977207	7	1	3	14	15	0	15	0	0.0128597	0.527407	O75081	29397	88947810	88977207	14	15	14	15	0.0128597	0.0128597	0.527407	0.527407	1	1	1	1	1.89077	1.89077	chr16	88951161	NA	G	*	exonic	LOC100129697
chr16	88947810	88977207	LOC100129697	7	1	3	14	15	0	15	0.0128597	0.527407	29	LOC100129697:O75081;UniProt_Release2020_04_hg19_combined;chr16:88947810-88977207:88947810:88977207	7	1	3	14	15	0	15	0	0.0128597	0.527407	O75081	29397	88947810	88977207	14	15	14	15	0.0128597	0.0128597	0.527407	0.527407	1	1	1	1	1.89077	1.89077	chr16	88951161	NA	G	C	exonic	LOC100129697
chr16	88947810	88977207	LOC100129697	7	1	3	14	15	0	15	0.0128597	0.527407	29	LOC100129697:O75081;UniProt_Release2020_04_hg19_combined;chr16:88947810-88977207:88947810:88977207	7	1	3	14	15	0	15	0	0.0128597	0.527407	O75081	29397	88947810	88977207	14	15	14	15	0.0128597	0.0128597	0.527407	0.527407	1	1	1	1	1.89077	1.89077	chr16	88951209	NA	G	*	exonic	LOC100129697
chr16	88947810	88977207	LOC100129697	7	1	3	14	15	0	15	0.0128597	0.527407	29	LOC100129697:O75081;UniProt_Release2020_04_hg19_combined;chr16:88947810-88977207:88947810:88977207	7	1	3	14	15	0	15	0	0.0128597	0.527407	O75081	29397	88947810	88977207	14	15	14	15	0.0128597	0.0128597	0.527407	0.527407	1	1	1	1	1.89077	1.89077	chr16	88951209	NA	G	C	exonic	LOC100129697
chr16	88901651	88976657	LOC100129697	7	1	3	14	15	0	15	0.0128597	0.527407	29	LOC100129697:O75081;site;chr16:88901651-88976657:88901651:88976657	7	1	3	14	15	0	15	0	0.0128597	0.527407	O75081	75006	88901651	88976657	14	15	14	15	0.0128597	0.0128597	0.527407	0.527407	1	1	1	1	1.89077	1.89077	chr16	88950476	NA	C	T	exonic	LOC100129697
chr16	88901651	88976657	LOC100129697	7	1	3	14	15	0	15	0.0128597	0.527407	29	LOC100129697:O75081;site;chr16:88901651-88976657:88901651:88976657	7	1	3	14	15	0	15	0	0.0128597	0.527407	O75081	75006	88901651	88976657	14	15	14	15	0.0128597	0.0128597	0.527407	0.527407	1	1	1	1	1.89077	1.89077	chr16	88951161	NA	G	*	exonic	LOC100129697
chr16	88901651	88976657	LOC100129697	7	1	3	14	15	0	15	0.0128597	0.527407	29	LOC100129697:O75081;site;chr16:88901651-88976657:88901651:88976657	7	1	3	14	15	0	15	0	0.0128597	0.527407	O75081	75006	88901651	88976657	14	15	14	15	0.0128597	0.0128597	0.527407	0.527407	1	1	1	1	1.89077	1.89077	chr16	88951161	NA	G	C	exonic	LOC100129697
chr16	88901651	88976657	LOC100129697	7	1	3	14	15	0	15	0.0128597	0.527407	29	LOC100129697:O75081;site;chr16:88901651-88976657:88901651:88976657	7	1	3	14	15	0	15	0	0.0128597	0.527407	O75081	75006	88901651	88976657	14	15	14	15	0.0128597	0.0128597	0.527407	0.527407	1	1	1	1	1.89077	1.89077	chr16	88951209	NA	G	*	exonic	LOC100129697
chr16	88901651	88976657	LOC100129697	7	1	3	14	15	0	15	0.0128597	0.527407	29	LOC100129697:O75081;site;chr16:88901651-88976657:88901651:88976657	7	1	3	14	15	0	15	0	0.0128597	0.527407	O75081	75006	88901651	88976657	14	15	14	15	0.0128597	0.0128597	0.527407	0.527407	1	1	1	1	1.89077	1.89077	chr16	88951209	NA	G	C	exonic	LOC100129697
chr16	88941265	88977207	LOC100129697	7	1	3	14	15	0	15	0.0128597	0.527407	29	LOC100129697:O75081-2;UniProt_Release2020_04_hg19_combined;chr16:88941265-88977207:88941265:88977207	7	1	3	14	15	0	15	0	0.0128597	0.527407	O75081-2	35942	88941265	88977207	14	15	14	15	0.0128597	0.0128597	0.527407	0.527407	1	1	1	1	1.89077	1.89077	chr16	88950476	NA	C	T	exonic	LOC100129697
chr16	88941265	88977207	LOC100129697	7	1	3	14	15	0	15	0.0128597	0.527407	29	LOC100129697:O75081-2;UniProt_Release2020_04_hg19_combined;chr16:88941265-88977207:88941265:88977207	7	1	3	14	15	0	15	0	0.0128597	0.527407	O75081-2	35942	88941265	88977207	14	15	14	15	0.0128597	0.0128597	0.527407	0.527407	1	1	1	1	1.89077	1.89077	chr16	88951161	NA	G	*	exonic	LOC100129697
chr16	88941265	88977207	LOC100129697	7	1	3	14	15	0	15	0.0128597	0.527407	29	LOC100129697:O75081-2;UniProt_Release2020_04_hg19_combined;chr16:88941265-88977207:88941265:88977207	7	1	3	14	15	0	15	0	0.0128597	0.527407	O75081-2	35942	88941265	88977207	14	15	14	15	0.0128597	0.0128597	0.527407	0.527407	1	1	1	1	1.89077	1.89077	chr16	88951161	NA	G	C	exonic	LOC100129697
chr16	88941265	88977207	LOC100129697	7	1	3	14	15	0	15	0.0128597	0.527407	29	LOC100129697:O75081-2;UniProt_Release2020_04_hg19_combined;chr16:88941265-88977207:88941265:88977207	7	1	3	14	15	0	15	0	0.0128597	0.527407	O75081-2	35942	88941265	88977207	14	15	14	15	0.0128597	0.0128597	0.527407	0.527407	1	1	1	1	1.89077	1.89077	chr16	88951209	NA	G	*	exonic	LOC100129697
chr16	88941265	88977207	LOC100129697	7	1	3	14	15	0	15	0.0128597	0.527407	29	LOC100129697:O75081-2;UniProt_Release2020_04_hg19_combined;chr16:88941265-88977207:88941265:88977207	7	1	3	14	15	0	15	0	0.0128597	0.527407	O75081-2	35942	88941265	88977207	14	15	14	15	0.0128597	0.0128597	0.527407	0.527407	1	1	1	1	1.89077	1.89077	chr16	88951209	NA	G	C	exonic	LOC100129697
chr16	88892398	88977080	LOC100129697	7	1	3	14	15	0	15	0.0128597	0.527407	29	LOC100129697:H3BNI7;proteome;chr16:88892398-88977080:88892398:88977080	7	1	3	14	15	0	15	0	0.0128597	0.527407	H3BNI7	84682	88892398	88977080	14	15	14	15	0.0128597	0.0128597	0.527407	0.527407	1	1	1	1	1.89077	1.89077	chr16	88950476	NA	C	T	exonic	LOC100129697
chr16	88892398	88977080	LOC100129697	7	1	3	14	15	0	15	0.0128597	0.527407	29	LOC100129697:H3BNI7;proteome;chr16:88892398-88977080:88892398:88977080	7	1	3	14	15	0	15	0	0.0128597	0.527407	H3BNI7	84682	88892398	88977080	14	15	14	15	0.0128597	0.0128597	0.527407	0.527407	1	1	1	1	1.89077	1.89077	chr16	88951161	NA	G	*	exonic	LOC100129697
chr16	88892398	88977080	LOC100129697	7	1	3	14	15	0	15	0.0128597	0.527407	29	LOC100129697:H3BNI7;proteome;chr16:88892398-88977080:88892398:88977080	7	1	3	14	15	0	15	0	0.0128597	0.527407	H3BNI7	84682	88892398	88977080	14	15	14	15	0.0128597	0.0128597	0.527407	0.527407	1	1	1	1	1.89077	1.89077	chr16	88951161	NA	G	C	exonic	LOC100129697
chr16	88892398	88977080	LOC100129697	7	1	3	14	15	0	15	0.0128597	0.527407	29	LOC100129697:H3BNI7;proteome;chr16:88892398-88977080:88892398:88977080	7	1	3	14	15	0	15	0	0.0128597	0.527407	H3BNI7	84682	88892398	88977080	14	15	14	15	0.0128597	0.0128597	0.527407	0.527407	1	1	1	1	1.89077	1.89077	chr16	88951209	NA	G	*	exonic	LOC100129697
chr16	88892398	88977080	LOC100129697	7	1	3	14	15	0	15	0.0128597	0.527407	29	LOC100129697:H3BNI7;proteome;chr16:88892398-88977080:88892398:88977080	7	1	3	14	15	0	15	0	0.0128597	0.527407	H3BNI7	84682	88892398	88977080	14	15	14	15	0.0128597	0.0128597	0.527407	0.527407	1	1	1	1	1.89077	1.89077	chr16	88951209	NA	G	C	exonic	LOC100129697
chr16	88947810	88951524	LOC100129697	7	1	3	14	15	0	15	0.0128597	0.527407	29	LOC100129697:O75081;UniProt_Release2020_04_hg19_combined;chr16:88947810-88951524:88947810:88951524	7	1	3	14	15	0	15	0	0.0128597	0.527407	O75081	3714	88947810	88951524	14	15	14	15	0.0128597	0.0128597	0.527407	0.527407	1	1	1	1	1.89077	1.89077	chr16	88950476	NA	C	T	exonic	LOC100129697
chr16	88947810	88951524	LOC100129697	7	1	3	14	15	0	15	0.0128597	0.527407	29	LOC100129697:O75081;UniProt_Release2020_04_hg19_combined;chr16:88947810-88951524:88947810:88951524	7	1	3	14	15	0	15	0	0.0128597	0.527407	O75081	3714	88947810	88951524	14	15	14	15	0.0128597	0.0128597	0.527407	0.527407	1	1	1	1	1.89077	1.89077	chr16	88951161	NA	G	*	exonic	LOC100129697
chr16	88947810	88951524	LOC100129697	7	1	3	14	15	0	15	0.0128597	0.527407	29	LOC100129697:O75081;UniProt_Release2020_04_hg19_combined;chr16:88947810-88951524:88947810:88951524	7	1	3	14	15	0	15	0	0.0128597	0.527407	O75081	3714	88947810	88951524	14	15	14	15	0.0128597	0.0128597	0.527407	0.527407	1	1	1	1	1.89077	1.89077	chr16	88951161	NA	G	C	exonic	LOC100129697
chr16	88947810	88951524	LOC100129697	7	1	3	14	15	0	15	0.0128597	0.527407	29	LOC100129697:O75081;UniProt_Release2020_04_hg19_combined;chr16:88947810-88951524:88947810:88951524	7	1	3	14	15	0	15	0	0.0128597	0.527407	O75081	3714	88947810	88951524	14	15	14	15	0.0128597	0.0128597	0.527407	0.527407	1	1	1	1	1.89077	1.89077	chr16	88951209	NA	G	*	exonic	LOC100129697
chr16	88947810	88951524	LOC100129697	7	1	3	14	15	0	15	0.0128597	0.527407	29	LOC100129697:O75081;UniProt_Release2020_04_hg19_combined;chr16:88947810-88951524:88947810:88951524	7	1	3	14	15	0	15	0	0.0128597	0.527407	O75081	3714	88947810	88951524	14	15	14	15	0.0128597	0.0128597	0.527407	0.527407	1	1	1	1	1.89077	1.89077	chr16	88951209	NA	G	C	exonic	LOC100129697
chr16	88901557	88957775	LOC100129697	7	1	3	14	15	0	15	0.0128597	0.527407	29	LOC100129697:H3BR72;proteome;chr16:88901557-88957775:88901557:88957775	7	1	3	14	15	0	15	0	0.0128597	0.527407	H3BR72	56218	88901557	88957775	14	15	14	15	0.0128597	0.0128597	0.527407	0.527407	1	1	1	1	1.89077	1.89077	chr16	88950476	NA	C	T	exonic	LOC100129697
chr16	88901557	88957775	LOC100129697	7	1	3	14	15	0	15	0.0128597	0.527407	29	LOC100129697:H3BR72;proteome;chr16:88901557-88957775:88901557:88957775	7	1	3	14	15	0	15	0	0.0128597	0.527407	H3BR72	56218	88901557	88957775	14	15	14	15	0.0128597	0.0128597	0.527407	0.527407	1	1	1	1	1.89077	1.89077	chr16	88951161	NA	G	*	exonic	LOC100129697
chr16	88901557	88957775	LOC100129697	7	1	3	14	15	0	15	0.0128597	0.527407	29	LOC100129697:H3BR72;proteome;chr16:88901557-88957775:88901557:88957775	7	1	3	14	15	0	15	0	0.0128597	0.527407	H3BR72	56218	88901557	88957775	14	15	14	15	0.0128597	0.0128597	0.527407	0.527407	1	1	1	1	1.89077	1.89077	chr16	88951161	NA	G	C	exonic	LOC100129697
chr16	88901557	88957775	LOC100129697	7	1	3	14	15	0	15	0.0128597	0.527407	29	LOC100129697:H3BR72;proteome;chr16:88901557-88957775:88901557:88957775	7	1	3	14	15	0	15	0	0.0128597	0.527407	H3BR72	56218	88901557	88957775	14	15	14	15	0.0128597	0.0128597	0.527407	0.527407	1	1	1	1	1.89077	1.89077	chr16	88951209	NA	G	*	exonic	LOC100129697
chr16	88901557	88957775	LOC100129697	7	1	3	14	15	0	15	0.0128597	0.527407	29	LOC100129697:H3BR72;proteome;chr16:88901557-88957775:88901557:88957775	7	1	3	14	15	0	15	0	0.0128597	0.527407	H3BR72	56218	88901557	88957775	14	15	14	15	0.0128597	0.0128597	0.527407	0.527407	1	1	1	1	1.89077	1.89077	chr16	88951209	NA	G	C	exonic	LOC100129697
chr16	88941265	88951524	LOC100129697	7	1	3	14	15	0	15	0.0128597	0.527407	29	LOC100129697:O75081-2;UniProt_Release2020_04_hg19_combined;chr16:88941265-88951524:88941265:88951524	7	1	3	14	15	0	15	0	0.0128597	0.527407	O75081-2	10259	88941265	88951524	14	15	14	15	0.0128597	0.0128597	0.527407	0.527407	1	1	1	1	1.89077	1.89077	chr16	88950476	NA	C	T	exonic	LOC100129697
chr16	88941265	88951524	LOC100129697	7	1	3	14	15	0	15	0.0128597	0.527407	29	LOC100129697:O75081-2;UniProt_Release2020_04_hg19_combined;chr16:88941265-88951524:88941265:88951524	7	1	3	14	15	0	15	0	0.0128597	0.527407	O75081-2	10259	88941265	88951524	14	15	14	15	0.0128597	0.0128597	0.527407	0.527407	1	1	1	1	1.89077	1.89077	chr16	88951161	NA	G	*	exonic	LOC100129697
chr16	88941265	88951524	LOC100129697	7	1	3	14	15	0	15	0.0128597	0.527407	29	LOC100129697:O75081-2;UniProt_Release2020_04_hg19_combined;chr16:88941265-88951524:88941265:88951524	7	1	3	14	15	0	15	0	0.0128597	0.527407	O75081-2	10259	88941265	88951524	14	15	14	15	0.0128597	0.0128597	0.527407	0.527407	1	1	1	1	1.89077	1.89077	chr16	88951161	NA	G	C	exonic	LOC100129697
chr16	88941265	88951524	LOC100129697	7	1	3	14	15	0	15	0.0128597	0.527407	29	LOC100129697:O75081-2;UniProt_Release2020_04_hg19_combined;chr16:88941265-88951524:88941265:88951524	7	1	3	14	15	0	15	0	0.0128597	0.527407	O75081-2	10259	88941265	88951524	14	15	14	15	0.0128597	0.0128597	0.527407	0.527407	1	1	1	1	1.89077	1.89077	chr16	88951209	NA	G	*	exonic	LOC100129697
chr16	88941265	88951524	LOC100129697	7	1	3	14	15	0	15	0.0128597	0.527407	29	LOC100129697:O75081-2;UniProt_Release2020_04_hg19_combined;chr16:88941265-88951524:88941265:88951524	7	1	3	14	15	0	15	0	0.0128597	0.527407	O75081-2	10259	88941265	88951524	14	15	14	15	0.0128597	0.0128597	0.527407	0.527407	1	1	1	1	1.89077	1.89077	chr16	88951209	NA	G	C	exonic	LOC100129697
chr16	88876978	88976807	LOC100129697	7	1	3	14	15	0	15	0.0128597	0.527407	29	LOC100129697:O75081;0;chr16:88876978-88976807:88876978:88976807	7	1	3	14	15	0	15	0	0.0128597	0.527407	O75081	99829	88876978	88976807	14	15	14	15	0.0128597	0.0128597	0.527407	0.527407	1	1	1	1	1.89077	1.89077	chr16	88950476	NA	C	T	exonic	LOC100129697
chr16	88876978	88976807	LOC100129697	7	1	3	14	15	0	15	0.0128597	0.527407	29	LOC100129697:O75081;0;chr16:88876978-88976807:88876978:88976807	7	1	3	14	15	0	15	0	0.0128597	0.527407	O75081	99829	88876978	88976807	14	15	14	15	0.0128597	0.0128597	0.527407	0.527407	1	1	1	1	1.89077	1.89077	chr16	88951161	NA	G	*	exonic	LOC100129697
chr16	88876978	88976807	LOC100129697	7	1	3	14	15	0	15	0.0128597	0.527407	29	LOC100129697:O75081;0;chr16:88876978-88976807:88876978:88976807	7	1	3	14	15	0	15	0	0.0128597	0.527407	O75081	99829	88876978	88976807	14	15	14	15	0.0128597	0.0128597	0.527407	0.527407	1	1	1	1	1.89077	1.89077	chr16	88951161	NA	G	C	exonic	LOC100129697
chr16	88876978	88976807	LOC100129697	7	1	3	14	15	0	15	0.0128597	0.527407	29	LOC100129697:O75081;0;chr16:88876978-88976807:88876978:88976807	7	1	3	14	15	0	15	0	0.0128597	0.527407	O75081	99829	88876978	88976807	14	15	14	15	0.0128597	0.0128597	0.527407	0.527407	1	1	1	1	1.89077	1.89077	chr16	88951209	NA	G	*	exonic	LOC100129697
chr16	88876978	88976807	LOC100129697	7	1	3	14	15	0	15	0.0128597	0.527407	29	LOC100129697:O75081;0;chr16:88876978-88976807:88876978:88976807	7	1	3	14	15	0	15	0	0.0128597	0.527407	O75081	99829	88876978	88976807	14	15	14	15	0.0128597	0.0128597	0.527407	0.527407	1	1	1	1	1.89077	1.89077	chr16	88951209	NA	G	C	exonic	LOC100129697
chr16	88940037	88951524	LOC100129697	7	1	3	14	15	0	15	0.0128597	0.527407	29	LOC100129697:H3BNI7;proteome;chr16:88940037-88951524:88940037:88951524	7	1	3	14	15	0	15	0	0.0128597	0.527407	H3BNI7	11487	88940037	88951524	14	15	14	15	0.0128597	0.0128597	0.527407	0.527407	1	1	1	1	1.89077	1.89077	chr16	88950476	NA	C	T	exonic	LOC100129697
chr16	88940037	88951524	LOC100129697	7	1	3	14	15	0	15	0.0128597	0.527407	29	LOC100129697:H3BNI7;proteome;chr16:88940037-88951524:88940037:88951524	7	1	3	14	15	0	15	0	0.0128597	0.527407	H3BNI7	11487	88940037	88951524	14	15	14	15	0.0128597	0.0128597	0.527407	0.527407	1	1	1	1	1.89077	1.89077	chr16	88951161	NA	G	*	exonic	LOC100129697
chr16	88940037	88951524	LOC100129697	7	1	3	14	15	0	15	0.0128597	0.527407	29	LOC100129697:H3BNI7;proteome;chr16:88940037-88951524:88940037:88951524	7	1	3	14	15	0	15	0	0.0128597	0.527407	H3BNI7	11487	88940037	88951524	14	15	14	15	0.0128597	0.0128597	0.527407	0.527407	1	1	1	1	1.89077	1.89077	chr16	88951161	NA	G	C	exonic	LOC100129697
chr16	88940037	88951524	LOC100129697	7	1	3	14	15	0	15	0.0128597	0.527407	29	LOC100129697:H3BNI7;proteome;chr16:88940037-88951524:88940037:88951524	7	1	3	14	15	0	15	0	0.0128597	0.527407	H3BNI7	11487	88940037	88951524	14	15	14	15	0.0128597	0.0128597	0.527407	0.527407	1	1	1	1	1.89077	1.89077	chr16	88951209	NA	G	*	exonic	LOC100129697
chr16	88940037	88951524	LOC100129697	7	1	3	14	15	0	15	0.0128597	0.527407	29	LOC100129697:H3BNI7;proteome;chr16:88940037-88951524:88940037:88951524	7	1	3	14	15	0	15	0	0.0128597	0.527407	H3BNI7	11487	88940037	88951524	14	15	14	15	0.0128597	0.0128597	0.527407	0.527407	1	1	1	1	1.89077	1.89077	chr16	88951209	NA	G	C	exonic	LOC100129697
chr16	88881402	88976807	LOC100129697	7	1	3	14	15	0	15	0.0128597	0.527407	29	LOC100129697:O75081;region;chr16:88881402-88976807:88881402:88976807	7	1	3	14	15	0	15	0	0.0128597	0.527407	O75081	95405	88881402	88976807	14	15	14	15	0.0128597	0.0128597	0.527407	0.527407	1	1	1	1	1.89077	1.89077	chr16	88950476	NA	C	T	exonic	LOC100129697
chr16	88881402	88976807	LOC100129697	7	1	3	14	15	0	15	0.0128597	0.527407	29	LOC100129697:O75081;region;chr16:88881402-88976807:88881402:88976807	7	1	3	14	15	0	15	0	0.0128597	0.527407	O75081	95405	88881402	88976807	14	15	14	15	0.0128597	0.0128597	0.527407	0.527407	1	1	1	1	1.89077	1.89077	chr16	88951161	NA	G	*	exonic	LOC100129697
chr16	88881402	88976807	LOC100129697	7	1	3	14	15	0	15	0.0128597	0.527407	29	LOC100129697:O75081;region;chr16:88881402-88976807:88881402:88976807	7	1	3	14	15	0	15	0	0.0128597	0.527407	O75081	95405	88881402	88976807	14	15	14	15	0.0128597	0.0128597	0.527407	0.527407	1	1	1	1	1.89077	1.89077	chr16	88951161	NA	G	C	exonic	LOC100129697
chr16	88881402	88976807	LOC100129697	7	1	3	14	15	0	15	0.0128597	0.527407	29	LOC100129697:O75081;region;chr16:88881402-88976807:88881402:88976807	7	1	3	14	15	0	15	0	0.0128597	0.527407	O75081	95405	88881402	88976807	14	15	14	15	0.0128597	0.0128597	0.527407	0.527407	1	1	1	1	1.89077	1.89077	chr16	88951209	NA	G	*	exonic	LOC100129697
chr16	88881402	88976807	LOC100129697	7	1	3	14	15	0	15	0.0128597	0.527407	29	LOC100129697:O75081;region;chr16:88881402-88976807:88881402:88976807	7	1	3	14	15	0	15	0	0.0128597	0.527407	O75081	95405	88881402	88976807	14	15	14	15	0.0128597	0.0128597	0.527407	0.527407	1	1	1	1	1.89077	1.89077	chr16	88951209	NA	G	C	exonic	LOC100129697
chr16	88947519	88977207	LOC100129697	7	1	3	14	15	0	15	0.0128597	0.527407	29	LOC100129697:H3BNH2;UniProt_Release2020_04_hg19_combined;chr16:88947519-88977207:88947519:88977207	7	1	3	14	15	0	15	0	0.0128597	0.527407	H3BNH2	29688	88947519	88977207	14	15	14	15	0.0128597	0.0128597	0.527407	0.527407	1	1	1	1	1.89077	1.89077	chr16	88950476	NA	C	T	exonic	LOC100129697
chr16	88947519	88977207	LOC100129697	7	1	3	14	15	0	15	0.0128597	0.527407	29	LOC100129697:H3BNH2;UniProt_Release2020_04_hg19_combined;chr16:88947519-88977207:88947519:88977207	7	1	3	14	15	0	15	0	0.0128597	0.527407	H3BNH2	29688	88947519	88977207	14	15	14	15	0.0128597	0.0128597	0.527407	0.527407	1	1	1	1	1.89077	1.89077	chr16	88951161	NA	G	*	exonic	LOC100129697
chr16	88947519	88977207	LOC100129697	7	1	3	14	15	0	15	0.0128597	0.527407	29	LOC100129697:H3BNH2;UniProt_Release2020_04_hg19_combined;chr16:88947519-88977207:88947519:88977207	7	1	3	14	15	0	15	0	0.0128597	0.527407	H3BNH2	29688	88947519	88977207	14	15	14	15	0.0128597	0.0128597	0.527407	0.527407	1	1	1	1	1.89077	1.89077	chr16	88951161	NA	G	C	exonic	LOC100129697
chr16	88947519	88977207	LOC100129697	7	1	3	14	15	0	15	0.0128597	0.527407	29	LOC100129697:H3BNH2;UniProt_Release2020_04_hg19_combined;chr16:88947519-88977207:88947519:88977207	7	1	3	14	15	0	15	0	0.0128597	0.527407	H3BNH2	29688	88947519	88977207	14	15	14	15	0.0128597	0.0128597	0.527407	0.527407	1	1	1	1	1.89077	1.89077	chr16	88951209	NA	G	*	exonic	LOC100129697
chr16	88947519	88977207	LOC100129697	7	1	3	14	15	0	15	0.0128597	0.527407	29	LOC100129697:H3BNH2;UniProt_Release2020_04_hg19_combined;chr16:88947519-88977207:88947519:88977207	7	1	3	14	15	0	15	0	0.0128597	0.527407	H3BNH2	29688	88947519	88977207	14	15	14	15	0.0128597	0.0128597	0.527407	0.527407	1	1	1	1	1.89077	1.89077	chr16	88951209	NA	G	C	exonic	LOC100129697
chr16	88947519	88951524	LOC100129697	7	1	3	14	15	0	15	0.0128597	0.527407	29	LOC100129697:H3BNH2;UniProt_Release2020_04_hg19_combined;chr16:88947519-88951524:88947519:88951524	7	1	3	14	15	0	15	0	0.0128597	0.527407	H3BNH2	4005	88947519	88951524	14	15	14	15	0.0128597	0.0128597	0.527407	0.527407	1	1	1	1	1.89077	1.89077	chr16	88950476	NA	C	T	exonic	LOC100129697
chr16	88947519	88951524	LOC100129697	7	1	3	14	15	0	15	0.0128597	0.527407	29	LOC100129697:H3BNH2;UniProt_Release2020_04_hg19_combined;chr16:88947519-88951524:88947519:88951524	7	1	3	14	15	0	15	0	0.0128597	0.527407	H3BNH2	4005	88947519	88951524	14	15	14	15	0.0128597	0.0128597	0.527407	0.527407	1	1	1	1	1.89077	1.89077	chr16	88951161	NA	G	*	exonic	LOC100129697
chr16	88947519	88951524	LOC100129697	7	1	3	14	15	0	15	0.0128597	0.527407	29	LOC100129697:H3BNH2;UniProt_Release2020_04_hg19_combined;chr16:88947519-88951524:88947519:88951524	7	1	3	14	15	0	15	0	0.0128597	0.527407	H3BNH2	4005	88947519	88951524	14	15	14	15	0.0128597	0.0128597	0.527407	0.527407	1	1	1	1	1.89077	1.89077	chr16	88951161	NA	G	C	exonic	LOC100129697
chr16	88947519	88951524	LOC100129697	7	1	3	14	15	0	15	0.0128597	0.527407	29	LOC100129697:H3BNH2;UniProt_Release2020_04_hg19_combined;chr16:88947519-88951524:88947519:88951524	7	1	3	14	15	0	15	0	0.0128597	0.527407	H3BNH2	4005	88947519	88951524	14	15	14	15	0.0128597	0.0128597	0.527407	0.527407	1	1	1	1	1.89077	1.89077	chr16	88951209	NA	G	*	exonic	LOC100129697
chr16	88947519	88951524	LOC100129697	7	1	3	14	15	0	15	0.0128597	0.527407	29	LOC100129697:H3BNH2;UniProt_Release2020_04_hg19_combined;chr16:88947519-88951524:88947519:88951524	7	1	3	14	15	0	15	0	0.0128597	0.527407	H3BNH2	4005	88947519	88951524	14	15	14	15	0.0128597	0.0128597	0.527407	0.527407	1	1	1	1	1.89077	1.89077	chr16	88951209	NA	G	C	exonic	LOC100129697
chr16	88947795	88951524	LOC100129697	7	1	3	14	15	0	15	0.0128597	0.527407	29	LOC100129697:O75081;UniProt_Release2020_04_hg19_combined;chr16:88947795-88951524:88947795:88951524	7	1	3	14	15	0	15	0	0.0128597	0.527407	O75081	3729	88947795	88951524	14	15	14	15	0.0128597	0.0128597	0.527407	0.527407	1	1	1	1	1.89077	1.89077	chr16	88950476	NA	C	T	exonic	LOC100129697
chr16	88947795	88951524	LOC100129697	7	1	3	14	15	0	15	0.0128597	0.527407	29	LOC100129697:O75081;UniProt_Release2020_04_hg19_combined;chr16:88947795-88951524:88947795:88951524	7	1	3	14	15	0	15	0	0.0128597	0.527407	O75081	3729	88947795	88951524	14	15	14	15	0.0128597	0.0128597	0.527407	0.527407	1	1	1	1	1.89077	1.89077	chr16	88951161	NA	G	*	exonic	LOC100129697
chr16	88947795	88951524	LOC100129697	7	1	3	14	15	0	15	0.0128597	0.527407	29	LOC100129697:O75081;UniProt_Release2020_04_hg19_combined;chr16:88947795-88951524:88947795:88951524	7	1	3	14	15	0	15	0	0.0128597	0.527407	O75081	3729	88947795	88951524	14	15	14	15	0.0128597	0.0128597	0.527407	0.527407	1	1	1	1	1.89077	1.89077	chr16	88951161	NA	G	C	exonic	LOC100129697
chr16	88947795	88951524	LOC100129697	7	1	3	14	15	0	15	0.0128597	0.527407	29	LOC100129697:O75081;UniProt_Release2020_04_hg19_combined;chr16:88947795-88951524:88947795:88951524	7	1	3	14	15	0	15	0	0.0128597	0.527407	O75081	3729	88947795	88951524	14	15	14	15	0.0128597	0.0128597	0.527407	0.527407	1	1	1	1	1.89077	1.89077	chr16	88951209	NA	G	*	exonic	LOC100129697
chr16	88947795	88951524	LOC100129697	7	1	3	14	15	0	15	0.0128597	0.527407	29	LOC100129697:O75081;UniProt_Release2020_04_hg19_combined;chr16:88947795-88951524:88947795:88951524	7	1	3	14	15	0	15	0	0.0128597	0.527407	O75081	3729	88947795	88951524	14	15	14	15	0.0128597	0.0128597	0.527407	0.527407	1	1	1	1	1.89077	1.89077	chr16	88951209	NA	G	C	exonic	LOC100129697
chr19	501694	501718	MADCAM1	10	4	6	31	51	0	51	1	1	82	MADCAM1:Q13477;repeat;chr19:501694-501718:501694:501718	8	3	2	14	15	0	15	0	0.0128597	0.317529	Q13477	24	501694	501718	31	51	14	15	1	0.0128597	0.317529	1	1	1	1	1	0	1.89077	chr19	501697	NA	T	TCCCAACACCACCTC	exonic	MADCAM1
chr19	501694	501718	MADCAM1	10	4	6	31	51	0	51	1	1	82	MADCAM1:Q13477;repeat;chr19:501694-501718:501694:501718	8	3	2	14	15	0	15	0	0.0128597	0.317529	Q13477	24	501694	501718	31	51	14	15	1	0.0128597	0.317529	1	1	1	1	1	0	1.89077	chr19	501701	NA	G	GACACCACCTCCCCGGAGCCTCCCA	exonic	MADCAM1
chr19	501694	501718	MADCAM1	10	4	6	31	51	0	51	1	1	82	MADCAM1:Q13477;repeat;chr19:501694-501718:501694:501718	8	3	2	14	15	0	15	0	0.0128597	0.317529	Q13477	24	501694	501718	31	51	14	15	1	0.0128597	0.317529	1	1	1	1	1	0	1.89077	chr19	501701	NA	G	GGAGCCTCCCA	exonic	MADCAM1
chr19	501694	501718	MADCAM1	10	4	6	31	51	0	51	1	1	82	MADCAM1:Q13477;repeat;chr19:501694-501718:501694:501718	8	3	2	14	15	0	15	0	0.0128597	0.317529	Q13477	24	501694	501718	31	51	14	15	1	0.0128597	0.317529	1	1	1	1	1	0	1.89077	chr19	501701	NA	G	A	exonic	MADCAM1
chr15	32593553	32603978	GOLGA8N	7	0	0	7	6	0	6	0.0133027	1	13	GOLGA8N:H3BMP0;proteome;chr15:32593553-32603978:32593553:32603978	7	0	0	7	6	0	6	0	0.0133027	1	H3BMP0	10425	32593553	32603978	7	6	7	6	0.0133027	0.0133027	1	1	1	1	1	1	1.87606	1.87606	chr15	32603374	NA	T	C	exonic	GOLGA8N
chr15	32593553	32603978	GOLGA8N	7	0	0	7	6	0	6	0.0133027	1	13	GOLGA8N:H3BMP0;proteome;chr15:32593553-32603978:32593553:32603978	7	0	0	7	6	0	6	0	0.0133027	1	H3BMP0	10425	32593553	32603978	7	6	7	6	0.0133027	0.0133027	1	1	1	1	1	1	1.87606	1.87606	chr15	32603460	NA	G	C	exonic	GOLGA8N
chr15	32593553	32603975	GOLGA8N	7	0	0	7	6	0	6	0.0133027	1	13	GOLGA8N:F8WBI6;0;chr15:32593553-32603975:32593553:32603975	7	0	0	7	6	0	6	0	0.0133027	1	F8WBI6	10422	32593553	32603975	7	6	7	6	0.0133027	0.0133027	1	1	1	1	1	1	1.87606	1.87606	chr15	32603374	NA	T	C	exonic	GOLGA8N
chr15	32593553	32603975	GOLGA8N	7	0	0	7	6	0	6	0.0133027	1	13	GOLGA8N:F8WBI6;0;chr15:32593553-32603975:32593553:32603975	7	0	0	7	6	0	6	0	0.0133027	1	F8WBI6	10422	32593553	32603975	7	6	7	6	0.0133027	0.0133027	1	1	1	1	1	1	1.87606	1.87606	chr15	32603460	NA	G	C	exonic	GOLGA8N
chr15	32593456	32607310	GOLGA8N	7	0	0	7	6	0	6	0.0133027	1	13	GOLGA8N:F8WBI6;proteome;chr15:32593456-32607310:32593456:32607310	7	0	0	7	6	0	6	0	0.0133027	1	F8WBI6	13854	32593456	32607310	7	6	7	6	0.0133027	0.0133027	1	1	1	1	1	1	1.87606	1.87606	chr15	32603374	NA	T	C	exonic	GOLGA8N
chr15	32593456	32607310	GOLGA8N	7	0	0	7	6	0	6	0.0133027	1	13	GOLGA8N:F8WBI6;proteome;chr15:32593456-32607310:32593456:32607310	7	0	0	7	6	0	6	0	0.0133027	1	F8WBI6	13854	32593456	32607310	7	6	7	6	0.0133027	0.0133027	1	1	1	1	1	1	1.87606	1.87606	chr15	32603460	NA	G	C	exonic	GOLGA8N
chr15	32602906	32606551	GOLGA8N	7	0	0	7	6	0	6	0.0133027	1	13	GOLGA8N:P36544;UniProt_Release2020_04_hg19_combined;chr15:32602906-32606551:32602906:32606551	7	0	0	7	6	0	6	0	0.0133027	1	P36544	3645	32602906	32606551	7	6	7	6	0.0133027	0.0133027	1	1	1	1	1	1	1.87606	1.87606	chr15	32603374	NA	T	C	exonic	GOLGA8N
chr15	32602906	32606551	GOLGA8N	7	0	0	7	6	0	6	0.0133027	1	13	GOLGA8N:P36544;UniProt_Release2020_04_hg19_combined;chr15:32602906-32606551:32602906:32606551	7	0	0	7	6	0	6	0	0.0133027	1	P36544	3645	32602906	32606551	7	6	7	6	0.0133027	0.0133027	1	1	1	1	1	1	1.87606	1.87606	chr15	32603460	NA	G	C	exonic	GOLGA8N
chr15	32586105	32612167	GOLGA8N	7	0	0	7	6	0	6	0.0133027	1	13	GOLGA8N:P36544;UniProt_Release2020_04_hg19_combined;chr15:32586105-32612167:32586105:32612167	7	0	0	7	6	0	6	0	0.0133027	1	P36544	26062	32586105	32612167	7	6	7	6	0.0133027	0.0133027	1	1	1	1	1	1	1.87606	1.87606	chr15	32603374	NA	T	C	exonic	GOLGA8N
chr15	32586105	32612167	GOLGA8N	7	0	0	7	6	0	6	0.0133027	1	13	GOLGA8N:P36544;UniProt_Release2020_04_hg19_combined;chr15:32586105-32612167:32586105:32612167	7	0	0	7	6	0	6	0	0.0133027	1	P36544	26062	32586105	32612167	7	6	7	6	0.0133027	0.0133027	1	1	1	1	1	1	1.87606	1.87606	chr15	32603460	NA	G	C	exonic	GOLGA8N
chr15	32593455	32607310	GOLGA8N	7	0	0	7	6	0	6	0.0133027	1	13	GOLGA8N:F8WBI6;proteome;chr15:32593455-32607310:32593455:32607310	7	0	0	7	6	0	6	0	0.0133027	1	F8WBI6	13855	32593455	32607310	7	6	7	6	0.0133027	0.0133027	1	1	1	1	1	1	1.87606	1.87606	chr15	32603374	NA	T	C	exonic	GOLGA8N
chr15	32593455	32607310	GOLGA8N	7	0	0	7	6	0	6	0.0133027	1	13	GOLGA8N:F8WBI6;proteome;chr15:32593455-32607310:32593455:32607310	7	0	0	7	6	0	6	0	0.0133027	1	F8WBI6	13855	32593455	32607310	7	6	7	6	0.0133027	0.0133027	1	1	1	1	1	1	1.87606	1.87606	chr15	32603460	NA	G	C	exonic	GOLGA8N
chr19	4511358	4511457	PLIN4	10	5	9	70	151	0	151	1	1	221	PLIN4:Q96Q06;repeat;chr19:4511358-4511457:4511358:4511457	6	0	0	6	4	0	4	0	0.0136372	1	Q96Q06	99	4511358	4511457	70	151	6	4	1	0.0136372	1	1	1	1	1	1	0	1.86528	chr19	4511363	NA	CCA	C	exonic	PLIN4
chr19	54837750	54837774	KIR2DS4	8	3	5	36	39	0	39	1	1	75	KIR2DS4:P43632;strand;chr19:54837750-54837774:54837750:54837774	2	0	2	6	1	0	1	0	0.0151515	0.0714286	P43632	24	54837750	54837774	36	39	6	1	1	0.0151515	0.0714286	1	1	1	1	1	0	1.81954	chr19	54837753	NA	C	G	exonic	KIR2DS4
chr19	54837750	54837774	KIR2DS4	8	3	5	36	39	0	39	1	1	75	KIR2DS4:P43632;strand;chr19:54837750-54837774:54837750:54837774	2	0	2	6	1	0	1	0	0.0151515	0.0714286	P43632	24	54837750	54837774	36	39	6	1	1	0.0151515	0.0714286	1	1	1	1	1	0	1.81954	chr19	54837771	NA	C	G	exonic	KIR2DS4
chr19	54837747	54837771	KIR2DS4	8	3	5	36	39	0	39	1	1	75	KIR2DS4:P43632;strand;chr19:54837747-54837771:54837747:54837771	2	0	2	6	1	0	1	0	0.0151515	0.0714286	P43632	24	54837747	54837771	36	39	6	1	1	0.0151515	0.0714286	1	1	1	1	1	0	1.81954	chr19	54837753	NA	C	G	exonic	KIR2DS4
chr19	54837747	54837771	KIR2DS4	8	3	5	36	39	0	39	1	1	75	KIR2DS4:P43632;strand;chr19:54837747-54837771:54837747:54837771	2	0	2	6	1	0	1	0	0.0151515	0.0714286	P43632	24	54837747	54837771	36	39	6	1	1	0.0151515	0.0714286	1	1	1	1	1	0	1.81954	chr19	54837771	NA	C	G	exonic	KIR2DS4
chr17	41103816	41107963	KRTAP4-9\x3bLOC100996750	4	0	0	4	1	0	1	0.0151515	1	5	KRTAP4-9\x3bLOC100996750:K7EQ85;UniProt_Release2020_04_hg19_combined;chr17:41103816-41107963:41103816:41107963	4	0	0	4	1	0	1	0	0.0151515	1	K7EQ85	4147	41103816	41107963	4	1	4	1	0.0151515	0.0151515	1	1	1	1	1	1	1.81954	1.81954	chr17	41105870	NA	G	*	exonic	KRTAP4-9\x3bLOC100996750
chr17	41103816	41107963	KRTAP4-9\x3bLOC100996750	4	0	0	4	1	0	1	0.0151515	1	5	KRTAP4-9\x3bLOC100996750:K7EQ85;UniProt_Release2020_04_hg19_combined;chr17:41103816-41107963:41103816:41107963	4	0	0	4	1	0	1	0	0.0151515	1	K7EQ85	4147	41103816	41107963	4	1	4	1	0.0151515	0.0151515	1	1	1	1	1	1	1.81954	1.81954	chr17	41105870	NA	G	A	exonic	KRTAP4-9\x3bLOC100996750
chr17	41105331	41106488	KRTAP4-9\x3bLOC100996750	4	0	0	4	1	0	1	0.0151515	1	5	KRTAP4-9\x3bLOC100996750:Q9BYQ8;proteome;chr17:41105331-41106488:41105331:41106488	4	0	0	4	1	0	1	0	0.0151515	1	Q9BYQ8	1157	41105331	41106488	4	1	4	1	0.0151515	0.0151515	1	1	1	1	1	1	1.81954	1.81954	chr17	41105870	NA	G	*	exonic	KRTAP4-9\x3bLOC100996750
chr17	41105331	41106488	KRTAP4-9\x3bLOC100996750	4	0	0	4	1	0	1	0.0151515	1	5	KRTAP4-9\x3bLOC100996750:Q9BYQ8;proteome;chr17:41105331-41106488:41105331:41106488	4	0	0	4	1	0	1	0	0.0151515	1	Q9BYQ8	1157	41105331	41106488	4	1	4	1	0.0151515	0.0151515	1	1	1	1	1	1	1.81954	1.81954	chr17	41105870	NA	G	A	exonic	KRTAP4-9\x3bLOC100996750
chr17	41105862	41105877	KRTAP4-9\x3bLOC100996750	4	0	0	4	1	0	1	0.0151515	1	5	KRTAP4-9\x3bLOC100996750:Q9BYQ8;repeat;chr17:41105862-41105877:41105862:41105877	4	0	0	4	1	0	1	0	0.0151515	1	Q9BYQ8	15	41105862	41105877	4	1	4	1	0.0151515	0.0151515	1	1	1	1	1	1	1.81954	1.81954	chr17	41105870	NA	G	*	exonic	KRTAP4-9\x3bLOC100996750
chr17	41105862	41105877	KRTAP4-9\x3bLOC100996750	4	0	0	4	1	0	1	0.0151515	1	5	KRTAP4-9\x3bLOC100996750:Q9BYQ8;repeat;chr17:41105862-41105877:41105862:41105877	4	0	0	4	1	0	1	0	0.0151515	1	Q9BYQ8	15	41105862	41105877	4	1	4	1	0.0151515	0.0151515	1	1	1	1	1	1	1.81954	1.81954	chr17	41105870	NA	G	A	exonic	KRTAP4-9\x3bLOC100996750
chr17	41105750	41106907	KRTAP4-9\x3bLOC100996750	4	0	0	4	1	0	1	0.0151515	1	5	KRTAP4-9\x3bLOC100996750:A0A0G2JLF9;proteome;chr17:41105750-41106907:41105750:41106907	4	0	0	4	1	0	1	0	0.0151515	1	A0A0G2JLF9	1157	41105750	41106907	4	1	4	1	0.0151515	0.0151515	1	1	1	1	1	1	1.81954	1.81954	chr17	41105870	NA	G	*	exonic	KRTAP4-9\x3bLOC100996750
chr17	41105750	41106907	KRTAP4-9\x3bLOC100996750	4	0	0	4	1	0	1	0.0151515	1	5	KRTAP4-9\x3bLOC100996750:A0A0G2JLF9;proteome;chr17:41105750-41106907:41105750:41106907	4	0	0	4	1	0	1	0	0.0151515	1	A0A0G2JLF9	1157	41105750	41106907	4	1	4	1	0.0151515	0.0151515	1	1	1	1	1	1	1.81954	1.81954	chr17	41105870	NA	G	A	exonic	KRTAP4-9\x3bLOC100996750
chr17	41105388	41106021	KRTAP4-9\x3bLOC100996750	4	0	0	4	1	0	1	0.0151515	1	5	KRTAP4-9\x3bLOC100996750:A0A087X0S9;proteome;chr17:41105388-41106021:41105388:41106021	4	0	0	4	1	0	1	0	0.0151515	1	A0A087X0S9	633	41105388	41106021	4	1	4	1	0.0151515	0.0151515	1	1	1	1	1	1	1.81954	1.81954	chr17	41105870	NA	G	*	exonic	KRTAP4-9\x3bLOC100996750
chr17	41105388	41106021	KRTAP4-9\x3bLOC100996750	4	0	0	4	1	0	1	0.0151515	1	5	KRTAP4-9\x3bLOC100996750:A0A087X0S9;proteome;chr17:41105388-41106021:41105388:41106021	4	0	0	4	1	0	1	0	0.0151515	1	A0A087X0S9	633	41105388	41106021	4	1	4	1	0.0151515	0.0151515	1	1	1	1	1	1	1.81954	1.81954	chr17	41105870	NA	G	A	exonic	KRTAP4-9\x3bLOC100996750
chr17	41105457	41105922	KRTAP4-9\x3bLOC100996750	4	0	0	4	1	0	1	0.0151515	1	5	KRTAP4-9\x3bLOC100996750:Q9BYQ8;region;chr17:41105457-41105922:41105457:41105922	4	0	0	4	1	0	1	0	0.0151515	1	Q9BYQ8	465	41105457	41105922	4	1	4	1	0.0151515	0.0151515	1	1	1	1	1	1	1.81954	1.81954	chr17	41105870	NA	G	*	exonic	KRTAP4-9\x3bLOC100996750
chr17	41105457	41105922	KRTAP4-9\x3bLOC100996750	4	0	0	4	1	0	1	0.0151515	1	5	KRTAP4-9\x3bLOC100996750:Q9BYQ8;region;chr17:41105457-41105922:41105457:41105922	4	0	0	4	1	0	1	0	0.0151515	1	Q9BYQ8	465	41105457	41105922	4	1	4	1	0.0151515	0.0151515	1	1	1	1	1	1	1.81954	1.81954	chr17	41105870	NA	G	A	exonic	KRTAP4-9\x3bLOC100996750
chr17	41102542	41116471	KRTAP4-9\x3bLOC100996750	4	0	0	4	1	0	1	0.0151515	1	5	KRTAP4-9\x3bLOC100996750:Q9BTE6;UniProt_Release2020_04_hg19_combined;chr17:41102542-41116471:41102542:41116471	4	0	0	4	1	0	1	0	0.0151515	1	Q9BTE6	13929	41102542	41116471	4	1	4	1	0.0151515	0.0151515	1	1	1	1	1	1	1.81954	1.81954	chr17	41105870	NA	G	*	exonic	KRTAP4-9\x3bLOC100996750
chr17	41102542	41116471	KRTAP4-9\x3bLOC100996750	4	0	0	4	1	0	1	0.0151515	1	5	KRTAP4-9\x3bLOC100996750:Q9BTE6;UniProt_Release2020_04_hg19_combined;chr17:41102542-41116471:41102542:41116471	4	0	0	4	1	0	1	0	0.0151515	1	Q9BTE6	13929	41102542	41116471	4	1	4	1	0.0151515	0.0151515	1	1	1	1	1	1	1.81954	1.81954	chr17	41105870	NA	G	A	exonic	KRTAP4-9\x3bLOC100996750
chr17	41105388	41106018	KRTAP4-9\x3bLOC100996750	4	0	0	4	1	0	1	0.0151515	1	5	KRTAP4-9\x3bLOC100996750:Q9BYQ8;0;chr17:41105388-41106018:41105388:41106018	4	0	0	4	1	0	1	0	0.0151515	1	Q9BYQ8	630	41105388	41106018	4	1	4	1	0.0151515	0.0151515	1	1	1	1	1	1	1.81954	1.81954	chr17	41105870	NA	G	*	exonic	KRTAP4-9\x3bLOC100996750
chr17	41105388	41106018	KRTAP4-9\x3bLOC100996750	4	0	0	4	1	0	1	0.0151515	1	5	KRTAP4-9\x3bLOC100996750:Q9BYQ8;0;chr17:41105388-41106018:41105388:41106018	4	0	0	4	1	0	1	0	0.0151515	1	Q9BYQ8	630	41105388	41106018	4	1	4	1	0.0151515	0.0151515	1	1	1	1	1	1	1.81954	1.81954	chr17	41105870	NA	G	A	exonic	KRTAP4-9\x3bLOC100996750
chr9	68241945	68300013	CBWD3	2	0	1	3	0	0	0	0.0168067	0.277778	3	CBWD3:Q5JTY5;proteome;chr9:68241945-68300013:68241945:68300013	2	0	1	3	0	0	0	0	0.0168067	0.277778	Q5JTY5	58068	68241945	68300013	3	0	3	0	0.0168067	0.0168067	0.277778	0.277778	1	1	1	1	1.77452	1.77452	chr9	68256920	NA	G	C	splicing	CBWD3
chr9	68242031	68299584	CBWD3	2	0	1	3	0	0	0	0.0168067	0.277778	3	CBWD3:Q5JTY5;0;chr9:68242031-68299584:68242031:68299584	2	0	1	3	0	0	0	0	0.0168067	0.277778	Q5JTY5	57553	68242031	68299584	3	0	3	0	0.0168067	0.0168067	0.277778	0.277778	1	1	1	1	1.77452	1.77452	chr9	68256920	NA	G	C	splicing	CBWD3
chr9	68241984	68261001	CBWD3	2	0	1	3	0	0	0	0.0168067	0.277778	3	CBWD3:A0A087WYD2;proteome;chr9:68241984-68261001:68241984:68261001	2	0	1	3	0	0	0	0	0.0168067	0.277778	A0A087WYD2	19017	68241984	68261001	3	0	3	0	0.0168067	0.0168067	0.277778	0.277778	1	1	1	1	1.77452	1.77452	chr9	68256920	NA	G	C	splicing	CBWD3
chr9	68242157	68258557	CBWD3	2	0	1	3	0	0	0	0.0168067	0.277778	3	CBWD3:A0A087WYD2;domain;chr9:68242157-68258557:68242157:68258557	2	0	1	3	0	0	0	0	0.0168067	0.277778	A0A087WYD2	16400	68242157	68258557	3	0	3	0	0.0168067	0.0168067	0.277778	0.277778	1	1	1	1	1.77452	1.77452	chr9	68256920	NA	G	C	splicing	CBWD3
chr9	68241948	68259434	CBWD3	2	0	1	3	0	0	0	0.0168067	0.277778	3	CBWD3:A0A0B4J2E3;proteome;chr9:68241948-68259434:68241948:68259434	2	0	1	3	0	0	0	0	0.0168067	0.277778	A0A0B4J2E3	17486	68241948	68259434	3	0	3	0	0.0168067	0.0168067	0.277778	0.277778	1	1	1	1	1.77452	1.77452	chr9	68256920	NA	G	C	splicing	CBWD3
chr9	68241945	68300015	CBWD3	2	0	1	3	0	0	0	0.0168067	0.277778	3	CBWD3:A0A0A0MRU4;proteome;chr9:68241945-68300015:68241945:68300015	2	0	1	3	0	0	0	0	0.0168067	0.277778	A0A0A0MRU4	58070	68241945	68300015	3	0	3	0	0.0168067	0.0168067	0.277778	0.277778	1	1	1	1	1.77452	1.77452	chr9	68256920	NA	G	C	splicing	CBWD3
chr9	68241950	68259434	CBWD3	2	0	1	3	0	0	0	0.0168067	0.277778	3	CBWD3:A0A0B4J2E3;proteome;chr9:68241950-68259434:68241950:68259434	2	0	1	3	0	0	0	0	0.0168067	0.277778	A0A0B4J2E3	17484	68241950	68259434	3	0	3	0	0.0168067	0.0168067	0.277778	0.277778	1	1	1	1	1.77452	1.77452	chr9	68256920	NA	G	C	splicing	CBWD3
chr9	68241945	68259361	CBWD3	2	0	1	3	0	0	0	0.0168067	0.277778	3	CBWD3:A0A0B4J2E3;proteome;chr9:68241945-68259361:68241945:68259361	2	0	1	3	0	0	0	0	0.0168067	0.277778	A0A0B4J2E3	17416	68241945	68259361	3	0	3	0	0.0168067	0.0168067	0.277778	0.277778	1	1	1	1	1.77452	1.77452	chr9	68256920	NA	G	C	splicing	CBWD3
chr9	68241945	68300011	CBWD3	2	0	1	3	0	0	0	0.0168067	0.277778	3	CBWD3:A0A087WWG3;proteome;chr9:68241945-68300011:68241945:68300011	2	0	1	3	0	0	0	0	0.0168067	0.277778	A0A087WWG3	58066	68241945	68300011	3	0	3	0	0.0168067	0.0168067	0.277778	0.277778	1	1	1	1	1.77452	1.77452	chr9	68256920	NA	G	C	splicing	CBWD3
chr9	68241988	68259434	CBWD3	2	0	1	3	0	0	0	0.0168067	0.277778	3	CBWD3:Q5JTY2;proteome;chr9:68241988-68259434:68241988:68259434	2	0	1	3	0	0	0	0	0.0168067	0.277778	Q5JTY2	17446	68241988	68259434	3	0	3	0	0.0168067	0.0168067	0.277778	0.277778	1	1	1	1	1.77452	1.77452	chr9	68256920	NA	G	C	splicing	CBWD3
chr17	11598498	11969524	DNAH9	3	1	0	4	0	0	0	0.0168067	0.277778	4	DNAH9:Q9NYC9;0;chr17:11598498-11969524:11598498:11969524	3	1	0	4	0	0	0	0	0.0168067	0.277778	Q9NYC9	371026	11598498	11969524	4	0	4	0	0.0168067	0.0168067	0.277778	0.277778	1	1	1	1	1.77452	1.77452	chr17	11619666	NA	G	A	exonic	DNAH9
chr17	11598498	11969524	DNAH9	3	1	0	4	0	0	0	0.0168067	0.277778	4	DNAH9:Q9NYC9;0;chr17:11598498-11969524:11598498:11969524	3	1	0	4	0	0	0	0	0.0168067	0.277778	Q9NYC9	371026	11598498	11969524	4	0	4	0	0.0168067	0.0168067	0.277778	0.277778	1	1	1	1	1.77452	1.77452	chr17	11757586	NA	C	T	exonic	DNAH9
chr17	11598498	11969524	DNAH9	3	1	0	4	0	0	0	0.0168067	0.277778	4	DNAH9:Q9NYC9;0;chr17:11598498-11969524:11598498:11969524	3	1	0	4	0	0	0	0	0.0168067	0.277778	Q9NYC9	371026	11598498	11969524	4	0	4	0	0.0168067	0.0168067	0.277778	0.277778	1	1	1	1	1.77452	1.77452	chr17	11871730	NA	A	C	exonic	DNAH9
chr17	11598498	11969524	DNAH9	3	1	0	4	0	0	0	0.0168067	0.277778	4	DNAH9:Q9NYC9;0;chr17:11598498-11969524:11598498:11969524	3	1	0	4	0	0	0	0	0.0168067	0.277778	Q9NYC9	371026	11598498	11969524	4	0	4	0	0.0168067	0.0168067	0.277778	0.277778	1	1	1	1	1.77452	1.77452	chr17	11871732	NA	A	C	exonic	DNAH9
chr17	11598470	11873063	DNAH9	3	1	0	4	0	0	0	0.0168067	0.277778	4	DNAH9:E7EP17;UniProt_Release2020_04_hg19_combined;chr17:11598470-11873063:11598470:11873063	3	1	0	4	0	0	0	0	0.0168067	0.277778	E7EP17	274593	11598470	11873063	4	0	4	0	0.0168067	0.0168067	0.277778	0.277778	1	1	1	1	1.77452	1.77452	chr17	11619666	NA	G	A	exonic	DNAH9
chr17	11598470	11873063	DNAH9	3	1	0	4	0	0	0	0.0168067	0.277778	4	DNAH9:E7EP17;UniProt_Release2020_04_hg19_combined;chr17:11598470-11873063:11598470:11873063	3	1	0	4	0	0	0	0	0.0168067	0.277778	E7EP17	274593	11598470	11873063	4	0	4	0	0.0168067	0.0168067	0.277778	0.277778	1	1	1	1	1.77452	1.77452	chr17	11757586	NA	C	T	exonic	DNAH9
chr17	11598470	11873063	DNAH9	3	1	0	4	0	0	0	0.0168067	0.277778	4	DNAH9:E7EP17;UniProt_Release2020_04_hg19_combined;chr17:11598470-11873063:11598470:11873063	3	1	0	4	0	0	0	0	0.0168067	0.277778	E7EP17	274593	11598470	11873063	4	0	4	0	0.0168067	0.0168067	0.277778	0.277778	1	1	1	1	1.77452	1.77452	chr17	11871730	NA	A	C	exonic	DNAH9
chr17	11598470	11873063	DNAH9	3	1	0	4	0	0	0	0.0168067	0.277778	4	DNAH9:E7EP17;UniProt_Release2020_04_hg19_combined;chr17:11598470-11873063:11598470:11873063	3	1	0	4	0	0	0	0	0.0168067	0.277778	E7EP17	274593	11598470	11873063	4	0	4	0	0.0168067	0.0168067	0.277778	0.277778	1	1	1	1	1.77452	1.77452	chr17	11871732	NA	A	C	exonic	DNAH9
chr17	11598470	11872841	DNAH9	3	1	0	4	0	0	0	0.0168067	0.277778	4	DNAH9:Q9NYC9;UniProt_Release2020_04_hg19_combined;chr17:11598470-11872841:11598470:11872841	3	1	0	4	0	0	0	0	0.0168067	0.277778	Q9NYC9	274371	11598470	11872841	4	0	4	0	0.0168067	0.0168067	0.277778	0.277778	1	1	1	1	1.77452	1.77452	chr17	11619666	NA	G	A	exonic	DNAH9
chr17	11598470	11872841	DNAH9	3	1	0	4	0	0	0	0.0168067	0.277778	4	DNAH9:Q9NYC9;UniProt_Release2020_04_hg19_combined;chr17:11598470-11872841:11598470:11872841	3	1	0	4	0	0	0	0	0.0168067	0.277778	Q9NYC9	274371	11598470	11872841	4	0	4	0	0.0168067	0.0168067	0.277778	0.277778	1	1	1	1	1.77452	1.77452	chr17	11757586	NA	C	T	exonic	DNAH9
chr17	11598470	11872841	DNAH9	3	1	0	4	0	0	0	0.0168067	0.277778	4	DNAH9:Q9NYC9;UniProt_Release2020_04_hg19_combined;chr17:11598470-11872841:11598470:11872841	3	1	0	4	0	0	0	0	0.0168067	0.277778	Q9NYC9	274371	11598470	11872841	4	0	4	0	0.0168067	0.0168067	0.277778	0.277778	1	1	1	1	1.77452	1.77452	chr17	11871730	NA	A	C	exonic	DNAH9
chr17	11598470	11872841	DNAH9	3	1	0	4	0	0	0	0.0168067	0.277778	4	DNAH9:Q9NYC9;UniProt_Release2020_04_hg19_combined;chr17:11598470-11872841:11598470:11872841	3	1	0	4	0	0	0	0	0.0168067	0.277778	Q9NYC9	274371	11598470	11872841	4	0	4	0	0.0168067	0.0168067	0.277778	0.277778	1	1	1	1	1.77452	1.77452	chr17	11871732	NA	A	C	exonic	DNAH9
chr17	11598498	11969746	DNAH9	3	1	0	4	0	0	0	0.0168067	0.277778	4	DNAH9:E7EP17;proteome;chr17:11598498-11969746:11598498:11969746	3	1	0	4	0	0	0	0	0.0168067	0.277778	E7EP17	371248	11598498	11969746	4	0	4	0	0.0168067	0.0168067	0.277778	0.277778	1	1	1	1	1.77452	1.77452	chr17	11619666	NA	G	A	exonic	DNAH9
chr17	11598498	11969746	DNAH9	3	1	0	4	0	0	0	0.0168067	0.277778	4	DNAH9:E7EP17;proteome;chr17:11598498-11969746:11598498:11969746	3	1	0	4	0	0	0	0	0.0168067	0.277778	E7EP17	371248	11598498	11969746	4	0	4	0	0.0168067	0.0168067	0.277778	0.277778	1	1	1	1	1.77452	1.77452	chr17	11757586	NA	C	T	exonic	DNAH9
chr17	11598498	11969746	DNAH9	3	1	0	4	0	0	0	0.0168067	0.277778	4	DNAH9:E7EP17;proteome;chr17:11598498-11969746:11598498:11969746	3	1	0	4	0	0	0	0	0.0168067	0.277778	E7EP17	371248	11598498	11969746	4	0	4	0	0.0168067	0.0168067	0.277778	0.277778	1	1	1	1	1.77452	1.77452	chr17	11871730	NA	A	C	exonic	DNAH9
chr17	11598498	11969746	DNAH9	3	1	0	4	0	0	0	0.0168067	0.277778	4	DNAH9:E7EP17;proteome;chr17:11598498-11969746:11598498:11969746	3	1	0	4	0	0	0	0	0.0168067	0.277778	E7EP17	371248	11598498	11969746	4	0	4	0	0.0168067	0.0168067	0.277778	0.277778	1	1	1	1	1.77452	1.77452	chr17	11871732	NA	A	C	exonic	DNAH9
chr17	11598470	11969748	DNAH9	3	1	0	4	0	0	0	0.0168067	0.277778	4	DNAH9:Q9NYC9;proteome;chr17:11598470-11969748:11598470:11969748	3	1	0	4	0	0	0	0	0.0168067	0.277778	Q9NYC9	371278	11598470	11969748	4	0	4	0	0.0168067	0.0168067	0.277778	0.277778	1	1	1	1	1.77452	1.77452	chr17	11619666	NA	G	A	exonic	DNAH9
chr17	11598470	11969748	DNAH9	3	1	0	4	0	0	0	0.0168067	0.277778	4	DNAH9:Q9NYC9;proteome;chr17:11598470-11969748:11598470:11969748	3	1	0	4	0	0	0	0	0.0168067	0.277778	Q9NYC9	371278	11598470	11969748	4	0	4	0	0.0168067	0.0168067	0.277778	0.277778	1	1	1	1	1.77452	1.77452	chr17	11757586	NA	C	T	exonic	DNAH9
chr17	11598470	11969748	DNAH9	3	1	0	4	0	0	0	0.0168067	0.277778	4	DNAH9:Q9NYC9;proteome;chr17:11598470-11969748:11598470:11969748	3	1	0	4	0	0	0	0	0.0168067	0.277778	Q9NYC9	371278	11598470	11969748	4	0	4	0	0.0168067	0.0168067	0.277778	0.277778	1	1	1	1	1.77452	1.77452	chr17	11871730	NA	A	C	exonic	DNAH9
chr17	11598470	11969748	DNAH9	3	1	0	4	0	0	0	0.0168067	0.277778	4	DNAH9:Q9NYC9;proteome;chr17:11598470-11969748:11598470:11969748	3	1	0	4	0	0	0	0	0.0168067	0.277778	Q9NYC9	371278	11598470	11969748	4	0	4	0	0.0168067	0.0168067	0.277778	0.277778	1	1	1	1	1.77452	1.77452	chr17	11871732	NA	A	C	exonic	DNAH9
chr17	11598470	11873065	DNAH9	3	1	0	4	0	0	0	0.0168067	0.277778	4	DNAH9:Q9NYC9;UniProt_Release2020_04_hg19_combined;chr17:11598470-11873065:11598470:11873065	3	1	0	4	0	0	0	0	0.0168067	0.277778	Q9NYC9	274595	11598470	11873065	4	0	4	0	0.0168067	0.0168067	0.277778	0.277778	1	1	1	1	1.77452	1.77452	chr17	11619666	NA	G	A	exonic	DNAH9
chr17	11598470	11873065	DNAH9	3	1	0	4	0	0	0	0.0168067	0.277778	4	DNAH9:Q9NYC9;UniProt_Release2020_04_hg19_combined;chr17:11598470-11873065:11598470:11873065	3	1	0	4	0	0	0	0	0.0168067	0.277778	Q9NYC9	274595	11598470	11873065	4	0	4	0	0.0168067	0.0168067	0.277778	0.277778	1	1	1	1	1.77452	1.77452	chr17	11757586	NA	C	T	exonic	DNAH9
chr17	11598470	11873065	DNAH9	3	1	0	4	0	0	0	0.0168067	0.277778	4	DNAH9:Q9NYC9;UniProt_Release2020_04_hg19_combined;chr17:11598470-11873065:11598470:11873065	3	1	0	4	0	0	0	0	0.0168067	0.277778	Q9NYC9	274595	11598470	11873065	4	0	4	0	0.0168067	0.0168067	0.277778	0.277778	1	1	1	1	1.77452	1.77452	chr17	11871730	NA	A	C	exonic	DNAH9
chr17	11598470	11873065	DNAH9	3	1	0	4	0	0	0	0.0168067	0.277778	4	DNAH9:Q9NYC9;UniProt_Release2020_04_hg19_combined;chr17:11598470-11873065:11598470:11873065	3	1	0	4	0	0	0	0	0.0168067	0.277778	Q9NYC9	274595	11598470	11873065	4	0	4	0	0.0168067	0.0168067	0.277778	0.277778	1	1	1	1	1.77452	1.77452	chr17	11871732	NA	A	C	exonic	DNAH9
chr7	150945367	150951088	KCNH2	3	1	0	4	1	0	1	0.0565317	0.277778	5	KCNH2:Q12809;topo_dom;chr7:150945367-150951088:150945367:150951088	3	1	0	4	0	0	0	0	0.0168067	0.277778	Q12809	5721	150945367	150951088	4	1	4	0	0.0565317	0.0168067	0.277778	0.277778	1	1	1	1	1.24771	1.77452	chr7	150947788	NA	C	T	exonic	KCNH2
chr7	150945367	150951088	KCNH2	3	1	0	4	1	0	1	0.0565317	0.277778	5	KCNH2:Q12809;topo_dom;chr7:150945367-150951088:150945367:150951088	3	1	0	4	0	0	0	0	0.0168067	0.277778	Q12809	5721	150945367	150951088	4	1	4	0	0.0565317	0.0168067	0.277778	0.277778	1	1	1	1	1.24771	1.77452	chr7	150950134	NA	A	C	exonic	KCNH2
chr7	150945367	150951088	KCNH2	3	1	0	4	1	0	1	0.0565317	0.277778	5	KCNH2:Q12809;topo_dom;chr7:150945367-150951088:150945367:150951088	3	1	0	4	0	0	0	0	0.0168067	0.277778	Q12809	5721	150945367	150951088	4	1	4	0	0.0565317	0.0168067	0.277778	0.277778	1	1	1	1	1.24771	1.77452	chr7	150950145	NA	A	AGGGGGGGGGGGGGGGGGGGGGGGGGGGGGGGGGGGGGGG	exonic	KCNH2
chr19	54837777	54837780	KIR2DS4	8	3	5	36	39	0	39	1	1	75	KIR2DS4:P43632;UniProt_Release2020_04_hg38_combined;chr19:54837777-54837780:54837777:54837780	2	0	1	3	0	0	0	0	0.0168067	0.277778	P43632	3	54837777	54837780	36	39	3	0	1	0.0168067	0.277778	1	1	1	1	1	0	1.77452	chr19	54837777	NA	T	G	exonic	KIR2DS4
chr19	54837777	54837780	KIR2DS4	8	3	5	36	39	0	39	1	1	75	KIR2DS4:P43632;UniProt_Release2020_04_hg38_combined;chr19:54837777-54837780:54837777:54837780	2	0	1	3	0	0	0	0	0.0168067	0.277778	P43632	3	54837777	54837780	36	39	3	0	1	0.0168067	0.277778	1	1	1	1	1	0	1.77452	chr19	54837777	NA	T	C	exonic	KIR2DS4
chr19	54837777	54837780	KIR2DS4	8	3	5	36	39	0	39	1	1	75	KIR2DS4:P43632;UniProt_Release2020_04_hg38_combined;chr19:54837777-54837780:54837777:54837780	2	0	1	3	0	0	0	0	0.0168067	0.277778	P43632	3	54837777	54837780	36	39	3	0	1	0.0168067	0.277778	1	1	1	1	1	0	1.77452	chr19	54837778	NA	G	A	exonic	KIR2DS4
chr19	54829532	54829942	KIR3DL1	4	2	2	38	28	0	28	1	1	66	KIR3DL1:A6NI73-3;UniProt_Release2020_04_hg19_combined;chr19:54829532-54829942:54829532:54829942	2	0	1	3	0	0	0	0	0.0168067	0.277778	A6NI73-3	410	54829532	54829942	38	28	3	0	1	0.0168067	0.277778	1	1	1	1	1	0	1.77452	chr19	54829933	NA	G	T	exonic	KIR3DL1
chr19	54829601	54829942	KIR3DL1	4	2	2	38	28	0	28	1	1	66	KIR3DL1:A6NI73-3;UniProt_Release2020_04_hg19_combined;chr19:54829601-54829942:54829601:54829942	2	0	1	3	0	0	0	0	0.0168067	0.277778	A6NI73-3	341	54829601	54829942	38	28	3	0	1	0.0168067	0.277778	1	1	1	1	1	0	1.77452	chr19	54829933	NA	G	T	exonic	KIR3DL1
chr19	54829773	54829951	KIR3DL1	4	2	2	38	28	0	28	1	1	66	KIR3DL1:A0A0C4ZLQ8;region;chr19:54829773-54829951:54829773:54829951	2	1	1	6	0	0	0	0	0.0168067	0.0714286	A0A0C4ZLQ8	178	54829773	54829951	38	28	6	0	1	0.0168067	0.0714286	1	1	1	1	1	0	1.77452	chr19	54829933	NA	G	T	exonic	KIR3DL1
chr19	54829773	54829951	KIR3DL1	4	2	2	38	28	0	28	1	1	66	KIR3DL1:A0A0C4ZLQ8;region;chr19:54829773-54829951:54829773:54829951	2	1	1	6	0	0	0	0	0.0168067	0.0714286	A0A0C4ZLQ8	178	54829773	54829951	38	28	6	0	1	0.0168067	0.0714286	1	1	1	1	1	0	1.77452	chr19	54829949	NA	A	G	exonic	KIR3DL1
chr19	54829687	54829942	KIR3DL1	4	2	2	38	28	0	28	1	1	66	KIR3DL1:A6NI73-3;UniProt_Release2020_04_hg19_combined;chr19:54829687-54829942:54829687:54829942	2	0	1	3	0	0	0	0	0.0168067	0.277778	A6NI73-3	255	54829687	54829942	38	28	3	0	1	0.0168067	0.277778	1	1	1	1	1	0	1.77452	chr19	54829933	NA	G	T	exonic	KIR3DL1
chr19	54829944	54829962	KIR3DL1	4	2	2	38	28	0	28	1	1	66	KIR3DL1:A6NI73;UniProt_Release2020_04_hg19_combined;chr19:54829944-54829962:54829944:54829962	2	0	1	3	0	0	0	0	0.0168067	0.277778	A6NI73	18	54829944	54829962	38	28	3	0	1	0.0168067	0.277778	1	1	1	1	1	0	1.77452	chr19	54829949	NA	A	G	exonic	KIR3DL1
chr19	54829569	54829942	KIR3DL1	4	2	2	38	28	0	28	1	1	66	KIR3DL1:A6NI73-4;UniProt_Release2020_04_hg19_combined;chr19:54829569-54829942:54829569:54829942	2	0	1	3	0	0	0	0	0.0168067	0.277778	A6NI73-4	373	54829569	54829942	38	28	3	0	1	0.0168067	0.277778	1	1	1	1	1	0	1.77452	chr19	54829933	NA	G	T	exonic	KIR3DL1
chr19	54829483	54829942	KIR3DL1	4	2	2	38	28	0	28	1	1	66	KIR3DL1:A6NI73-4;UniProt_Release2020_04_hg19_combined;chr19:54829483-54829942:54829483:54829942	2	0	1	3	0	0	0	0	0.0168067	0.277778	A6NI73-4	459	54829483	54829942	38	28	3	0	1	0.0168067	0.277778	1	1	1	1	1	0	1.77452	chr19	54829933	NA	G	T	exonic	KIR3DL1
chr19	54829936	54829954	KIR3DL1	4	2	2	38	28	0	28	1	1	66	KIR3DL1:P43629;strand;chr19:54829936-54829954:54829936:54829954	2	0	1	3	0	0	0	0	0.0168067	0.277778	P43629	18	54829936	54829954	38	28	3	0	1	0.0168067	0.277778	1	1	1	1	1	0	1.77452	chr19	54829949	NA	A	G	exonic	KIR3DL1
chr19	54829888	54829942	KIR3DL1	4	2	2	38	28	0	28	1	1	66	KIR3DL1:A6NI73;UniProt_Release2020_04_hg19_combined;chr19:54829888-54829942:54829888:54829942	2	0	1	3	0	0	0	0	0.0168067	0.277778	A6NI73	54	54829888	54829942	38	28	3	0	1	0.0168067	0.277778	1	1	1	1	1	0	1.77452	chr19	54829933	NA	G	T	exonic	KIR3DL1
chr19	54829840	54829942	KIR3DL1	4	2	2	38	28	0	28	1	1	66	KIR3DL1:A6NI73;UniProt_Release2020_04_hg19_combined;chr19:54829840-54829942:54829840:54829942	2	0	1	3	0	0	0	0	0.0168067	0.277778	A6NI73	102	54829840	54829942	38	28	3	0	1	0.0168067	0.277778	1	1	1	1	1	0	1.77452	chr19	54829933	NA	G	T	exonic	KIR3DL1
chr19	54829944	54829953	KIR3DL1	4	2	2	38	28	0	28	1	1	66	KIR3DL1:A6NI73;UniProt_Release2020_04_hg19_combined;chr19:54829944-54829953:54829944:54829953	2	0	1	3	0	0	0	0	0.0168067	0.277778	A6NI73	9	54829944	54829953	38	28	3	0	1	0.0168067	0.277778	1	1	1	1	1	0	1.77452	chr19	54829949	NA	A	G	exonic	KIR3DL1
chr19	54829944	54829949	KIR3DL1	4	2	2	38	28	0	28	1	1	66	KIR3DL1:A6NI73;UniProt_Release2020_04_hg19_combined;chr19:54829944-54829949:54829944:54829949	2	0	1	3	0	0	0	0	0.0168067	0.277778	A6NI73	5	54829944	54829949	38	28	3	0	1	0.0168067	0.277778	1	1	1	1	1	0	1.77452	chr19	54829949	NA	A	G	exonic	KIR3DL1
chr19	54829919	54829940	KIR3DL1	4	2	2	38	28	0	28	1	1	66	KIR3DL1:A6NI73;UniProt_Release2020_04_hg19_combined;chr19:54829919-54829940:54829919:54829940	2	0	1	3	0	0	0	0	0.0168067	0.277778	A6NI73	21	54829919	54829940	38	28	3	0	1	0.0168067	0.277778	1	1	1	1	1	0	1.77452	chr19	54829933	NA	G	T	exonic	KIR3DL1
chr19	54829930	54829942	KIR3DL1	4	2	2	38	28	0	28	1	1	66	KIR3DL1:A6NI73;UniProt_Release2020_04_hg19_combined;chr19:54829930-54829942:54829930:54829942	2	0	1	3	0	0	0	0	0.0168067	0.277778	A6NI73	12	54829930	54829942	38	28	3	0	1	0.0168067	0.277778	1	1	1	1	1	0	1.77452	chr19	54829933	NA	G	T	exonic	KIR3DL1
chr19	54829802	54829942	KIR3DL1	4	2	2	38	28	0	28	1	1	66	KIR3DL1:A6NI73;UniProt_Release2020_04_hg19_combined;chr19:54829802-54829942:54829802:54829942	2	0	1	3	0	0	0	0	0.0168067	0.277778	A6NI73	140	54829802	54829942	38	28	3	0	1	0.0168067	0.277778	1	1	1	1	1	0	1.77452	chr19	54829933	NA	G	T	exonic	KIR3DL1
chr19	54829944	54829950	KIR3DL1	4	2	2	38	28	0	28	1	1	66	KIR3DL1:A6NI73;UniProt_Release2020_04_hg19_combined;chr19:54829944-54829950:54829944:54829950	2	0	1	3	0	0	0	0	0.0168067	0.277778	A6NI73	6	54829944	54829950	38	28	3	0	1	0.0168067	0.277778	1	1	1	1	1	0	1.77452	chr19	54829949	NA	A	G	exonic	KIR3DL1
chr19	54829685	54829942	KIR3DL1	4	2	2	38	28	0	28	1	1	66	KIR3DL1:A6NI73;UniProt_Release2020_04_hg19_combined;chr19:54829685-54829942:54829685:54829942	2	0	1	3	0	0	0	0	0.0168067	0.277778	A6NI73	257	54829685	54829942	38	28	3	0	1	0.0168067	0.277778	1	1	1	1	1	0	1.77452	chr19	54829933	NA	G	T	exonic	KIR3DL1
chr19	54829754	54829942	KIR3DL1	4	2	2	38	28	0	28	1	1	66	KIR3DL1:A6NI73;UniProt_Release2020_04_hg19_combined;chr19:54829754-54829942:54829754:54829942	2	0	1	3	0	0	0	0	0.0168067	0.277778	A6NI73	188	54829754	54829942	38	28	3	0	1	0.0168067	0.277778	1	1	1	1	1	0	1.77452	chr19	54829933	NA	G	T	exonic	KIR3DL1
chr14	20435280	20435475	KLHL33	5	0	4	16	11	0	11	0.0112992	0.192976	27	KLHL33:A0A1B0GTK0;domain;chr14:20435280-20435475:20435280:20435475	2	0	1	3	0	0	0	0	0.0168067	0.277778	A0A1B0GTK0	195	20435280	20435475	16	11	3	0	0.0112992	0.0168067	0.277778	0.192976	1	1	1	1	1.94695	1.77452	chr14	20435384	NA	A	T	exonic	KLHL33
chr3	195725578	195725635	MUC20	3	0	2	5	0	0	0	0.000668449	0.0714286	5	MUC20:Q8N307;repeat;chr3:195725578-195725635:195725578:195725635	2	0	1	3	0	0	0	0	0.0168067	0.277778	Q8N307	57	195725578	195725635	5	0	3	0	0.000668449	0.0168067	0.277778	0.0714286	1	1	0.498093	1	3.17493	1.77452	chr3	195725634	NA	C	*	exonic	MUC20
chr3	195725578	195725635	MUC20	3	0	2	5	0	0	0	0.000668449	0.0714286	5	MUC20:Q8N307;repeat;chr3:195725578-195725635:195725578:195725635	2	0	1	3	0	0	0	0	0.0168067	0.277778	Q8N307	57	195725578	195725635	5	0	3	0	0.000668449	0.0168067	0.277778	0.0714286	1	1	0.498093	1	3.17493	1.77452	chr3	195725634	NA	C	T	exonic	MUC20
chr3	195725323	195725665	MUC20	3	0	2	5	0	0	0	0.000668449	0.0714286	5	MUC20:Q8N307;UniProt_Release2020_04_hg38_combined;chr3:195725323-195725665:195725323:195725665	2	0	1	3	0	0	0	0	0.0168067	0.277778	Q8N307	342	195725323	195725665	5	0	3	0	0.000668449	0.0168067	0.277778	0.0714286	1	1	0.498093	1	3.17493	1.77452	chr3	195725634	NA	C	*	exonic	MUC20
chr3	195725323	195725665	MUC20	3	0	2	5	0	0	0	0.000668449	0.0714286	5	MUC20:Q8N307;UniProt_Release2020_04_hg38_combined;chr3:195725323-195725665:195725323:195725665	2	0	1	3	0	0	0	0	0.0168067	0.277778	Q8N307	342	195725323	195725665	5	0	3	0	0.000668449	0.0168067	0.277778	0.0714286	1	1	0.498093	1	3.17493	1.77452	chr3	195725634	NA	C	T	exonic	MUC20
chr3	195725334	195733553	MUC20	3	0	2	5	0	0	0	0.000668449	0.0714286	5	MUC20:A0A0G2JQA7;proteome;chr3:195725334-195733553:195725334:195733553	2	0	1	3	0	0	0	0	0.0168067	0.277778	A0A0G2JQA7	8219	195725334	195733553	5	0	3	0	0.000668449	0.0168067	0.277778	0.0714286	1	1	0.498093	1	3.17493	1.77452	chr3	195725634	NA	C	*	exonic	MUC20
chr3	195725334	195733553	MUC20	3	0	2	5	0	0	0	0.000668449	0.0714286	5	MUC20:A0A0G2JQA7;proteome;chr3:195725334-195733553:195725334:195733553	2	0	1	3	0	0	0	0	0.0168067	0.277778	A0A0G2JQA7	8219	195725334	195733553	5	0	3	0	0.000668449	0.0168067	0.277778	0.0714286	1	1	0.498093	1	3.17493	1.77452	chr3	195725634	NA	C	T	exonic	MUC20
chr3	195725334	195728617	MUC20	3	0	2	5	0	0	0	0.000668449	0.0714286	5	MUC20:A0A0G2JQA7;region;chr3:195725334-195728617:195725334:195728617	2	0	1	3	0	0	0	0	0.0168067	0.277778	A0A0G2JQA7	3283	195725334	195728617	5	0	3	0	0.000668449	0.0168067	0.277778	0.0714286	1	1	0.498093	1	3.17493	1.77452	chr3	195725634	NA	C	*	exonic	MUC20
chr3	195725334	195728617	MUC20	3	0	2	5	0	0	0	0.000668449	0.0714286	5	MUC20:A0A0G2JQA7;region;chr3:195725334-195728617:195725334:195728617	2	0	1	3	0	0	0	0	0.0168067	0.277778	A0A0G2JQA7	3283	195725334	195728617	5	0	3	0	0.000668449	0.0168067	0.277778	0.0714286	1	1	0.498093	1	3.17493	1.77452	chr3	195725634	NA	C	T	exonic	MUC20
chr3	195725334	195733551	MUC20	3	0	2	5	0	0	0	0.000668449	0.0714286	5	MUC20:A0A0G2JQA7;proteome;chr3:195725334-195733551:195725334:195733551	2	0	1	3	0	0	0	0	0.0168067	0.277778	A0A0G2JQA7	8217	195725334	195733551	5	0	3	0	0.000668449	0.0168067	0.277778	0.0714286	1	1	0.498093	1	3.17493	1.77452	chr3	195725634	NA	C	*	exonic	MUC20
chr3	195725334	195733551	MUC20	3	0	2	5	0	0	0	0.000668449	0.0714286	5	MUC20:A0A0G2JQA7;proteome;chr3:195725334-195733551:195725334:195733551	2	0	1	3	0	0	0	0	0.0168067	0.277778	A0A0G2JQA7	8217	195725334	195733551	5	0	3	0	0.000668449	0.0168067	0.277778	0.0714286	1	1	0.498093	1	3.17493	1.77452	chr3	195725634	NA	C	T	exonic	MUC20
chr17	63940773	63972841	SCN4A	3	0	0	3	0	0	0	0.0168067	1	3	SCN4A:P35499;0;chr17:63940773-63972841:63940773:63972841	3	0	0	3	0	0	0	0	0.0168067	1	P35499	32068	63940773	63972841	3	0	3	0	0.0168067	0.0168067	1	1	1	1	1	1	1.77452	1.77452	chr17	63941196	NA	C	T	exonic	SCN4A
chr17	63940773	63972841	SCN4A	3	0	0	3	0	0	0	0.0168067	1	3	SCN4A:P35499;0;chr17:63940773-63972841:63940773:63972841	3	0	0	3	0	0	0	0	0.0168067	1	P35499	32068	63940773	63972841	3	0	3	0	0.0168067	0.0168067	1	1	1	1	1	1	1.77452	1.77452	chr17	63961192	NA	C	A	splicing	SCN4A
chr17	63940773	63972841	SCN4A	3	0	0	3	0	0	0	0.0168067	1	3	SCN4A:P35499;0;chr17:63940773-63972841:63940773:63972841	3	0	0	3	0	0	0	0	0.0168067	1	P35499	32068	63940773	63972841	3	0	3	0	0.0168067	0.0168067	1	1	1	1	1	1	1.77452	1.77452	chr17	63972450	NA	C	G	exonic	SCN4A
chr17	63938554	63972918	SCN4A	3	0	0	3	0	0	0	0.0168067	1	3	SCN4A:F5GYE8;UniProt_Release2020_04_hg19_combined;chr17:63938554-63972918:63938554:63972918	3	0	0	3	0	0	0	0	0.0168067	1	F5GYE8	34364	63938554	63972918	3	0	3	0	0.0168067	0.0168067	1	1	1	1	1	1	1.77452	1.77452	chr17	63941196	NA	C	T	exonic	SCN4A
chr17	63938554	63972918	SCN4A	3	0	0	3	0	0	0	0.0168067	1	3	SCN4A:F5GYE8;UniProt_Release2020_04_hg19_combined;chr17:63938554-63972918:63938554:63972918	3	0	0	3	0	0	0	0	0.0168067	1	F5GYE8	34364	63938554	63972918	3	0	3	0	0.0168067	0.0168067	1	1	1	1	1	1	1.77452	1.77452	chr17	63961192	NA	C	A	splicing	SCN4A
chr17	63938554	63972918	SCN4A	3	0	0	3	0	0	0	0.0168067	1	3	SCN4A:F5GYE8;UniProt_Release2020_04_hg19_combined;chr17:63938554-63972918:63938554:63972918	3	0	0	3	0	0	0	0	0.0168067	1	F5GYE8	34364	63938554	63972918	3	0	3	0	0.0168067	0.0168067	1	1	1	1	1	1	1.77452	1.77452	chr17	63972450	NA	C	G	exonic	SCN4A
chr2	209772072	209995592	UNC80	3	1	0	4	0	0	0	0.0168067	0.277778	4	UNC80:Q8N2C7;0;chr2:209772072-209995592:209772072:209995592	3	1	0	4	0	0	0	0	0.0168067	0.277778	Q8N2C7	223520	209772072	209995592	4	0	4	0	0.0168067	0.0168067	0.277778	0.277778	1	1	1	1	1.77452	1.77452	chr2	209834108	NA	T	A	exonic	UNC80
chr2	209772072	209995592	UNC80	3	1	0	4	0	0	0	0.0168067	0.277778	4	UNC80:Q8N2C7;0;chr2:209772072-209995592:209772072:209995592	3	1	0	4	0	0	0	0	0.0168067	0.277778	Q8N2C7	223520	209772072	209995592	4	0	4	0	0.0168067	0.0168067	0.277778	0.277778	1	1	1	1	1.77452	1.77452	chr2	209921583	NA	G	C	exonic	UNC80
chr2	209772072	209995592	UNC80	3	1	0	4	0	0	0	0.0168067	0.277778	4	UNC80:Q8N2C7;0;chr2:209772072-209995592:209772072:209995592	3	1	0	4	0	0	0	0	0.0168067	0.277778	Q8N2C7	223520	209772072	209995592	4	0	4	0	0.0168067	0.0168067	0.277778	0.277778	1	1	1	1	1.77452	1.77452	chr2	209921585	NA	A	C	exonic	UNC80
chr2	209772038	209999295	UNC80	3	1	0	4	0	0	0	0.0168067	0.277778	4	UNC80:Q8N2C7-7;proteome;chr2:209772038-209999295:209772038:209999295	3	1	0	4	0	0	0	0	0.0168067	0.277778	Q8N2C7-7	227257	209772038	209999295	4	0	4	0	0.0168067	0.0168067	0.277778	0.277778	1	1	1	1	1.77452	1.77452	chr2	209834108	NA	T	A	exonic	UNC80
chr2	209772038	209999295	UNC80	3	1	0	4	0	0	0	0.0168067	0.277778	4	UNC80:Q8N2C7-7;proteome;chr2:209772038-209999295:209772038:209999295	3	1	0	4	0	0	0	0	0.0168067	0.277778	Q8N2C7-7	227257	209772038	209999295	4	0	4	0	0.0168067	0.0168067	0.277778	0.277778	1	1	1	1	1.77452	1.77452	chr2	209921583	NA	G	C	exonic	UNC80
chr2	209772038	209999295	UNC80	3	1	0	4	0	0	0	0.0168067	0.277778	4	UNC80:Q8N2C7-7;proteome;chr2:209772038-209999295:209772038:209999295	3	1	0	4	0	0	0	0	0.0168067	0.277778	Q8N2C7-7	227257	209772038	209999295	4	0	4	0	0.0168067	0.0168067	0.277778	0.277778	1	1	1	1	1.77452	1.77452	chr2	209921585	NA	A	C	exonic	UNC80
chr2	209772038	209999296	UNC80	3	1	0	4	0	0	0	0.0168067	0.277778	4	UNC80:Q8N2C7-7;proteome;chr2:209772038-209999296:209772038:209999296	3	1	0	4	0	0	0	0	0.0168067	0.277778	Q8N2C7-7	227258	209772038	209999296	4	0	4	0	0.0168067	0.0168067	0.277778	0.277778	1	1	1	1	1.77452	1.77452	chr2	209834108	NA	T	A	exonic	UNC80
chr2	209772038	209999296	UNC80	3	1	0	4	0	0	0	0.0168067	0.277778	4	UNC80:Q8N2C7-7;proteome;chr2:209772038-209999296:209772038:209999296	3	1	0	4	0	0	0	0	0.0168067	0.277778	Q8N2C7-7	227258	209772038	209999296	4	0	4	0	0.0168067	0.0168067	0.277778	0.277778	1	1	1	1	1.77452	1.77452	chr2	209921583	NA	G	C	exonic	UNC80
chr2	209772038	209999296	UNC80	3	1	0	4	0	0	0	0.0168067	0.277778	4	UNC80:Q8N2C7-7;proteome;chr2:209772038-209999296:209772038:209999296	3	1	0	4	0	0	0	0	0.0168067	0.277778	Q8N2C7-7	227258	209772038	209999296	4	0	4	0	0.0168067	0.0168067	0.277778	0.277778	1	1	1	1	1.77452	1.77452	chr2	209921585	NA	A	C	exonic	UNC80
chr2	209771993	209999300	UNC80	3	1	0	4	0	0	0	0.0168067	0.277778	4	UNC80:Q8N2C7;proteome;chr2:209771993-209999300:209771993:209999300	3	1	0	4	0	0	0	0	0.0168067	0.277778	Q8N2C7	227307	209771993	209999300	4	0	4	0	0.0168067	0.0168067	0.277778	0.277778	1	1	1	1	1.77452	1.77452	chr2	209834108	NA	T	A	exonic	UNC80
chr2	209771993	209999300	UNC80	3	1	0	4	0	0	0	0.0168067	0.277778	4	UNC80:Q8N2C7;proteome;chr2:209771993-209999300:209771993:209999300	3	1	0	4	0	0	0	0	0.0168067	0.277778	Q8N2C7	227307	209771993	209999300	4	0	4	0	0.0168067	0.0168067	0.277778	0.277778	1	1	1	1	1.77452	1.77452	chr2	209921583	NA	G	C	exonic	UNC80
chr2	209771993	209999300	UNC80	3	1	0	4	0	0	0	0.0168067	0.277778	4	UNC80:Q8N2C7;proteome;chr2:209771993-209999300:209771993:209999300	3	1	0	4	0	0	0	0	0.0168067	0.277778	Q8N2C7	227307	209771993	209999300	4	0	4	0	0.0168067	0.0168067	0.277778	0.277778	1	1	1	1	1.77452	1.77452	chr2	209921585	NA	A	C	exonic	UNC80
chr2	209771992	209999295	UNC80	3	1	0	4	0	0	0	0.0168067	0.277778	4	UNC80:Q8N2C7;proteome;chr2:209771992-209999295:209771992:209999295	3	1	0	4	0	0	0	0	0.0168067	0.277778	Q8N2C7	227303	209771992	209999295	4	0	4	0	0.0168067	0.0168067	0.277778	0.277778	1	1	1	1	1.77452	1.77452	chr2	209834108	NA	T	A	exonic	UNC80
chr2	209771992	209999295	UNC80	3	1	0	4	0	0	0	0.0168067	0.277778	4	UNC80:Q8N2C7;proteome;chr2:209771992-209999295:209771992:209999295	3	1	0	4	0	0	0	0	0.0168067	0.277778	Q8N2C7	227303	209771992	209999295	4	0	4	0	0.0168067	0.0168067	0.277778	0.277778	1	1	1	1	1.77452	1.77452	chr2	209921583	NA	G	C	exonic	UNC80
chr2	209771992	209999295	UNC80	3	1	0	4	0	0	0	0.0168067	0.277778	4	UNC80:Q8N2C7;proteome;chr2:209771992-209999295:209771992:209999295	3	1	0	4	0	0	0	0	0.0168067	0.277778	Q8N2C7	227303	209771992	209999295	4	0	4	0	0.0168067	0.0168067	0.277778	0.277778	1	1	1	1	1.77452	1.77452	chr2	209921585	NA	A	C	exonic	UNC80
chr2	209771993	209999296	UNC80	3	1	0	4	0	0	0	0.0168067	0.277778	4	UNC80:A0A669KAW8;proteome;chr2:209771993-209999296:209771993:209999296	3	1	0	4	0	0	0	0	0.0168067	0.277778	A0A669KAW8	227303	209771993	209999296	4	0	4	0	0.0168067	0.0168067	0.277778	0.277778	1	1	1	1	1.77452	1.77452	chr2	209834108	NA	T	A	exonic	UNC80
chr2	209771993	209999296	UNC80	3	1	0	4	0	0	0	0.0168067	0.277778	4	UNC80:A0A669KAW8;proteome;chr2:209771993-209999296:209771993:209999296	3	1	0	4	0	0	0	0	0.0168067	0.277778	A0A669KAW8	227303	209771993	209999296	4	0	4	0	0.0168067	0.0168067	0.277778	0.277778	1	1	1	1	1.77452	1.77452	chr2	209921583	NA	G	C	exonic	UNC80
chr2	209771993	209999296	UNC80	3	1	0	4	0	0	0	0.0168067	0.277778	4	UNC80:A0A669KAW8;proteome;chr2:209771993-209999296:209771993:209999296	3	1	0	4	0	0	0	0	0.0168067	0.277778	A0A669KAW8	227303	209771993	209999296	4	0	4	0	0.0168067	0.0168067	0.277778	0.277778	1	1	1	1	1.77452	1.77452	chr2	209921585	NA	A	C	exonic	UNC80
chr2	209771832	209999295	UNC80	3	1	0	4	0	0	0	0.0168067	0.277778	4	UNC80:A0A669KAW8;proteome;chr2:209771832-209999295:209771832:209999295	3	1	0	4	0	0	0	0	0.0168067	0.277778	A0A669KAW8	227463	209771832	209999295	4	0	4	0	0.0168067	0.0168067	0.277778	0.277778	1	1	1	1	1.77452	1.77452	chr2	209834108	NA	T	A	exonic	UNC80
chr2	209771832	209999295	UNC80	3	1	0	4	0	0	0	0.0168067	0.277778	4	UNC80:A0A669KAW8;proteome;chr2:209771832-209999295:209771832:209999295	3	1	0	4	0	0	0	0	0.0168067	0.277778	A0A669KAW8	227463	209771832	209999295	4	0	4	0	0.0168067	0.0168067	0.277778	0.277778	1	1	1	1	1.77452	1.77452	chr2	209921583	NA	G	C	exonic	UNC80
chr2	209771832	209999295	UNC80	3	1	0	4	0	0	0	0.0168067	0.277778	4	UNC80:A0A669KAW8;proteome;chr2:209771832-209999295:209771832:209999295	3	1	0	4	0	0	0	0	0.0168067	0.277778	A0A669KAW8	227463	209771832	209999295	4	0	4	0	0.0168067	0.0168067	0.277778	0.277778	1	1	1	1	1.77452	1.77452	chr2	209921585	NA	A	C	exonic	UNC80
chr20	2481821	2489547	ZNF343	3	0	0	3	0	0	0	0.0168067	1	3	ZNF343:A0A0A0MT63;UniProt_Release2020_04_hg19_combined;chr20:2481821-2489547:2481821:2489547	3	0	0	3	0	0	0	0	0.0168067	1	A0A0A0MT63	7726	2481821	2489547	3	0	3	0	0.0168067	0.0168067	1	1	1	1	1	1	1.77452	1.77452	chr20	2483184	NA	T	G	exonic	ZNF343
chr20	2481821	2505168	ZNF343	3	0	0	3	0	0	0	0.0168067	1	3	ZNF343:A0A087WZQ2;UniProt_Release2020_04_hg19_combined;chr20:2481821-2505168:2481821:2505168	3	0	0	3	0	0	0	0	0.0168067	1	A0A087WZQ2	23347	2481821	2505168	3	0	3	0	0.0168067	0.0168067	1	1	1	1	1	1	1.77452	1.77452	chr20	2483184	NA	T	G	exonic	ZNF343
chr20	2481821	2489778	ZNF343	3	0	0	3	0	0	0	0.0168067	1	3	ZNF343:Q6P1L6-2;UniProt_Release2020_04_hg19_combined;chr20:2481821-2489778:2481821:2489778	3	0	0	3	0	0	0	0	0.0168067	1	Q6P1L6-2	7957	2481821	2489778	3	0	3	0	0.0168067	0.0168067	1	1	1	1	1	1	1.77452	1.77452	chr20	2483184	NA	T	G	exonic	ZNF343
chr20	2481821	2494044	ZNF343	3	0	0	3	0	0	0	0.0168067	1	3	ZNF343:F5H5K5;proteome;chr20:2481821-2494044:2481821:2494044	3	0	0	3	0	0	0	0	0.0168067	1	F5H5K5	12223	2481821	2494044	3	0	3	0	0.0168067	0.0168067	1	1	1	1	1	1	1.77452	1.77452	chr20	2483184	NA	T	G	exonic	ZNF343
chr20	2481821	2505348	ZNF343	3	0	0	3	0	0	0	0.0168067	1	3	ZNF343:A0A0A0MSR0;UniProt_Release2020_04_hg19_combined;chr20:2481821-2505348:2481821:2505348	3	0	0	3	0	0	0	0	0.0168067	1	A0A0A0MSR0	23527	2481821	2505348	3	0	3	0	0.0168067	0.0168067	1	1	1	1	1	1	1.77452	1.77452	chr20	2483184	NA	T	G	exonic	ZNF343
chr20	2481821	2508915	ZNF343	3	0	0	3	0	0	0	0.0168067	1	3	ZNF343:Q6P1L6;proteome;chr20:2481821-2508915:2481821:2508915	3	0	0	3	0	0	0	0	0.0168067	1	Q6P1L6	27094	2481821	2508915	3	0	3	0	0.0168067	0.0168067	1	1	1	1	1	1	1.77452	1.77452	chr20	2483184	NA	T	G	exonic	ZNF343
chr20	2481821	2489561	ZNF343	3	0	0	3	0	0	0	0.0168067	1	3	ZNF343:Q6P1L6-3;UniProt_Release2020_04_hg19_combined;chr20:2481821-2489561:2481821:2489561	3	0	0	3	0	0	0	0	0.0168067	1	Q6P1L6-3	7740	2481821	2489561	3	0	3	0	0.0168067	0.0168067	1	1	1	1	1	1	1.77452	1.77452	chr20	2483184	NA	T	G	exonic	ZNF343
chr20	2481821	2492819	ZNF343	3	0	0	3	0	0	0	0.0168067	1	3	ZNF343:F5H5K5;domain;chr20:2481821-2492819:2481821:2492819	3	0	0	3	0	0	0	0	0.0168067	1	F5H5K5	10998	2481821	2492819	3	0	3	0	0.0168067	0.0168067	1	1	1	1	1	1	1.77452	1.77452	chr20	2483184	NA	T	G	exonic	ZNF343
chr20	2483163	2493895	ZNF343	3	0	0	3	0	0	0	0.0168067	1	3	ZNF343:Q6P1L6;0;chr20:2483163-2493895:2483163:2493895	3	0	0	3	0	0	0	0	0.0168067	1	Q6P1L6	10732	2483163	2493895	3	0	3	0	0.0168067	0.0168067	1	1	1	1	1	1	1.77452	1.77452	chr20	2483184	NA	T	G	exonic	ZNF343
chr20	2483163	2483232	ZNF343	3	0	0	3	0	0	0	0.0168067	1	3	ZNF343:A0A087WZQ2;domain;chr20:2483163-2483232:2483163:2483232	3	0	0	3	0	0	0	0	0.0168067	1	A0A087WZQ2	69	2483163	2483232	3	0	3	0	0.0168067	0.0168067	1	1	1	1	1	1	1.77452	1.77452	chr20	2483184	NA	T	G	exonic	ZNF343
chr20	2481822	2508915	ZNF343	3	0	0	3	0	0	0	0.0168067	1	3	ZNF343:A0A087WZQ2;proteome;chr20:2481822-2508915:2481822:2508915	3	0	0	3	0	0	0	0	0.0168067	1	A0A087WZQ2	27093	2481822	2508915	3	0	3	0	0.0168067	0.0168067	1	1	1	1	1	1	1.77452	1.77452	chr20	2483184	NA	T	G	exonic	ZNF343
chr20	2481822	2524522	ZNF343	3	0	0	3	0	0	0	0.0168067	1	3	ZNF343:A0A087WZQ2;proteome;chr20:2481822-2524522:2481822:2524522	3	0	0	3	0	0	0	0	0.0168067	1	A0A087WZQ2	42700	2481822	2524522	3	0	3	0	0.0168067	0.0168067	1	1	1	1	1	1	1.77452	1.77452	chr20	2483184	NA	T	G	exonic	ZNF343
chr20	2481822	2509132	ZNF343	3	0	0	3	0	0	0	0.0168067	1	3	ZNF343:A0A087WZQ2;proteome;chr20:2481822-2509132:2481822:2509132	3	0	0	3	0	0	0	0	0.0168067	1	A0A087WZQ2	27310	2481822	2509132	3	0	3	0	0.0168067	0.0168067	1	1	1	1	1	1	1.77452	1.77452	chr20	2483184	NA	T	G	exonic	ZNF343
chr17	36428693	36432769	TBC1D3F	7	0	2	9	12	0	12	0.0187329	0.730992	21	TBC1D3F:A0A087X0Z0;UniProt_Release2020_04_hg19_combined;chr17:36428693-36432769:36428693:36432769	7	0	2	9	12	0	12	0	0.0187329	0.730992	A0A087X0Z0	4076	36428693	36432769	9	12	9	12	0.0187329	0.0187329	0.730992	0.730992	1	1	1	1	1.72739	1.72739	chr17	36430506	NA	TGTTA	T	exonic	TBC1D3F
chr17	36428693	36432769	TBC1D3F	7	0	2	9	12	0	12	0.0187329	0.730992	21	TBC1D3F:A0A087X0Z0;UniProt_Release2020_04_hg19_combined;chr17:36428693-36432769:36428693:36432769	7	0	2	9	12	0	12	0	0.0187329	0.730992	A0A087X0Z0	4076	36428693	36432769	9	12	9	12	0.0187329	0.0187329	0.730992	0.730992	1	1	1	1	1.72739	1.72739	chr17	36431566	NA	C	G	exonic	TBC1D3F
chr17	36428682	36432769	TBC1D3F	7	0	2	9	12	0	12	0.0187329	0.730992	21	TBC1D3F:A0A087WXU2;UniProt_Release2020_04_hg19_combined;chr17:36428682-36432769:36428682:36432769	7	0	2	9	12	0	12	0	0.0187329	0.730992	A0A087WXU2	4087	36428682	36432769	9	12	9	12	0.0187329	0.0187329	0.730992	0.730992	1	1	1	1	1.72739	1.72739	chr17	36430506	NA	TGTTA	T	exonic	TBC1D3F
chr17	36428682	36432769	TBC1D3F	7	0	2	9	12	0	12	0.0187329	0.730992	21	TBC1D3F:A0A087WXU2;UniProt_Release2020_04_hg19_combined;chr17:36428682-36432769:36428682:36432769	7	0	2	9	12	0	12	0	0.0187329	0.730992	A0A087WXU2	4087	36428682	36432769	9	12	9	12	0.0187329	0.0187329	0.730992	0.730992	1	1	1	1	1.72739	1.72739	chr17	36431566	NA	C	G	exonic	TBC1D3F
chr17	36426625	36432769	TBC1D3F	7	0	2	9	12	0	12	0.0187329	0.730992	21	TBC1D3F:A0A087X0Z0;UniProt_Release2020_04_hg19_combined;chr17:36426625-36432769:36426625:36432769	7	0	2	9	12	0	12	0	0.0187329	0.730992	A0A087X0Z0	6144	36426625	36432769	9	12	9	12	0.0187329	0.0187329	0.730992	0.730992	1	1	1	1	1.72739	1.72739	chr17	36430506	NA	TGTTA	T	exonic	TBC1D3F
chr17	36426625	36432769	TBC1D3F	7	0	2	9	12	0	12	0.0187329	0.730992	21	TBC1D3F:A0A087X0Z0;UniProt_Release2020_04_hg19_combined;chr17:36426625-36432769:36426625:36432769	7	0	2	9	12	0	12	0	0.0187329	0.730992	A0A087X0Z0	6144	36426625	36432769	9	12	9	12	0.0187329	0.0187329	0.730992	0.730992	1	1	1	1	1.72739	1.72739	chr17	36431566	NA	C	G	exonic	TBC1D3F
chr5	61332272	61544314	ZSWIM6	6	1	3	10	12	0	12	0.0187329	0.269059	22	ZSWIM6:Q9HCJ5;0;chr5:61332272-61544314:61332272:61544314	6	1	3	10	12	0	12	0	0.0187329	0.269059	Q9HCJ5	212042	61332272	61544314	10	12	10	12	0.0187329	0.0187329	0.269059	0.269059	1	1	1	1	1.72739	1.72739	chr5	61332326	NA	GGGC	G	exonic	ZSWIM6
chr5	61332272	61544314	ZSWIM6	6	1	3	10	12	0	12	0.0187329	0.269059	22	ZSWIM6:Q9HCJ5;0;chr5:61332272-61544314:61332272:61544314	6	1	3	10	12	0	12	0	0.0187329	0.269059	Q9HCJ5	212042	61332272	61544314	10	12	10	12	0.0187329	0.0187329	0.269059	0.269059	1	1	1	1	1.72739	1.72739	chr5	61332326	NA	G	GGGC	exonic	ZSWIM6
chr5	61332272	61544314	ZSWIM6	6	1	3	10	12	0	12	0.0187329	0.269059	22	ZSWIM6:Q9HCJ5;0;chr5:61332272-61544314:61332272:61544314	6	1	3	10	12	0	12	0	0.0187329	0.269059	Q9HCJ5	212042	61332272	61544314	10	12	10	12	0.0187329	0.0187329	0.269059	0.269059	1	1	1	1	1.72739	1.72739	chr5	61332326	NA	GGGCGGCGGCGGCGGCGGCGGGGGCAGCAGC	G	exonic	ZSWIM6
chr5	61332272	61544314	ZSWIM6	6	1	3	10	12	0	12	0.0187329	0.269059	22	ZSWIM6:Q9HCJ5;0;chr5:61332272-61544314:61332272:61544314	6	1	3	10	12	0	12	0	0.0187329	0.269059	Q9HCJ5	212042	61332272	61544314	10	12	10	12	0.0187329	0.0187329	0.269059	0.269059	1	1	1	1	1.72739	1.72739	chr5	61332354	NA	A	AGCG	exonic	ZSWIM6
chr5	61332272	61544314	ZSWIM6	6	1	3	10	12	0	12	0.0187329	0.269059	22	ZSWIM6:Q9HCJ5;0;chr5:61332272-61544314:61332272:61544314	6	1	3	10	12	0	12	0	0.0187329	0.269059	Q9HCJ5	212042	61332272	61544314	10	12	10	12	0.0187329	0.0187329	0.269059	0.269059	1	1	1	1	1.72739	1.72739	chr5	61332354	NA	A	G	exonic	ZSWIM6
chr5	61332272	61544314	ZSWIM6	6	1	3	10	12	0	12	0.0187329	0.269059	22	ZSWIM6:Q9HCJ5;0;chr5:61332272-61544314:61332272:61544314	6	1	3	10	12	0	12	0	0.0187329	0.269059	Q9HCJ5	212042	61332272	61544314	10	12	10	12	0.0187329	0.0187329	0.269059	0.269059	1	1	1	1	1.72739	1.72739	chr5	61332422	NA	CGCGGCGGCG	C	exonic	ZSWIM6
chr5	61332272	61544314	ZSWIM6	6	1	3	10	12	0	12	0.0187329	0.269059	22	ZSWIM6:Q9HCJ5;0;chr5:61332272-61544314:61332272:61544314	6	1	3	10	12	0	12	0	0.0187329	0.269059	Q9HCJ5	212042	61332272	61544314	10	12	10	12	0.0187329	0.0187329	0.269059	0.269059	1	1	1	1	1.72739	1.72739	chr5	61332747	NA	CCGGCCGCAACCTCGG	C	exonic	ZSWIM6
chr5	61332258	61546172	ZSWIM6	6	1	3	10	12	0	12	0.0187329	0.269059	22	ZSWIM6:Q9HCJ5;proteome;chr5:61332258-61546172:61332258:61546172	6	1	3	10	12	0	12	0	0.0187329	0.269059	Q9HCJ5	213914	61332258	61546172	10	12	10	12	0.0187329	0.0187329	0.269059	0.269059	1	1	1	1	1.72739	1.72739	chr5	61332326	NA	GGGC	G	exonic	ZSWIM6
chr5	61332258	61546172	ZSWIM6	6	1	3	10	12	0	12	0.0187329	0.269059	22	ZSWIM6:Q9HCJ5;proteome;chr5:61332258-61546172:61332258:61546172	6	1	3	10	12	0	12	0	0.0187329	0.269059	Q9HCJ5	213914	61332258	61546172	10	12	10	12	0.0187329	0.0187329	0.269059	0.269059	1	1	1	1	1.72739	1.72739	chr5	61332326	NA	G	GGGC	exonic	ZSWIM6
chr5	61332258	61546172	ZSWIM6	6	1	3	10	12	0	12	0.0187329	0.269059	22	ZSWIM6:Q9HCJ5;proteome;chr5:61332258-61546172:61332258:61546172	6	1	3	10	12	0	12	0	0.0187329	0.269059	Q9HCJ5	213914	61332258	61546172	10	12	10	12	0.0187329	0.0187329	0.269059	0.269059	1	1	1	1	1.72739	1.72739	chr5	61332326	NA	GGGCGGCGGCGGCGGCGGCGGGGGCAGCAGC	G	exonic	ZSWIM6
chr5	61332258	61546172	ZSWIM6	6	1	3	10	12	0	12	0.0187329	0.269059	22	ZSWIM6:Q9HCJ5;proteome;chr5:61332258-61546172:61332258:61546172	6	1	3	10	12	0	12	0	0.0187329	0.269059	Q9HCJ5	213914	61332258	61546172	10	12	10	12	0.0187329	0.0187329	0.269059	0.269059	1	1	1	1	1.72739	1.72739	chr5	61332354	NA	A	AGCG	exonic	ZSWIM6
chr5	61332258	61546172	ZSWIM6	6	1	3	10	12	0	12	0.0187329	0.269059	22	ZSWIM6:Q9HCJ5;proteome;chr5:61332258-61546172:61332258:61546172	6	1	3	10	12	0	12	0	0.0187329	0.269059	Q9HCJ5	213914	61332258	61546172	10	12	10	12	0.0187329	0.0187329	0.269059	0.269059	1	1	1	1	1.72739	1.72739	chr5	61332354	NA	A	G	exonic	ZSWIM6
chr5	61332258	61546172	ZSWIM6	6	1	3	10	12	0	12	0.0187329	0.269059	22	ZSWIM6:Q9HCJ5;proteome;chr5:61332258-61546172:61332258:61546172	6	1	3	10	12	0	12	0	0.0187329	0.269059	Q9HCJ5	213914	61332258	61546172	10	12	10	12	0.0187329	0.0187329	0.269059	0.269059	1	1	1	1	1.72739	1.72739	chr5	61332422	NA	CGCGGCGGCG	C	exonic	ZSWIM6
chr5	61332258	61546172	ZSWIM6	6	1	3	10	12	0	12	0.0187329	0.269059	22	ZSWIM6:Q9HCJ5;proteome;chr5:61332258-61546172:61332258:61546172	6	1	3	10	12	0	12	0	0.0187329	0.269059	Q9HCJ5	213914	61332258	61546172	10	12	10	12	0.0187329	0.0187329	0.269059	0.269059	1	1	1	1	1.72739	1.72739	chr5	61332747	NA	CCGGCCGCAACCTCGG	C	exonic	ZSWIM6
chr2	73441694	73448322	ALMS1	10	6	4	29	62	0	62	1	1	91	ALMS1:C9IYN9;UniProt_Release2020_04_hg19_combined;chr2:73441694-73448322:73441694:73448322	8	0	2	10	16	0	16	0	0.020897	0.930558	C9IYN9	6628	73441694	73448322	29	62	10	16	1	0.020897	0.930558	1	1	1	1	1	0	1.67992	chr2	73448097	NA	TCTC	T	exonic	ALMS1
chr2	73441372	73454349	ALMS1	10	6	4	29	62	0	62	1	1	91	ALMS1:Q6GMV2;UniProt_Release2020_04_hg19_combined;chr2:73441372-73454349:73441372:73454349	8	0	2	10	16	0	16	0	0.020897	0.930558	Q6GMV2	12977	73441372	73454349	29	62	10	16	1	0.020897	0.930558	1	1	1	1	1	0	1.67992	chr2	73448097	NA	TCTC	T	exonic	ALMS1
chr2	73441454	73452779	ALMS1	10	6	4	29	62	0	62	1	1	91	ALMS1:Q6GMV2;UniProt_Release2020_04_hg19_combined;chr2:73441454-73452779:73441454:73452779	8	0	2	10	16	0	16	0	0.020897	0.930558	Q6GMV2	11325	73441454	73452779	29	62	10	16	1	0.020897	0.930558	1	1	1	1	1	0	1.67992	chr2	73448097	NA	TCTC	T	exonic	ALMS1
chr6	33084957	33084975	HLA-DPB1	6	0	4	10	20	0	20	0.118201	0.907613	30	HLA-DPB1:P04440;strand;chr6:33084957-33084975:33084957:33084975	6	0	4	10	16	0	16	0	0.020897	0.611358	P04440	18	33084957	33084975	10	20	10	16	0.118201	0.020897	0.611358	0.907613	1	1	1	1	0.927381	1.67992	chr6	33084959	NA	G	A	exonic	HLA-DPB1
chr6	33084844	33084989	HLA-DPB1	6	0	4	10	20	0	20	0.118201	0.907613	30	HLA-DPB1:P28702;UniProt_Release2020_04_hg19_combined;chr6:33084844-33084989:33084844:33084989	6	0	4	10	16	0	16	0	0.020897	0.611358	P28702	145	33084844	33084989	10	20	10	16	0.118201	0.020897	0.611358	0.907613	1	1	1	1	0.927381	1.67992	chr6	33084959	NA	G	A	exonic	HLA-DPB1
chr6	33084957	33084960	HLA-DPB1	6	0	4	10	20	0	20	0.118201	0.907613	30	HLA-DPB1:P04440;UniProt_Release2020_04_hg38_combined;chr6:33084957-33084960:33084957:33084960	6	0	4	10	16	0	16	0	0.020897	0.611358	P04440	3	33084957	33084960	10	20	10	16	0.118201	0.020897	0.611358	0.907613	1	1	1	1	0.927381	1.67992	chr6	33084959	NA	G	A	exonic	HLA-DPB1
chr19	54794995	54812181	KIR2DL4\x3bLOC112268354	9	0	6	18	35	0	35	1	1	53	KIR2DL4\x3bLOC112268354:P24071;proteome;chr19:54794995-54812181:54794995:54812181	7	0	4	11	16	0	16	0	0.020897	0.611358	P24071	17186	54794995	54812181	18	35	11	16	1	0.020897	0.611358	1	1	1	1	1	0	1.67992	chr19	54804874	NA	A	G	exonic	KIR2DL4\x3bLOC112268354
chr19	54793732	54810918	KIR2DL4\x3bLOC112268354	9	0	6	18	35	0	35	1	1	53	KIR2DL4\x3bLOC112268354:P24071;proteome;chr19:54793732-54810918:54793732:54810918	7	0	4	11	16	0	16	0	0.020897	0.611358	P24071	17186	54793732	54810918	18	35	11	16	1	0.020897	0.611358	1	1	1	1	1	0	1.67992	chr19	54804874	NA	A	G	exonic	KIR2DL4\x3bLOC112268354
chr19	54803610	54807860	KIR2DL4\x3bLOC112268354	9	0	6	18	35	0	35	1	1	53	KIR2DL4\x3bLOC112268354:A0A024R4M5;0;chr19:54803610-54807860:54803610:54807860	7	0	4	11	16	0	16	0	0.020897	0.611358	A0A024R4M5	4250	54803610	54807860	18	35	11	16	1	0.020897	0.611358	1	1	1	1	1	0	1.67992	chr19	54804874	NA	A	G	exonic	KIR2DL4\x3bLOC112268354
chr19	54804842	54805097	KIR2DL4\x3bLOC112268354	9	0	6	18	35	0	35	1	1	53	KIR2DL4\x3bLOC112268354:A0A0C4ZNX8;domain;chr19:54804842-54805097:54804842:54805097	7	0	4	11	16	0	16	0	0.020897	0.611358	A0A0C4ZNX8	255	54804842	54805097	18	35	11	16	1	0.020897	0.611358	1	1	1	1	1	0	1.67992	chr19	54804874	NA	A	G	exonic	KIR2DL4\x3bLOC112268354
chr19	54804821	54805076	KIR2DL4\x3bLOC112268354	9	0	6	18	35	0	35	1	1	53	KIR2DL4\x3bLOC112268354:A0A0B4J1S6;domain;chr19:54804821-54805076:54804821:54805076	7	0	4	11	16	0	16	0	0.020897	0.611358	A0A0B4J1S6	255	54804821	54805076	18	35	11	16	1	0.020897	0.611358	1	1	1	1	1	0	1.67992	chr19	54804874	NA	A	G	exonic	KIR2DL4\x3bLOC112268354
chr19	54804830	54805085	KIR2DL4\x3bLOC112268354	9	0	6	18	35	0	35	1	1	53	KIR2DL4\x3bLOC112268354:A0A0B4J1S6;domain;chr19:54804830-54805085:54804830:54805085	7	0	4	11	16	0	16	0	0.020897	0.611358	A0A0B4J1S6	255	54804830	54805085	18	35	11	16	1	0.020897	0.611358	1	1	1	1	1	0	1.67992	chr19	54804874	NA	A	G	exonic	KIR2DL4\x3bLOC112268354
chr19	54803610	54810951	KIR2DL4\x3bLOC112268354	9	0	6	18	35	0	35	1	1	53	KIR2DL4\x3bLOC112268354:A0A0G2JMW7;0;chr19:54803610-54810951:54803610:54810951	7	0	4	11	16	0	16	0	0.020897	0.611358	A0A0G2JMW7	7341	54803610	54810951	18	35	11	16	1	0.020897	0.611358	1	1	1	1	1	0	1.67992	chr19	54804874	NA	A	G	exonic	KIR2DL4\x3bLOC112268354
chr19	54804764	54805019	KIR2DL4\x3bLOC112268354	9	0	6	18	35	0	35	1	1	53	KIR2DL4\x3bLOC112268354:A0A0G2JMV4;domain;chr19:54804764-54805019:54804764:54805019	7	0	4	11	16	0	16	0	0.020897	0.611358	A0A0G2JMV4	255	54804764	54805019	18	35	11	16	1	0.020897	0.611358	1	1	1	1	1	0	1.67992	chr19	54804874	NA	A	G	exonic	KIR2DL4\x3bLOC112268354
chr19	54804840	54805095	KIR2DL4\x3bLOC112268354	9	0	6	18	35	0	35	1	1	53	KIR2DL4\x3bLOC112268354:A0A0B4J1S6;domain;chr19:54804840-54805095:54804840:54805095	7	0	4	11	16	0	16	0	0.020897	0.611358	A0A0B4J1S6	255	54804840	54805095	18	35	11	16	1	0.020897	0.611358	1	1	1	1	1	0	1.67992	chr19	54804874	NA	A	G	exonic	KIR2DL4\x3bLOC112268354
chr19	54804819	54805074	KIR2DL4\x3bLOC112268354	9	0	6	18	35	0	35	1	1	53	KIR2DL4\x3bLOC112268354:A0A0C4ZNX8;domain;chr19:54804819-54805074:54804819:54805074	7	0	4	11	16	0	16	0	0.020897	0.611358	A0A0C4ZNX8	255	54804819	54805074	18	35	11	16	1	0.020897	0.611358	1	1	1	1	1	0	1.67992	chr19	54804874	NA	A	G	exonic	KIR2DL4\x3bLOC112268354
chr19	54801235	54806693	KIR2DL4\x3bLOC112268354	9	0	6	18	35	0	35	1	1	53	KIR2DL4\x3bLOC112268354:A0A5F9ZH53;0;chr19:54801235-54806693:54801235:54806693	7	0	4	11	16	0	16	0	0.020897	0.611358	A0A5F9ZH53	5458	54801235	54806693	18	35	11	16	1	0.020897	0.611358	1	1	1	1	1	0	1.67992	chr19	54804874	NA	A	G	exonic	KIR2DL4\x3bLOC112268354
chr19	54804795	54805050	KIR2DL4\x3bLOC112268354	9	0	6	18	35	0	35	1	1	53	KIR2DL4\x3bLOC112268354:A0A0G2JMQ9;domain;chr19:54804795-54805050:54804795:54805050	7	0	4	11	16	0	16	0	0.020897	0.611358	A0A0G2JMQ9	255	54804795	54805050	18	35	11	16	1	0.020897	0.611358	1	1	1	1	1	0	1.67992	chr19	54804874	NA	A	G	exonic	KIR2DL4\x3bLOC112268354
chr19	54796119	54810441	KIR2DL4\x3bLOC112268354	9	0	6	18	35	0	35	1	1	53	KIR2DL4\x3bLOC112268354:P24071;topo_dom;chr19:54796119-54810441:54796119:54810441	7	0	4	11	16	0	16	0	0.020897	0.611358	P24071	14322	54796119	54810441	18	35	11	16	1	0.020897	0.611358	1	1	1	1	1	0	1.67992	chr19	54804874	NA	A	G	exonic	KIR2DL4\x3bLOC112268354
chr19	54804708	54804963	KIR2DL4\x3bLOC112268354	9	0	6	18	35	0	35	1	1	53	KIR2DL4\x3bLOC112268354:A0A0G2JMV4;domain;chr19:54804708-54804963:54804708:54804963	7	0	4	11	16	0	16	0	0.020897	0.611358	A0A0G2JMV4	255	54804708	54804963	18	35	11	16	1	0.020897	0.611358	1	1	1	1	1	0	1.67992	chr19	54804874	NA	A	G	exonic	KIR2DL4\x3bLOC112268354
chr19	54800667	54806121	KIR2DL4\x3bLOC112268354	9	0	6	18	35	0	35	1	1	53	KIR2DL4\x3bLOC112268354:A0A376A9V2;0;chr19:54800667-54806121:54800667:54806121	7	0	4	11	16	0	16	0	0.020897	0.611358	A0A376A9V2	5454	54800667	54806121	18	35	11	16	1	0.020897	0.611358	1	1	1	1	1	0	1.67992	chr19	54804874	NA	A	G	exonic	KIR2DL4\x3bLOC112268354
chr19	54804637	54804892	KIR2DL4\x3bLOC112268354	9	0	6	18	35	0	35	1	1	53	KIR2DL4\x3bLOC112268354:A0A0C4ZNX8;domain;chr19:54804637-54804892:54804637:54804892	7	0	4	11	16	0	16	0	0.020897	0.611358	A0A0C4ZNX8	255	54804637	54804892	18	35	11	16	1	0.020897	0.611358	1	1	1	1	1	0	1.67992	chr19	54804874	NA	A	G	exonic	KIR2DL4\x3bLOC112268354
chr19	54803610	54809123	KIR2DL4\x3bLOC112268354	9	0	6	18	35	0	35	1	1	53	KIR2DL4\x3bLOC112268354:A0A024R4M5;0;chr19:54803610-54809123:54803610:54809123	7	0	4	11	16	0	16	0	0.020897	0.611358	A0A024R4M5	5513	54803610	54809123	18	35	11	16	1	0.020897	0.611358	1	1	1	1	1	0	1.67992	chr19	54804874	NA	A	G	exonic	KIR2DL4\x3bLOC112268354
chr19	54804007	54811487	KIR2DL4\x3bLOC112268354	9	0	6	18	35	0	35	1	1	53	KIR2DL4\x3bLOC112268354:A0A0G2JPY8;region;chr19:54804007-54811487:54804007:54811487	7	0	4	11	16	0	16	0	0.020897	0.611358	A0A0G2JPY8	7480	54804007	54811487	18	35	11	16	1	0.020897	0.611358	1	1	1	1	1	0	1.67992	chr19	54804874	NA	A	G	exonic	KIR2DL4\x3bLOC112268354
chr19	54804806	54804962	KIR2DL4\x3bLOC112268354	9	0	6	18	35	0	35	1	1	53	KIR2DL4\x3bLOC112268354:P24071;disulfid;chr19:54804806-54804962:54804806:54804962	7	0	4	11	16	0	16	0	0.020897	0.611358	P24071	156	54804806	54804962	18	35	11	16	1	0.020897	0.611358	1	1	1	1	1	0	1.67992	chr19	54804874	NA	A	G	exonic	KIR2DL4\x3bLOC112268354
chr19	54795050	54810624	KIR2DL4\x3bLOC112268354	9	0	6	18	35	0	35	1	1	53	KIR2DL4\x3bLOC112268354:A0A024R4R4;proteome;chr19:54795050-54810624:54795050:54810624	7	0	4	11	16	0	16	0	0.020897	0.611358	A0A024R4R4	15574	54795050	54810624	18	35	11	16	1	0.020897	0.611358	1	1	1	1	1	0	1.67992	chr19	54804874	NA	A	G	exonic	KIR2DL4\x3bLOC112268354
chr19	54804781	54805036	KIR2DL4\x3bLOC112268354	9	0	6	18	35	0	35	1	1	53	KIR2DL4\x3bLOC112268354:A0A0G2JMQ9;domain;chr19:54804781-54805036:54804781:54805036	7	0	4	11	16	0	16	0	0.020897	0.611358	A0A0G2JMQ9	255	54804781	54805036	18	35	11	16	1	0.020897	0.611358	1	1	1	1	1	0	1.67992	chr19	54804874	NA	A	G	exonic	KIR2DL4\x3bLOC112268354
chr19	54794856	54809178	KIR2DL4\x3bLOC112268354	9	0	6	18	35	0	35	1	1	53	KIR2DL4\x3bLOC112268354:P24071;topo_dom;chr19:54794856-54809178:54794856:54809178	7	0	4	11	16	0	16	0	0.020897	0.611358	P24071	14322	54794856	54809178	18	35	11	16	1	0.020897	0.611358	1	1	1	1	1	0	1.67992	chr19	54804874	NA	A	G	exonic	KIR2DL4\x3bLOC112268354
chr19	54798380	54812886	KIR2DL4\x3bLOC112268354	9	0	6	18	35	0	35	1	1	53	KIR2DL4\x3bLOC112268354:A0A0G2JPY8;proteome;chr19:54798380-54812886:54798380:54812886	7	0	4	11	16	0	16	0	0.020897	0.611358	A0A0G2JPY8	14506	54798380	54812886	18	35	11	16	1	0.020897	0.611358	1	1	1	1	1	0	1.67992	chr19	54804874	NA	A	G	exonic	KIR2DL4\x3bLOC112268354
chr19	54795040	54809403	KIR2DL4\x3bLOC112268354	9	0	6	18	35	0	35	1	1	53	KIR2DL4\x3bLOC112268354:P24071-5;proteome;chr19:54795040-54809403:54795040:54809403	7	0	4	11	16	0	16	0	0.020897	0.611358	P24071-5	14363	54795040	54809403	18	35	11	16	1	0.020897	0.611358	1	1	1	1	1	0	1.67992	chr19	54804874	NA	A	G	exonic	KIR2DL4\x3bLOC112268354
chr19	54796122	54806000	KIR2DL4\x3bLOC112268354	9	0	6	18	35	0	35	1	1	53	KIR2DL4\x3bLOC112268354:P24071;helix;chr19:54796122-54806000:54796122:54806000	7	0	4	11	16	0	16	0	0.020897	0.611358	P24071	9878	54796122	54806000	18	35	11	16	1	0.020897	0.611358	1	1	1	1	1	0	1.67992	chr19	54804874	NA	A	G	exonic	KIR2DL4\x3bLOC112268354
chr19	54795008	54810651	KIR2DL4\x3bLOC112268354	9	0	6	18	35	0	35	1	1	53	KIR2DL4\x3bLOC112268354:P24071-9;proteome;chr19:54795008-54810651:54795008:54810651	7	0	4	11	16	0	16	0	0.020897	0.611358	P24071-9	15643	54795008	54810651	18	35	11	16	1	0.020897	0.611358	1	1	1	1	1	0	1.67992	chr19	54804874	NA	A	G	exonic	KIR2DL4\x3bLOC112268354
chr19	54804842	54805970	KIR2DL4\x3bLOC112268354	9	0	6	18	35	0	35	1	1	53	KIR2DL4\x3bLOC112268354:A8MT18;domain;chr19:54804842-54805970:54804842:54805970	7	0	4	11	16	0	16	0	0.020897	0.611358	A8MT18	1128	54804842	54805970	18	35	11	16	1	0.020897	0.611358	1	1	1	1	1	0	1.67992	chr19	54804874	NA	A	G	exonic	KIR2DL4\x3bLOC112268354
chr19	54804839	54805094	KIR2DL4\x3bLOC112268354	9	0	6	18	35	0	35	1	1	53	KIR2DL4\x3bLOC112268354:A0A0C4ZNX8;domain;chr19:54804839-54805094:54804839:54805094	7	0	4	11	16	0	16	0	0.020897	0.611358	A0A0C4ZNX8	255	54804839	54805094	18	35	11	16	1	0.020897	0.611358	1	1	1	1	1	0	1.67992	chr19	54804874	NA	A	G	exonic	KIR2DL4\x3bLOC112268354
chr19	54804785	54804983	KIR2DL4\x3bLOC112268354	9	0	6	18	35	0	35	1	1	53	KIR2DL4\x3bLOC112268354:P24071;domain;chr19:54804785-54804983:54804785:54804983	7	0	4	11	16	0	16	0	0.020897	0.611358	P24071	198	54804785	54804983	18	35	11	16	1	0.020897	0.611358	1	1	1	1	1	0	1.67992	chr19	54804874	NA	A	G	exonic	KIR2DL4\x3bLOC112268354
chr19	54804829	54805084	KIR2DL4\x3bLOC112268354	9	0	6	18	35	0	35	1	1	53	KIR2DL4\x3bLOC112268354:A0A0B4J1S6;domain;chr19:54804829-54805084:54804829:54805084	7	0	4	11	16	0	16	0	0.020897	0.611358	A0A0B4J1S6	255	54804829	54805084	18	35	11	16	1	0.020897	0.611358	1	1	1	1	1	0	1.67992	chr19	54804874	NA	A	G	exonic	KIR2DL4\x3bLOC112268354
chr19	54804827	54805082	KIR2DL4\x3bLOC112268354	9	0	6	18	35	0	35	1	1	53	KIR2DL4\x3bLOC112268354:A0A0G2JMQ9;domain;chr19:54804827-54805082:54804827:54805082	7	0	4	11	16	0	16	0	0.020897	0.611358	A0A0G2JMQ9	255	54804827	54805082	18	35	11	16	1	0.020897	0.611358	1	1	1	1	1	0	1.67992	chr19	54804874	NA	A	G	exonic	KIR2DL4\x3bLOC112268354
chr19	54804754	54804895	KIR2DL4\x3bLOC112268354	9	0	6	18	35	0	35	1	1	53	KIR2DL4\x3bLOC112268354:P43629;disulfid;chr19:54804754-54804895:54804754:54804895	7	0	4	11	16	0	16	0	0.020897	0.611358	P43629	141	54804754	54804895	18	35	11	16	1	0.020897	0.611358	1	1	1	1	1	0	1.67992	chr19	54804874	NA	A	G	exonic	KIR2DL4\x3bLOC112268354
chr19	54793787	54809361	KIR2DL4\x3bLOC112268354	9	0	6	18	35	0	35	1	1	53	KIR2DL4\x3bLOC112268354:A0A024R4R4;proteome;chr19:54793787-54809361:54793787:54809361	7	0	4	11	16	0	16	0	0.020897	0.611358	A0A024R4R4	15574	54793787	54809361	18	35	11	16	1	0.020897	0.611358	1	1	1	1	1	0	1.67992	chr19	54804874	NA	A	G	exonic	KIR2DL4\x3bLOC112268354
chr19	54803610	54810624	KIR2DL4\x3bLOC112268354	9	0	6	18	35	0	35	1	1	53	KIR2DL4\x3bLOC112268354:A0A024R4R4;proteome;chr19:54803610-54810624:54803610:54810624	7	0	4	11	16	0	16	0	0.020897	0.611358	A0A024R4R4	7014	54803610	54810624	18	35	11	16	1	0.020897	0.611358	1	1	1	1	1	0	1.67992	chr19	54804874	NA	A	G	exonic	KIR2DL4\x3bLOC112268354
chr19	54799436	54812374	KIR2DL4\x3bLOC112268354	9	0	6	18	35	0	35	1	1	53	KIR2DL4\x3bLOC112268354:A0A0G2JPY8;0;chr19:54799436-54812374:54799436:54812374	7	0	4	11	16	0	16	0	0.020897	0.611358	A0A0G2JPY8	12938	54799436	54812374	18	35	11	16	1	0.020897	0.611358	1	1	1	1	1	0	1.67992	chr19	54804874	NA	A	G	exonic	KIR2DL4\x3bLOC112268354
chr19	54804786	54805041	KIR2DL4\x3bLOC112268354	9	0	6	18	35	0	35	1	1	53	KIR2DL4\x3bLOC112268354:A0A0C4ZNX8;domain;chr19:54804786-54805041:54804786:54805041	7	0	4	11	16	0	16	0	0.020897	0.611358	A0A0C4ZNX8	255	54804786	54805041	18	35	11	16	1	0.020897	0.611358	1	1	1	1	1	0	1.67992	chr19	54804874	NA	A	G	exonic	KIR2DL4\x3bLOC112268354
chr19	54804816	54805071	KIR2DL4\x3bLOC112268354	9	0	6	18	35	0	35	1	1	53	KIR2DL4\x3bLOC112268354:A0A0C4ZNX8;domain;chr19:54804816-54805071:54804816:54805071	7	0	4	11	16	0	16	0	0.020897	0.611358	A0A0C4ZNX8	255	54804816	54805071	18	35	11	16	1	0.020897	0.611358	1	1	1	1	1	0	1.67992	chr19	54804874	NA	A	G	exonic	KIR2DL4\x3bLOC112268354
chr19	54804761	54805022	KIR2DL4\x3bLOC112268354	9	0	6	18	35	0	35	1	1	53	KIR2DL4\x3bLOC112268354:A0A024R4M5;domain;chr19:54804761-54805022:54804761:54805022	7	0	4	11	16	0	16	0	0.020897	0.611358	A0A024R4M5	261	54804761	54805022	18	35	11	16	1	0.020897	0.611358	1	1	1	1	1	0	1.67992	chr19	54804874	NA	A	G	exonic	KIR2DL4\x3bLOC112268354
chr19	54794643	54811438	KIR2DL4\x3bLOC112268354	9	0	6	18	35	0	35	1	1	53	KIR2DL4\x3bLOC112268354:A0A0G2JMW7;proteome;chr19:54794643-54811438:54794643:54811438	7	0	4	11	16	0	16	0	0.020897	0.611358	A0A0G2JMW7	16795	54794643	54811438	18	35	11	16	1	0.020897	0.611358	1	1	1	1	1	0	1.67992	chr19	54804874	NA	A	G	exonic	KIR2DL4\x3bLOC112268354
chr19	54793745	54809388	KIR2DL4\x3bLOC112268354	9	0	6	18	35	0	35	1	1	53	KIR2DL4\x3bLOC112268354:P24071-9;proteome;chr19:54793745-54809388:54793745:54809388	7	0	4	11	16	0	16	0	0.020897	0.611358	P24071-9	15643	54793745	54809388	18	35	11	16	1	0.020897	0.611358	1	1	1	1	1	0	1.67992	chr19	54804874	NA	A	G	exonic	KIR2DL4\x3bLOC112268354
chr19	54800208	54806693	KIR2DL4\x3bLOC112268354	9	0	6	18	35	0	35	1	1	53	KIR2DL4\x3bLOC112268354:A0A5F9ZH53;proteome;chr19:54800208-54806693:54800208:54806693	7	0	4	11	16	0	16	0	0.020897	0.611358	A0A5F9ZH53	6485	54800208	54806693	18	35	11	16	1	0.020897	0.611358	1	1	1	1	1	0	1.67992	chr19	54804874	NA	A	G	exonic	KIR2DL4\x3bLOC112268354
chr19	54804831	54805959	KIR2DL4\x3bLOC112268354	9	0	6	18	35	0	35	1	1	53	KIR2DL4\x3bLOC112268354:A8MT18;domain;chr19:54804831-54805959:54804831:54805959	7	0	4	11	16	0	16	0	0.020897	0.611358	A8MT18	1128	54804831	54805959	18	35	11	16	1	0.020897	0.611358	1	1	1	1	1	0	1.67992	chr19	54804874	NA	A	G	exonic	KIR2DL4\x3bLOC112268354
chr19	54804777	54805032	KIR2DL4\x3bLOC112268354	9	0	6	18	35	0	35	1	1	53	KIR2DL4\x3bLOC112268354:A0A0C4ZNX8;domain;chr19:54804777-54805032:54804777:54805032	7	0	4	11	16	0	16	0	0.020897	0.611358	A0A0C4ZNX8	255	54804777	54805032	18	35	11	16	1	0.020897	0.611358	1	1	1	1	1	0	1.67992	chr19	54804874	NA	A	G	exonic	KIR2DL4\x3bLOC112268354
chr19	54796119	54810621	KIR2DL4\x3bLOC112268354	9	0	6	18	35	0	35	1	1	53	KIR2DL4\x3bLOC112268354:A0A024R4N4;0;chr19:54796119-54810621:54796119:54810621	7	0	4	11	16	0	16	0	0.020897	0.611358	A0A024R4N4	14502	54796119	54810621	18	35	11	16	1	0.020897	0.611358	1	1	1	1	1	0	1.67992	chr19	54804874	NA	A	G	exonic	KIR2DL4\x3bLOC112268354
chr19	54804763	54805018	KIR2DL4\x3bLOC112268354	9	0	6	18	35	0	35	1	1	53	KIR2DL4\x3bLOC112268354:A0A0G2JN47;domain;chr19:54804763-54805018:54804763:54805018	7	0	4	11	16	0	16	0	0.020897	0.611358	A0A0G2JN47	255	54804763	54805018	18	35	11	16	1	0.020897	0.611358	1	1	1	1	1	0	1.67992	chr19	54804874	NA	A	G	exonic	KIR2DL4\x3bLOC112268354
chr19	54804717	54804972	KIR2DL4\x3bLOC112268354	9	0	6	18	35	0	35	1	1	53	KIR2DL4\x3bLOC112268354:O43469;domain;chr19:54804717-54804972:54804717:54804972	7	0	4	11	16	0	16	0	0.020897	0.611358	O43469	255	54804717	54804972	18	35	11	16	1	0.020897	0.611358	1	1	1	1	1	0	1.67992	chr19	54804874	NA	A	G	exonic	KIR2DL4\x3bLOC112268354
chr19	54795045	54810651	KIR2DL4\x3bLOC112268354	9	0	6	18	35	0	35	1	1	53	KIR2DL4\x3bLOC112268354:A0A024R4N4;proteome;chr19:54795045-54810651:54795045:54810651	7	0	4	11	16	0	16	0	0.020897	0.611358	A0A024R4N4	15606	54795045	54810651	18	35	11	16	1	0.020897	0.611358	1	1	1	1	1	0	1.67992	chr19	54804874	NA	A	G	exonic	KIR2DL4\x3bLOC112268354
chr19	54804789	54805044	KIR2DL4\x3bLOC112268354	9	0	6	18	35	0	35	1	1	53	KIR2DL4\x3bLOC112268354:A0A0C4ZNX8;domain;chr19:54804789-54805044:54804789:54805044	7	0	4	11	16	0	16	0	0.020897	0.611358	A0A0C4ZNX8	255	54804789	54805044	18	35	11	16	1	0.020897	0.611358	1	1	1	1	1	0	1.67992	chr19	54804874	NA	A	G	exonic	KIR2DL4\x3bLOC112268354
chr19	54804775	54805030	KIR2DL4\x3bLOC112268354	9	0	6	18	35	0	35	1	1	53	KIR2DL4\x3bLOC112268354:A0A0C4ZNX8;domain;chr19:54804775-54805030:54804775:54805030	7	0	4	11	16	0	16	0	0.020897	0.611358	A0A0C4ZNX8	255	54804775	54805030	18	35	11	16	1	0.020897	0.611358	1	1	1	1	1	0	1.67992	chr19	54804874	NA	A	G	exonic	KIR2DL4\x3bLOC112268354
chr19	54793777	54808140	KIR2DL4\x3bLOC112268354	9	0	6	18	35	0	35	1	1	53	KIR2DL4\x3bLOC112268354:P24071-5;proteome;chr19:54793777-54808140:54793777:54808140	7	0	4	11	16	0	16	0	0.020897	0.611358	P24071-5	14363	54793777	54808140	18	35	11	16	1	0.020897	0.611358	1	1	1	1	1	0	1.67992	chr19	54804874	NA	A	G	exonic	KIR2DL4\x3bLOC112268354
chr19	54796219	54810951	KIR2DL4\x3bLOC112268354	9	0	6	18	35	0	35	1	1	53	KIR2DL4\x3bLOC112268354:A0A0G2JMW7;0;chr19:54796219-54810951:54796219:54810951	7	0	4	11	16	0	16	0	0.020897	0.611358	A0A0G2JMW7	14732	54796219	54810951	18	35	11	16	1	0.020897	0.611358	1	1	1	1	1	0	1.67992	chr19	54804874	NA	A	G	exonic	KIR2DL4\x3bLOC112268354
chr19	54793782	54809388	KIR2DL4\x3bLOC112268354	9	0	6	18	35	0	35	1	1	53	KIR2DL4\x3bLOC112268354:A0A024R4N4;proteome;chr19:54793782-54809388:54793782:54809388	7	0	4	11	16	0	16	0	0.020897	0.611358	A0A024R4N4	15606	54793782	54809388	18	35	11	16	1	0.020897	0.611358	1	1	1	1	1	0	1.67992	chr19	54804874	NA	A	G	exonic	KIR2DL4\x3bLOC112268354
chr19	54804829	54805963	KIR2DL4\x3bLOC112268354	9	0	6	18	35	0	35	1	1	53	KIR2DL4\x3bLOC112268354:A0A1W2PQV0;domain;chr19:54804829-54805963:54804829:54805963	7	0	4	11	16	0	16	0	0.020897	0.611358	A0A1W2PQV0	1134	54804829	54805963	18	35	11	16	1	0.020897	0.611358	1	1	1	1	1	0	1.67992	chr19	54804874	NA	A	G	exonic	KIR2DL4\x3bLOC112268354
chr19	54803536	54809828	KIR2DL4\x3bLOC112268354	9	0	6	18	35	0	35	1	1	53	KIR2DL4\x3bLOC112268354:A0A024R4M5;proteome;chr19:54803536-54809828:54803536:54809828	7	0	4	11	16	0	16	0	0.020897	0.611358	A0A024R4M5	6292	54803536	54809828	18	35	11	16	1	0.020897	0.611358	1	1	1	1	1	0	1.67992	chr19	54804874	NA	A	G	exonic	KIR2DL4\x3bLOC112268354
chr19	54803610	54809361	KIR2DL4\x3bLOC112268354	9	0	6	18	35	0	35	1	1	53	KIR2DL4\x3bLOC112268354:A0A024R4R4;proteome;chr19:54803610-54809361:54803610:54809361	7	0	4	11	16	0	16	0	0.020897	0.611358	A0A024R4R4	5751	54803610	54809361	18	35	11	16	1	0.020897	0.611358	1	1	1	1	1	0	1.67992	chr19	54804874	NA	A	G	exonic	KIR2DL4\x3bLOC112268354
chr19	54794613	54811438	KIR2DL4\x3bLOC112268354	9	0	6	18	35	0	35	1	1	53	KIR2DL4\x3bLOC112268354:A0A0G2JLP2;proteome;chr19:54794613-54811438:54794613:54811438	7	0	4	11	16	0	16	0	0.020897	0.611358	A0A0G2JLP2	16825	54794613	54811438	18	35	11	16	1	0.020897	0.611358	1	1	1	1	1	0	1.67992	chr19	54804874	NA	A	G	exonic	KIR2DL4\x3bLOC112268354
chr19	54803536	54810624	KIR2DL4\x3bLOC112268354	9	0	6	18	35	0	35	1	1	53	KIR2DL4\x3bLOC112268354:A0A024R4R4;proteome;chr19:54803536-54810624:54803536:54810624	7	0	4	11	16	0	16	0	0.020897	0.611358	A0A024R4R4	7088	54803536	54810624	18	35	11	16	1	0.020897	0.611358	1	1	1	1	1	0	1.67992	chr19	54804874	NA	A	G	exonic	KIR2DL4\x3bLOC112268354
chr19	54803610	54806693	KIR2DL4\x3bLOC112268354	9	0	6	18	35	0	35	1	1	53	KIR2DL4\x3bLOC112268354:A0A5F9ZH53;0;chr19:54803610-54806693:54803610:54806693	7	0	4	11	16	0	16	0	0.020897	0.611358	A0A5F9ZH53	3083	54803610	54806693	18	35	11	16	1	0.020897	0.611358	1	1	1	1	1	0	1.67992	chr19	54804874	NA	A	G	exonic	KIR2DL4\x3bLOC112268354
chr19	54803536	54809123	KIR2DL4\x3bLOC112268354	9	0	6	18	35	0	35	1	1	53	KIR2DL4\x3bLOC112268354:A0A024R4M5;0;chr19:54803536-54809123:54803536:54809123	7	0	4	11	16	0	16	0	0.020897	0.611358	A0A024R4M5	5587	54803536	54809123	18	35	11	16	1	0.020897	0.611358	1	1	1	1	1	0	1.67992	chr19	54804874	NA	A	G	exonic	KIR2DL4\x3bLOC112268354
chr19	54804843	54805098	KIR2DL4\x3bLOC112268354	9	0	6	18	35	0	35	1	1	53	KIR2DL4\x3bLOC112268354:A0A0C4ZNX8;domain;chr19:54804843-54805098:54804843:54805098	7	0	4	11	16	0	16	0	0.020897	0.611358	A0A0C4ZNX8	255	54804843	54805098	18	35	11	16	1	0.020897	0.611358	1	1	1	1	1	0	1.67992	chr19	54804874	NA	A	G	exonic	KIR2DL4\x3bLOC112268354
chr19	54803610	54811438	KIR2DL4\x3bLOC112268354	9	0	6	18	35	0	35	1	1	53	KIR2DL4\x3bLOC112268354:A0A0G2JLP2;proteome;chr19:54803610-54811438:54803610:54811438	7	0	4	11	16	0	16	0	0.020897	0.611358	A0A0G2JLP2	7828	54803610	54811438	18	35	11	16	1	0.020897	0.611358	1	1	1	1	1	0	1.67992	chr19	54804874	NA	A	G	exonic	KIR2DL4\x3bLOC112268354
chr19	54804814	54805069	KIR2DL4\x3bLOC112268354	9	0	6	18	35	0	35	1	1	53	KIR2DL4\x3bLOC112268354:A0A0C4ZNX8;domain;chr19:54804814-54805069:54804814:54805069	7	0	4	11	16	0	16	0	0.020897	0.611358	A0A0C4ZNX8	255	54804814	54805069	18	35	11	16	1	0.020897	0.611358	1	1	1	1	1	0	1.67992	chr19	54804874	NA	A	G	exonic	KIR2DL4\x3bLOC112268354
chr19	54804720	54804975	KIR2DL4\x3bLOC112268354	9	0	6	18	35	0	35	1	1	53	KIR2DL4\x3bLOC112268354:Q5UCE2;domain;chr19:54804720-54804975:54804720:54804975	7	0	4	11	16	0	16	0	0.020897	0.611358	Q5UCE2	255	54804720	54804975	18	35	11	16	1	0.020897	0.611358	1	1	1	1	1	0	1.67992	chr19	54804874	NA	A	G	exonic	KIR2DL4\x3bLOC112268354
chr19	54803610	54808565	KIR2DL4\x3bLOC112268354	9	0	6	18	35	0	35	1	1	53	KIR2DL4\x3bLOC112268354:A0A024R4M5;proteome;chr19:54803610-54808565:54803610:54808565	7	0	4	11	16	0	16	0	0.020897	0.611358	A0A024R4M5	4955	54803610	54808565	18	35	11	16	1	0.020897	0.611358	1	1	1	1	1	0	1.67992	chr19	54804874	NA	A	G	exonic	KIR2DL4\x3bLOC112268354
chr19	54803536	54808565	KIR2DL4\x3bLOC112268354	9	0	6	18	35	0	35	1	1	53	KIR2DL4\x3bLOC112268354:A0A024R4M5;proteome;chr19:54803536-54808565:54803536:54808565	7	0	4	11	16	0	16	0	0.020897	0.611358	A0A024R4M5	5029	54803536	54808565	18	35	11	16	1	0.020897	0.611358	1	1	1	1	1	0	1.67992	chr19	54804874	NA	A	G	exonic	KIR2DL4\x3bLOC112268354
chr19	54803610	54809358	KIR2DL4\x3bLOC112268354	9	0	6	18	35	0	35	1	1	53	KIR2DL4\x3bLOC112268354:A0A024R4N4;0;chr19:54803610-54809358:54803610:54809358	7	0	4	11	16	0	16	0	0.020897	0.611358	A0A024R4N4	5748	54803610	54809358	18	35	11	16	1	0.020897	0.611358	1	1	1	1	1	0	1.67992	chr19	54804874	NA	A	G	exonic	KIR2DL4\x3bLOC112268354
chr19	54803610	54810651	KIR2DL4\x3bLOC112268354	9	0	6	18	35	0	35	1	1	53	KIR2DL4\x3bLOC112268354:A0A024R4N4;proteome;chr19:54803610-54810651:54803610:54810651	7	0	4	11	16	0	16	0	0.020897	0.611358	A0A024R4N4	7041	54803610	54810651	18	35	11	16	1	0.020897	0.611358	1	1	1	1	1	0	1.67992	chr19	54804874	NA	A	G	exonic	KIR2DL4\x3bLOC112268354
chr19	54794856	54809358	KIR2DL4\x3bLOC112268354	9	0	6	18	35	0	35	1	1	53	KIR2DL4\x3bLOC112268354:A0A024R4N4;0;chr19:54794856-54809358:54794856:54809358	7	0	4	11	16	0	16	0	0.020897	0.611358	A0A024R4N4	14502	54794856	54809358	18	35	11	16	1	0.020897	0.611358	1	1	1	1	1	0	1.67992	chr19	54804874	NA	A	G	exonic	KIR2DL4\x3bLOC112268354
chr19	54804791	54805925	KIR2DL4\x3bLOC112268354	9	0	6	18	35	0	35	1	1	53	KIR2DL4\x3bLOC112268354:A0A1W2PQV0;domain;chr19:54804791-54805925:54804791:54805925	7	0	4	11	16	0	16	0	0.020897	0.611358	A0A1W2PQV0	1134	54804791	54805925	18	35	11	16	1	0.020897	0.611358	1	1	1	1	1	0	1.67992	chr19	54804874	NA	A	G	exonic	KIR2DL4\x3bLOC112268354
chr19	54803610	54806121	KIR2DL4\x3bLOC112268354	9	0	6	18	35	0	35	1	1	53	KIR2DL4\x3bLOC112268354:A0A376A9V2;0;chr19:54803610-54806121:54803610:54806121	7	0	4	11	16	0	16	0	0.020897	0.611358	A0A376A9V2	2511	54803610	54806121	18	35	11	16	1	0.020897	0.611358	1	1	1	1	1	0	1.67992	chr19	54804874	NA	A	G	exonic	KIR2DL4\x3bLOC112268354
chr19	54803610	54809388	KIR2DL4\x3bLOC112268354	9	0	6	18	35	0	35	1	1	53	KIR2DL4\x3bLOC112268354:A0A024R4N4;proteome;chr19:54803610-54809388:54803610:54809388	7	0	4	11	16	0	16	0	0.020897	0.611358	A0A024R4N4	5778	54803610	54809388	18	35	11	16	1	0.020897	0.611358	1	1	1	1	1	0	1.67992	chr19	54804874	NA	A	G	exonic	KIR2DL4\x3bLOC112268354
chr19	54804297	54805366	KIR2DL4\x3bLOC112268354	9	0	6	18	35	0	35	1	1	53	KIR2DL4\x3bLOC112268354:A0A024R4M5;signal;chr19:54804297-54805366:54804297:54805366	7	0	4	11	16	0	16	0	0.020897	0.611358	A0A024R4M5	1069	54804297	54805366	18	35	11	16	1	0.020897	0.611358	1	1	1	1	1	0	1.67992	chr19	54804874	NA	A	G	exonic	KIR2DL4\x3bLOC112268354
chr19	54803536	54809361	KIR2DL4\x3bLOC112268354	9	0	6	18	35	0	35	1	1	53	KIR2DL4\x3bLOC112268354:A0A024R4R4;proteome;chr19:54803536-54809361:54803536:54809361	7	0	4	11	16	0	16	0	0.020897	0.611358	A0A024R4R4	5825	54803536	54809361	18	35	11	16	1	0.020897	0.611358	1	1	1	1	1	0	1.67992	chr19	54804874	NA	A	G	exonic	KIR2DL4\x3bLOC112268354
chr19	54804765	54804906	KIR2DL4\x3bLOC112268354	9	0	6	18	35	0	35	1	1	53	KIR2DL4\x3bLOC112268354:P43629;disulfid;chr19:54804765-54804906:54804765:54804906	7	0	4	11	16	0	16	0	0.020897	0.611358	P43629	141	54804765	54804906	18	35	11	16	1	0.020897	0.611358	1	1	1	1	1	0	1.67992	chr19	54804874	NA	A	G	exonic	KIR2DL4\x3bLOC112268354
chr19	54804750	54805005	KIR2DL4\x3bLOC112268354	9	0	6	18	35	0	35	1	1	53	KIR2DL4\x3bLOC112268354:A0A0G2JNU1;domain;chr19:54804750-54805005:54804750:54805005	7	0	4	11	16	0	16	0	0.020897	0.611358	A0A0G2JNU1	255	54804750	54805005	18	35	11	16	1	0.020897	0.611358	1	1	1	1	1	0	1.67992	chr19	54804874	NA	A	G	exonic	KIR2DL4\x3bLOC112268354
chr19	54800667	54812729	KIR2DL4\x3bLOC112268354	9	0	6	18	35	0	35	1	1	53	KIR2DL4\x3bLOC112268354:Q14954;topo_dom;chr19:54800667-54812729:54800667:54812729	7	0	4	11	16	0	16	0	0.020897	0.611358	Q14954	12062	54800667	54812729	18	35	11	16	1	0.020897	0.611358	1	1	1	1	1	0	1.67992	chr19	54804874	NA	A	G	exonic	KIR2DL4\x3bLOC112268354
chr19	54803536	54809358	KIR2DL4\x3bLOC112268354	9	0	6	18	35	0	35	1	1	53	KIR2DL4\x3bLOC112268354:A0A024R4N4;0;chr19:54803536-54809358:54803536:54809358	7	0	4	11	16	0	16	0	0.020897	0.611358	A0A024R4N4	5822	54803536	54809358	18	35	11	16	1	0.020897	0.611358	1	1	1	1	1	0	1.67992	chr19	54804874	NA	A	G	exonic	KIR2DL4\x3bLOC112268354
chr19	54803610	54810621	KIR2DL4\x3bLOC112268354	9	0	6	18	35	0	35	1	1	53	KIR2DL4\x3bLOC112268354:A0A024R4N4;0;chr19:54803610-54810621:54803610:54810621	7	0	4	11	16	0	16	0	0.020897	0.611358	A0A024R4N4	7011	54803610	54810621	18	35	11	16	1	0.020897	0.611358	1	1	1	1	1	0	1.67992	chr19	54804874	NA	A	G	exonic	KIR2DL4\x3bLOC112268354
chr19	54804709	54804964	KIR2DL4\x3bLOC112268354	9	0	6	18	35	0	35	1	1	53	KIR2DL4\x3bLOC112268354:Q5UCE2;domain;chr19:54804709-54804964:54804709:54804964	7	0	4	11	16	0	16	0	0.020897	0.611358	Q5UCE2	255	54804709	54804964	18	35	11	16	1	0.020897	0.611358	1	1	1	1	1	0	1.67992	chr19	54804874	NA	A	G	exonic	KIR2DL4\x3bLOC112268354
chr19	54803536	54810651	KIR2DL4\x3bLOC112268354	9	0	6	18	35	0	35	1	1	53	KIR2DL4\x3bLOC112268354:A0A024R4N4;proteome;chr19:54803536-54810651:54803536:54810651	7	0	4	11	16	0	16	0	0.020897	0.611358	A0A024R4N4	7115	54803536	54810651	18	35	11	16	1	0.020897	0.611358	1	1	1	1	1	0	1.67992	chr19	54804874	NA	A	G	exonic	KIR2DL4\x3bLOC112268354
chr19	54795040	54809828	KIR2DL4\x3bLOC112268354	9	0	6	18	35	0	35	1	1	53	KIR2DL4\x3bLOC112268354:A0A024R4M5;proteome;chr19:54795040-54809828:54795040:54809828	7	0	4	11	16	0	16	0	0.020897	0.611358	A0A024R4M5	14788	54795040	54809828	18	35	11	16	1	0.020897	0.611358	1	1	1	1	1	0	1.67992	chr19	54804874	NA	A	G	exonic	KIR2DL4\x3bLOC112268354
chr19	54804733	54804916	KIR2DL4\x3bLOC112268354	9	0	6	18	35	0	35	1	1	53	KIR2DL4\x3bLOC112268354:P43629;domain;chr19:54804733-54804916:54804733:54804916	7	0	4	11	16	0	16	0	0.020897	0.611358	P43629	183	54804733	54804916	18	35	11	16	1	0.020897	0.611358	1	1	1	1	1	0	1.67992	chr19	54804874	NA	A	G	exonic	KIR2DL4\x3bLOC112268354
chr19	54804823	54805951	KIR2DL4\x3bLOC112268354	9	0	6	18	35	0	35	1	1	53	KIR2DL4\x3bLOC112268354:A8MT18;domain;chr19:54804823-54805951:54804823:54805951	7	0	4	11	16	0	16	0	0.020897	0.611358	A8MT18	1128	54804823	54805951	18	35	11	16	1	0.020897	0.611358	1	1	1	1	1	0	1.67992	chr19	54804874	NA	A	G	exonic	KIR2DL4\x3bLOC112268354
chr19	54803610	54809828	KIR2DL4\x3bLOC112268354	9	0	6	18	35	0	35	1	1	53	KIR2DL4\x3bLOC112268354:A0A024R4M5;proteome;chr19:54803610-54809828:54803610:54809828	7	0	4	11	16	0	16	0	0.020897	0.611358	A0A024R4M5	6218	54803610	54809828	18	35	11	16	1	0.020897	0.611358	1	1	1	1	1	0	1.67992	chr19	54804874	NA	A	G	exonic	KIR2DL4\x3bLOC112268354
chr19	54803536	54807860	KIR2DL4\x3bLOC112268354	9	0	6	18	35	0	35	1	1	53	KIR2DL4\x3bLOC112268354:A0A024R4M5;0;chr19:54803536-54807860:54803536:54807860	7	0	4	11	16	0	16	0	0.020897	0.611358	A0A024R4M5	4324	54803536	54807860	18	35	11	16	1	0.020897	0.611358	1	1	1	1	1	0	1.67992	chr19	54804874	NA	A	G	exonic	KIR2DL4\x3bLOC112268354
chr19	54804868	54804877	KIR2DL4\x3bLOC112268354	9	0	6	18	35	0	35	1	1	53	KIR2DL4\x3bLOC112268354:P43629;helix;chr19:54804868-54804877:54804868:54804877	7	0	4	11	16	0	16	0	0.020897	0.611358	P43629	9	54804868	54804877	18	35	11	16	1	0.020897	0.611358	1	1	1	1	1	0	1.67992	chr19	54804874	NA	A	G	exonic	KIR2DL4\x3bLOC112268354
chr19	54803610	54812886	KIR2DL4\x3bLOC112268354	9	0	6	18	35	0	35	1	1	53	KIR2DL4\x3bLOC112268354:A0A0G2JPY8;proteome;chr19:54803610-54812886:54803610:54812886	7	0	4	11	16	0	16	0	0.020897	0.611358	A0A0G2JPY8	9276	54803610	54812886	18	35	11	16	1	0.020897	0.611358	1	1	1	1	1	0	1.67992	chr19	54804874	NA	A	G	exonic	KIR2DL4\x3bLOC112268354
chr19	54803536	54810621	KIR2DL4\x3bLOC112268354	9	0	6	18	35	0	35	1	1	53	KIR2DL4\x3bLOC112268354:A0A024R4N4;0;chr19:54803536-54810621:54803536:54810621	7	0	4	11	16	0	16	0	0.020897	0.611358	A0A024R4N4	7085	54803536	54810621	18	35	11	16	1	0.020897	0.611358	1	1	1	1	1	0	1.67992	chr19	54804874	NA	A	G	exonic	KIR2DL4\x3bLOC112268354
chr19	54803536	54811438	KIR2DL4\x3bLOC112268354	9	0	6	18	35	0	35	1	1	53	KIR2DL4\x3bLOC112268354:A0A0G2JLP2;proteome;chr19:54803536-54811438:54803536:54811438	7	0	4	11	16	0	16	0	0.020897	0.611358	A0A0G2JLP2	7902	54803536	54811438	18	35	11	16	1	0.020897	0.611358	1	1	1	1	1	0	1.67992	chr19	54804874	NA	A	G	exonic	KIR2DL4\x3bLOC112268354
chr19	54803536	54809388	KIR2DL4\x3bLOC112268354	9	0	6	18	35	0	35	1	1	53	KIR2DL4\x3bLOC112268354:A0A024R4N4;proteome;chr19:54803536-54809388:54803536:54809388	7	0	4	11	16	0	16	0	0.020897	0.611358	A0A024R4N4	5852	54803536	54809388	18	35	11	16	1	0.020897	0.611358	1	1	1	1	1	0	1.67992	chr19	54804874	NA	A	G	exonic	KIR2DL4\x3bLOC112268354
chr19	54793777	54808565	KIR2DL4\x3bLOC112268354	9	0	6	18	35	0	35	1	1	53	KIR2DL4\x3bLOC112268354:A0A024R4M5;proteome;chr19:54793777-54808565:54793777:54808565	7	0	4	11	16	0	16	0	0.020897	0.611358	A0A024R4M5	14788	54793777	54808565	18	35	11	16	1	0.020897	0.611358	1	1	1	1	1	0	1.67992	chr19	54804874	NA	A	G	exonic	KIR2DL4\x3bLOC112268354
chr19	54796119	54809123	KIR2DL4\x3bLOC112268354	9	0	6	18	35	0	35	1	1	53	KIR2DL4\x3bLOC112268354:A0A024R4M5;0;chr19:54796119-54809123:54796119:54809123	7	0	4	11	16	0	16	0	0.020897	0.611358	A0A024R4M5	13004	54796119	54809123	18	35	11	16	1	0.020897	0.611358	1	1	1	1	1	0	1.67992	chr19	54804874	NA	A	G	exonic	KIR2DL4\x3bLOC112268354
chr19	54803610	54812374	KIR2DL4\x3bLOC112268354	9	0	6	18	35	0	35	1	1	53	KIR2DL4\x3bLOC112268354:A0A0G2JPY8;0;chr19:54803610-54812374:54803610:54812374	7	0	4	11	16	0	16	0	0.020897	0.611358	A0A0G2JPY8	8764	54803610	54812374	18	35	11	16	1	0.020897	0.611358	1	1	1	1	1	0	1.67992	chr19	54804874	NA	A	G	exonic	KIR2DL4\x3bLOC112268354
chr19	54803610	54808140	KIR2DL4\x3bLOC112268354	9	0	6	18	35	0	35	1	1	53	KIR2DL4\x3bLOC112268354:P24071-5;proteome;chr19:54803610-54808140:54803610:54808140	7	0	4	11	16	0	16	0	0.020897	0.611358	P24071-5	4530	54803610	54808140	18	35	11	16	1	0.020897	0.611358	1	1	1	1	1	0	1.67992	chr19	54804874	NA	A	G	exonic	KIR2DL4\x3bLOC112268354
chr19	54804744	54804927	KIR2DL4\x3bLOC112268354	9	0	6	18	35	0	35	1	1	53	KIR2DL4\x3bLOC112268354:P43629;domain;chr19:54804744-54804927:54804744:54804927	7	0	4	11	16	0	16	0	0.020897	0.611358	P43629	183	54804744	54804927	18	35	11	16	1	0.020897	0.611358	1	1	1	1	1	0	1.67992	chr19	54804874	NA	A	G	exonic	KIR2DL4\x3bLOC112268354
chr19	54803610	54809403	KIR2DL4\x3bLOC112268354	9	0	6	18	35	0	35	1	1	53	KIR2DL4\x3bLOC112268354:P24071-5;proteome;chr19:54803610-54809403:54803610:54809403	7	0	4	11	16	0	16	0	0.020897	0.611358	P24071-5	5793	54803610	54809403	18	35	11	16	1	0.020897	0.611358	1	1	1	1	1	0	1.67992	chr19	54804874	NA	A	G	exonic	KIR2DL4\x3bLOC112268354
chr19	54803536	54812886	KIR2DL4\x3bLOC112268354	9	0	6	18	35	0	35	1	1	53	KIR2DL4\x3bLOC112268354:A0A0G2JPY8;proteome;chr19:54803536-54812886:54803536:54812886	7	0	4	11	16	0	16	0	0.020897	0.611358	A0A0G2JPY8	9350	54803536	54812886	18	35	11	16	1	0.020897	0.611358	1	1	1	1	1	0	1.67992	chr19	54804874	NA	A	G	exonic	KIR2DL4\x3bLOC112268354
chr19	54794856	54807860	KIR2DL4\x3bLOC112268354	9	0	6	18	35	0	35	1	1	53	KIR2DL4\x3bLOC112268354:A0A024R4M5;0;chr19:54794856-54807860:54794856:54807860	7	0	4	11	16	0	16	0	0.020897	0.611358	A0A024R4M5	13004	54794856	54807860	18	35	11	16	1	0.020897	0.611358	1	1	1	1	1	0	1.67992	chr19	54804874	NA	A	G	exonic	KIR2DL4\x3bLOC112268354
chr19	54803610	54810441	KIR2DL4\x3bLOC112268354	9	0	6	18	35	0	35	1	1	53	KIR2DL4\x3bLOC112268354:P24071;topo_dom;chr19:54803610-54810441:54803610:54810441	7	0	4	11	16	0	16	0	0.020897	0.611358	P24071	6831	54803610	54810441	18	35	11	16	1	0.020897	0.611358	1	1	1	1	1	0	1.67992	chr19	54804874	NA	A	G	exonic	KIR2DL4\x3bLOC112268354
chr19	54803536	54806121	KIR2DL4\x3bLOC112268354	9	0	6	18	35	0	35	1	1	53	KIR2DL4\x3bLOC112268354:A0A376A9V2;0;chr19:54803536-54806121:54803536:54806121	7	0	4	11	16	0	16	0	0.020897	0.611358	A0A376A9V2	2585	54803536	54806121	18	35	11	16	1	0.020897	0.611358	1	1	1	1	1	0	1.67992	chr19	54804874	NA	A	G	exonic	KIR2DL4\x3bLOC112268354
chr19	54803536	54806693	KIR2DL4\x3bLOC112268354	9	0	6	18	35	0	35	1	1	53	KIR2DL4\x3bLOC112268354:A0A5F9ZH53;0;chr19:54803536-54806693:54803536:54806693	7	0	4	11	16	0	16	0	0.020897	0.611358	A0A5F9ZH53	3157	54803536	54806693	18	35	11	16	1	0.020897	0.611358	1	1	1	1	1	0	1.67992	chr19	54804874	NA	A	G	exonic	KIR2DL4\x3bLOC112268354
chr19	54803536	54809403	KIR2DL4\x3bLOC112268354	9	0	6	18	35	0	35	1	1	53	KIR2DL4\x3bLOC112268354:P24071-5;proteome;chr19:54803536-54809403:54803536:54809403	7	0	4	11	16	0	16	0	0.020897	0.611358	P24071-5	5867	54803536	54809403	18	35	11	16	1	0.020897	0.611358	1	1	1	1	1	0	1.67992	chr19	54804874	NA	A	G	exonic	KIR2DL4\x3bLOC112268354
chr19	54803536	54812374	KIR2DL4\x3bLOC112268354	9	0	6	18	35	0	35	1	1	53	KIR2DL4\x3bLOC112268354:A0A0G2JPY8;0;chr19:54803536-54812374:54803536:54812374	7	0	4	11	16	0	16	0	0.020897	0.611358	A0A0G2JPY8	8838	54803536	54812374	18	35	11	16	1	0.020897	0.611358	1	1	1	1	1	0	1.67992	chr19	54804874	NA	A	G	exonic	KIR2DL4\x3bLOC112268354
chr19	54803536	54810951	KIR2DL4\x3bLOC112268354	9	0	6	18	35	0	35	1	1	53	KIR2DL4\x3bLOC112268354:A0A0G2JMW7;0;chr19:54803536-54810951:54803536:54810951	7	0	4	11	16	0	16	0	0.020897	0.611358	A0A0G2JMW7	7415	54803536	54810951	18	35	11	16	1	0.020897	0.611358	1	1	1	1	1	0	1.67992	chr19	54804874	NA	A	G	exonic	KIR2DL4\x3bLOC112268354
chr19	54803610	54809178	KIR2DL4\x3bLOC112268354	9	0	6	18	35	0	35	1	1	53	KIR2DL4\x3bLOC112268354:P24071;topo_dom;chr19:54803610-54809178:54803610:54809178	7	0	4	11	16	0	16	0	0.020897	0.611358	P24071	5568	54803610	54809178	18	35	11	16	1	0.020897	0.611358	1	1	1	1	1	0	1.67992	chr19	54804874	NA	A	G	exonic	KIR2DL4\x3bLOC112268354
chr19	54803610	54812181	KIR2DL4\x3bLOC112268354	9	0	6	18	35	0	35	1	1	53	KIR2DL4\x3bLOC112268354:P24071;proteome;chr19:54803610-54812181:54803610:54812181	7	0	4	11	16	0	16	0	0.020897	0.611358	P24071	8571	54803610	54812181	18	35	11	16	1	0.020897	0.611358	1	1	1	1	1	0	1.67992	chr19	54804874	NA	A	G	exonic	KIR2DL4\x3bLOC112268354
chr19	54803610	54806000	KIR2DL4\x3bLOC112268354	9	0	6	18	35	0	35	1	1	53	KIR2DL4\x3bLOC112268354:P24071;helix;chr19:54803610-54806000:54803610:54806000	7	0	4	11	16	0	16	0	0.020897	0.611358	P24071	2390	54803610	54806000	18	35	11	16	1	0.020897	0.611358	1	1	1	1	1	0	1.67992	chr19	54804874	NA	A	G	exonic	KIR2DL4\x3bLOC112268354
chr19	54803610	54810918	KIR2DL4\x3bLOC112268354	9	0	6	18	35	0	35	1	1	53	KIR2DL4\x3bLOC112268354:P24071;proteome;chr19:54803610-54810918:54803610:54810918	7	0	4	11	16	0	16	0	0.020897	0.611358	P24071	7308	54803610	54810918	18	35	11	16	1	0.020897	0.611358	1	1	1	1	1	0	1.67992	chr19	54804874	NA	A	G	exonic	KIR2DL4\x3bLOC112268354
chr19	54803610	54812729	KIR2DL4\x3bLOC112268354	9	0	6	18	35	0	35	1	1	53	KIR2DL4\x3bLOC112268354:Q14954;topo_dom;chr19:54803610-54812729:54803610:54812729	7	0	4	11	16	0	16	0	0.020897	0.611358	Q14954	9119	54803610	54812729	18	35	11	16	1	0.020897	0.611358	1	1	1	1	1	0	1.67992	chr19	54804874	NA	A	G	exonic	KIR2DL4\x3bLOC112268354
chr19	54803536	54809178	KIR2DL4\x3bLOC112268354	9	0	6	18	35	0	35	1	1	53	KIR2DL4\x3bLOC112268354:P24071;topo_dom;chr19:54803536-54809178:54803536:54809178	7	0	4	11	16	0	16	0	0.020897	0.611358	P24071	5642	54803536	54809178	18	35	11	16	1	0.020897	0.611358	1	1	1	1	1	0	1.67992	chr19	54804874	NA	A	G	exonic	KIR2DL4\x3bLOC112268354
chr19	54803536	54812181	KIR2DL4\x3bLOC112268354	9	0	6	18	35	0	35	1	1	53	KIR2DL4\x3bLOC112268354:P24071;proteome;chr19:54803536-54812181:54803536:54812181	7	0	4	11	16	0	16	0	0.020897	0.611358	P24071	8645	54803536	54812181	18	35	11	16	1	0.020897	0.611358	1	1	1	1	1	0	1.67992	chr19	54804874	NA	A	G	exonic	KIR2DL4\x3bLOC112268354
chr19	54803536	54810441	KIR2DL4\x3bLOC112268354	9	0	6	18	35	0	35	1	1	53	KIR2DL4\x3bLOC112268354:P24071;topo_dom;chr19:54803536-54810441:54803536:54810441	7	0	4	11	16	0	16	0	0.020897	0.611358	P24071	6905	54803536	54810441	18	35	11	16	1	0.020897	0.611358	1	1	1	1	1	0	1.67992	chr19	54804874	NA	A	G	exonic	KIR2DL4\x3bLOC112268354
chr19	54803536	54808140	KIR2DL4\x3bLOC112268354	9	0	6	18	35	0	35	1	1	53	KIR2DL4\x3bLOC112268354:P24071-5;proteome;chr19:54803536-54808140:54803536:54808140	7	0	4	11	16	0	16	0	0.020897	0.611358	P24071-5	4604	54803536	54808140	18	35	11	16	1	0.020897	0.611358	1	1	1	1	1	0	1.67992	chr19	54804874	NA	A	G	exonic	KIR2DL4\x3bLOC112268354
chr19	54803536	54806000	KIR2DL4\x3bLOC112268354	9	0	6	18	35	0	35	1	1	53	KIR2DL4\x3bLOC112268354:P24071;helix;chr19:54803536-54806000:54803536:54806000	7	0	4	11	16	0	16	0	0.020897	0.611358	P24071	2464	54803536	54806000	18	35	11	16	1	0.020897	0.611358	1	1	1	1	1	0	1.67992	chr19	54804874	NA	A	G	exonic	KIR2DL4\x3bLOC112268354
chr19	54803536	54810918	KIR2DL4\x3bLOC112268354	9	0	6	18	35	0	35	1	1	53	KIR2DL4\x3bLOC112268354:P24071;proteome;chr19:54803536-54810918:54803536:54810918	7	0	4	11	16	0	16	0	0.020897	0.611358	P24071	7382	54803536	54810918	18	35	11	16	1	0.020897	0.611358	1	1	1	1	1	0	1.67992	chr19	54804874	NA	A	G	exonic	KIR2DL4\x3bLOC112268354
chr19	54803536	54812729	KIR2DL4\x3bLOC112268354	9	0	6	18	35	0	35	1	1	53	KIR2DL4\x3bLOC112268354:Q14954;topo_dom;chr19:54803536-54812729:54803536:54812729	7	0	4	11	16	0	16	0	0.020897	0.611358	Q14954	9193	54803536	54812729	18	35	11	16	1	0.020897	0.611358	1	1	1	1	1	0	1.67992	chr19	54804874	NA	A	G	exonic	KIR2DL4\x3bLOC112268354
chr15	22786643	22829789	NIPA1	6	0	1	7	7	0	7	0.0236992	0.635854	14	NIPA1:Q7RTP0;proteome;chr15:22786643-22829789:22786643:22829789	6	0	1	7	7	0	7	0	0.0236992	0.635854	Q7RTP0	43146	22786643	22829789	7	7	7	7	0.0236992	0.0236992	0.635854	0.635854	1	1	1	1	1.62527	1.62527	chr15	22786677	NA	AGCG	A	exonic	NIPA1
chr15	22786643	22829789	NIPA1	6	0	1	7	7	0	7	0.0236992	0.635854	14	NIPA1:Q7RTP0;proteome;chr15:22786643-22829789:22786643:22829789	6	0	1	7	7	0	7	0	0.0236992	0.635854	Q7RTP0	43146	22786643	22829789	7	7	7	7	0.0236992	0.0236992	0.635854	0.635854	1	1	1	1	1.62527	1.62527	chr15	22786696	NA	G	A	exonic	NIPA1
chr15	22786225	22824752	NIPA1	6	0	1	7	7	0	7	0.0236992	0.635854	14	NIPA1:A0A024R344;proteome;chr15:22786225-22824752:22786225:22824752	6	0	1	7	7	0	7	0	0.0236992	0.635854	A0A024R344	38527	22786225	22824752	7	7	7	7	0.0236992	0.0236992	0.635854	0.635854	1	1	1	1	1.62527	1.62527	chr15	22786677	NA	AGCG	A	exonic	NIPA1
chr15	22786225	22824752	NIPA1	6	0	1	7	7	0	7	0.0236992	0.635854	14	NIPA1:A0A024R344;proteome;chr15:22786225-22824752:22786225:22824752	6	0	1	7	7	0	7	0	0.0236992	0.635854	A0A024R344	38527	22786225	22824752	7	7	7	7	0.0236992	0.0236992	0.635854	0.635854	1	1	1	1	1.62527	1.62527	chr15	22786696	NA	G	A	exonic	NIPA1
chr15	22786225	22829789	NIPA1	6	0	1	7	7	0	7	0.0236992	0.635854	14	NIPA1:A0A024R344;proteome;chr15:22786225-22829789:22786225:22829789	6	0	1	7	7	0	7	0	0.0236992	0.635854	A0A024R344	43564	22786225	22829789	7	7	7	7	0.0236992	0.0236992	0.635854	0.635854	1	1	1	1	1.62527	1.62527	chr15	22786677	NA	AGCG	A	exonic	NIPA1
chr15	22786225	22829789	NIPA1	6	0	1	7	7	0	7	0.0236992	0.635854	14	NIPA1:A0A024R344;proteome;chr15:22786225-22829789:22786225:22829789	6	0	1	7	7	0	7	0	0.0236992	0.635854	A0A024R344	43564	22786225	22829789	7	7	7	7	0.0236992	0.0236992	0.635854	0.635854	1	1	1	1	1.62527	1.62527	chr15	22786696	NA	G	A	exonic	NIPA1
chr15	22786656	22824236	NIPA1	6	0	1	7	7	0	7	0.0236992	0.635854	14	NIPA1:Q7RTP0;0;chr15:22786656-22824236:22786656:22824236	6	0	1	7	7	0	7	0	0.0236992	0.635854	Q7RTP0	37580	22786656	22824236	7	7	7	7	0.0236992	0.0236992	0.635854	0.635854	1	1	1	1	1.62527	1.62527	chr15	22786677	NA	AGCG	A	exonic	NIPA1
chr15	22786656	22824236	NIPA1	6	0	1	7	7	0	7	0.0236992	0.635854	14	NIPA1:Q7RTP0;0;chr15:22786656-22824236:22786656:22824236	6	0	1	7	7	0	7	0	0.0236992	0.635854	Q7RTP0	37580	22786656	22824236	7	7	7	7	0.0236992	0.0236992	0.635854	0.635854	1	1	1	1	1.62527	1.62527	chr15	22786696	NA	G	A	exonic	NIPA1
chr15	22786656	22786737	NIPA1	6	0	1	7	7	0	7	0.0236992	0.635854	14	NIPA1:Q7RTP0;topo_dom;chr15:22786656-22786737:22786656:22786737	6	0	1	7	7	0	7	0	0.0236992	0.635854	Q7RTP0	81	22786656	22786737	7	7	7	7	0.0236992	0.0236992	0.635854	0.635854	1	1	1	1	1.62527	1.62527	chr15	22786677	NA	AGCG	A	exonic	NIPA1
chr15	22786656	22786737	NIPA1	6	0	1	7	7	0	7	0.0236992	0.635854	14	NIPA1:Q7RTP0;topo_dom;chr15:22786656-22786737:22786656:22786737	6	0	1	7	7	0	7	0	0.0236992	0.635854	Q7RTP0	81	22786656	22786737	7	7	7	7	0.0236992	0.0236992	0.635854	0.635854	1	1	1	1	1.62527	1.62527	chr15	22786696	NA	G	A	exonic	NIPA1
chr15	21439882	21439885	POTEB3	7	3	0	10	13	0	13	0.241553	0.486439	23	POTEB3:A0JP26;UniProt_Release2020_04_hg38_combined;chr15:21439882-21439885:21439882:21439885	7	0	0	7	7	0	7	0	0.0236992	1	A0JP26	3	21439882	21439885	10	13	7	7	0.241553	0.0236992	1	0.486439	1	1	1	1	0.616987	1.62527	chr15	21439885	NA	T	C	exonic	POTEB3
chr16	67842554	67843496	THAP11	4	0	1	5	3	0	3	0.0240121	0.277778	8	THAP11:Q96EK4;0;chr16:67842554-67843496:67842554:67843496	4	0	1	5	3	0	3	0	0.0240121	0.277778	Q96EK4	942	67842554	67843496	5	3	5	3	0.0240121	0.0240121	0.277778	0.277778	1	1	1	1	1.61957	1.61957	chr16	67842923	NA	G	*	exonic	THAP11
chr16	67842554	67843496	THAP11	4	0	1	5	3	0	3	0.0240121	0.277778	8	THAP11:Q96EK4;0;chr16:67842554-67843496:67842554:67843496	4	0	1	5	3	0	3	0	0.0240121	0.277778	Q96EK4	942	67842554	67843496	5	3	5	3	0.0240121	0.0240121	0.277778	0.277778	1	1	1	1	1.61957	1.61957	chr16	67842923	NA	G	GCAGCAGCAGCAGCAGCAGCAGCAA	exonic	THAP11
chr16	67842554	67843496	THAP11	4	0	1	5	3	0	3	0.0240121	0.277778	8	THAP11:Q96EK4;0;chr16:67842554-67843496:67842554:67843496	4	0	1	5	3	0	3	0	0.0240121	0.277778	Q96EK4	942	67842554	67843496	5	3	5	3	0.0240121	0.0240121	0.277778	0.277778	1	1	1	1	1.61957	1.61957	chr16	67842926	NA	G	GCAA	exonic	THAP11
chr16	67840810	67847693	THAP11	4	0	1	5	3	0	3	0.0240121	0.277778	8	THAP11:H3BQ72;UniProt_Release2020_04_hg19_combined;chr16:67840810-67847693:67840810:67847693	4	0	1	5	3	0	3	0	0.0240121	0.277778	H3BQ72	6883	67840810	67847693	5	3	5	3	0.0240121	0.0240121	0.277778	0.277778	1	1	1	1	1.61957	1.61957	chr16	67842923	NA	G	*	exonic	THAP11
chr16	67840810	67847693	THAP11	4	0	1	5	3	0	3	0.0240121	0.277778	8	THAP11:H3BQ72;UniProt_Release2020_04_hg19_combined;chr16:67840810-67847693:67840810:67847693	4	0	1	5	3	0	3	0	0.0240121	0.277778	H3BQ72	6883	67840810	67847693	5	3	5	3	0.0240121	0.0240121	0.277778	0.277778	1	1	1	1	1.61957	1.61957	chr16	67842923	NA	G	GCAGCAGCAGCAGCAGCAGCAGCAA	exonic	THAP11
chr16	67840810	67847693	THAP11	4	0	1	5	3	0	3	0.0240121	0.277778	8	THAP11:H3BQ72;UniProt_Release2020_04_hg19_combined;chr16:67840810-67847693:67840810:67847693	4	0	1	5	3	0	3	0	0.0240121	0.277778	H3BQ72	6883	67840810	67847693	5	3	5	3	0.0240121	0.0240121	0.277778	0.277778	1	1	1	1	1.61957	1.61957	chr16	67842926	NA	G	GCAA	exonic	THAP11
chr16	67841002	67847693	THAP11	4	0	1	5	3	0	3	0.0240121	0.277778	8	THAP11:H3BNU6;UniProt_Release2020_04_hg19_combined;chr16:67841002-67847693:67841002:67847693	4	0	1	5	3	0	3	0	0.0240121	0.277778	H3BNU6	6691	67841002	67847693	5	3	5	3	0.0240121	0.0240121	0.277778	0.277778	1	1	1	1	1.61957	1.61957	chr16	67842923	NA	G	*	exonic	THAP11
chr16	67841002	67847693	THAP11	4	0	1	5	3	0	3	0.0240121	0.277778	8	THAP11:H3BNU6;UniProt_Release2020_04_hg19_combined;chr16:67841002-67847693:67841002:67847693	4	0	1	5	3	0	3	0	0.0240121	0.277778	H3BNU6	6691	67841002	67847693	5	3	5	3	0.0240121	0.0240121	0.277778	0.277778	1	1	1	1	1.61957	1.61957	chr16	67842923	NA	G	GCAGCAGCAGCAGCAGCAGCAGCAA	exonic	THAP11
chr16	67841002	67847693	THAP11	4	0	1	5	3	0	3	0.0240121	0.277778	8	THAP11:H3BNU6;UniProt_Release2020_04_hg19_combined;chr16:67841002-67847693:67841002:67847693	4	0	1	5	3	0	3	0	0.0240121	0.277778	H3BNU6	6691	67841002	67847693	5	3	5	3	0.0240121	0.0240121	0.277778	0.277778	1	1	1	1	1.61957	1.61957	chr16	67842926	NA	G	GCAA	exonic	THAP11
chr16	67842319	67844195	THAP11	4	0	1	5	3	0	3	0.0240121	0.277778	8	THAP11:Q96EK4;proteome;chr16:67842319-67844195:67842319:67844195	4	0	1	5	3	0	3	0	0.0240121	0.277778	Q96EK4	1876	67842319	67844195	5	3	5	3	0.0240121	0.0240121	0.277778	0.277778	1	1	1	1	1.61957	1.61957	chr16	67842923	NA	G	*	exonic	THAP11
chr16	67842319	67844195	THAP11	4	0	1	5	3	0	3	0.0240121	0.277778	8	THAP11:Q96EK4;proteome;chr16:67842319-67844195:67842319:67844195	4	0	1	5	3	0	3	0	0.0240121	0.277778	Q96EK4	1876	67842319	67844195	5	3	5	3	0.0240121	0.0240121	0.277778	0.277778	1	1	1	1	1.61957	1.61957	chr16	67842923	NA	G	GCAGCAGCAGCAGCAGCAGCAGCAA	exonic	THAP11
chr16	67842319	67844195	THAP11	4	0	1	5	3	0	3	0.0240121	0.277778	8	THAP11:Q96EK4;proteome;chr16:67842319-67844195:67842319:67844195	4	0	1	5	3	0	3	0	0.0240121	0.277778	Q96EK4	1876	67842319	67844195	5	3	5	3	0.0240121	0.0240121	0.277778	0.277778	1	1	1	1	1.61957	1.61957	chr16	67842926	NA	G	GCAA	exonic	THAP11
chr16	67840780	67847693	THAP11	4	0	1	5	3	0	3	0.0240121	0.277778	8	THAP11:I3L1M2;UniProt_Release2020_04_hg19_combined;chr16:67840780-67847693:67840780:67847693	4	0	1	5	3	0	3	0	0.0240121	0.277778	I3L1M2	6913	67840780	67847693	5	3	5	3	0.0240121	0.0240121	0.277778	0.277778	1	1	1	1	1.61957	1.61957	chr16	67842923	NA	G	*	exonic	THAP11
chr16	67840780	67847693	THAP11	4	0	1	5	3	0	3	0.0240121	0.277778	8	THAP11:I3L1M2;UniProt_Release2020_04_hg19_combined;chr16:67840780-67847693:67840780:67847693	4	0	1	5	3	0	3	0	0.0240121	0.277778	I3L1M2	6913	67840780	67847693	5	3	5	3	0.0240121	0.0240121	0.277778	0.277778	1	1	1	1	1.61957	1.61957	chr16	67842923	NA	G	GCAGCAGCAGCAGCAGCAGCAGCAA	exonic	THAP11
chr16	67840780	67847693	THAP11	4	0	1	5	3	0	3	0.0240121	0.277778	8	THAP11:I3L1M2;UniProt_Release2020_04_hg19_combined;chr16:67840780-67847693:67840780:67847693	4	0	1	5	3	0	3	0	0.0240121	0.277778	I3L1M2	6913	67840780	67847693	5	3	5	3	0.0240121	0.0240121	0.277778	0.277778	1	1	1	1	1.61957	1.61957	chr16	67842926	NA	G	GCAA	exonic	THAP11
chr16	67841070	67847693	THAP11	4	0	1	5	3	0	3	0.0240121	0.277778	8	THAP11:J3KQF4;UniProt_Release2020_04_hg19_combined;chr16:67841070-67847693:67841070:67847693	4	0	1	5	3	0	3	0	0.0240121	0.277778	J3KQF4	6623	67841070	67847693	5	3	5	3	0.0240121	0.0240121	0.277778	0.277778	1	1	1	1	1.61957	1.61957	chr16	67842923	NA	G	*	exonic	THAP11
chr16	67841070	67847693	THAP11	4	0	1	5	3	0	3	0.0240121	0.277778	8	THAP11:J3KQF4;UniProt_Release2020_04_hg19_combined;chr16:67841070-67847693:67841070:67847693	4	0	1	5	3	0	3	0	0.0240121	0.277778	J3KQF4	6623	67841070	67847693	5	3	5	3	0.0240121	0.0240121	0.277778	0.277778	1	1	1	1	1.61957	1.61957	chr16	67842923	NA	G	GCAGCAGCAGCAGCAGCAGCAGCAA	exonic	THAP11
chr16	67841070	67847693	THAP11	4	0	1	5	3	0	3	0.0240121	0.277778	8	THAP11:J3KQF4;UniProt_Release2020_04_hg19_combined;chr16:67841070-67847693:67841070:67847693	4	0	1	5	3	0	3	0	0.0240121	0.277778	J3KQF4	6623	67841070	67847693	5	3	5	3	0.0240121	0.0240121	0.277778	0.277778	1	1	1	1	1.61957	1.61957	chr16	67842926	NA	G	GCAA	exonic	THAP11
chr16	67841007	67847693	THAP11	4	0	1	5	3	0	3	0.0240121	0.277778	8	THAP11:B4DXD0;UniProt_Release2020_04_hg19_combined;chr16:67841007-67847693:67841007:67847693	4	0	1	5	3	0	3	0	0.0240121	0.277778	B4DXD0	6686	67841007	67847693	5	3	5	3	0.0240121	0.0240121	0.277778	0.277778	1	1	1	1	1.61957	1.61957	chr16	67842923	NA	G	*	exonic	THAP11
chr16	67841007	67847693	THAP11	4	0	1	5	3	0	3	0.0240121	0.277778	8	THAP11:B4DXD0;UniProt_Release2020_04_hg19_combined;chr16:67841007-67847693:67841007:67847693	4	0	1	5	3	0	3	0	0.0240121	0.277778	B4DXD0	6686	67841007	67847693	5	3	5	3	0.0240121	0.0240121	0.277778	0.277778	1	1	1	1	1.61957	1.61957	chr16	67842923	NA	G	GCAGCAGCAGCAGCAGCAGCAGCAA	exonic	THAP11
chr16	67841007	67847693	THAP11	4	0	1	5	3	0	3	0.0240121	0.277778	8	THAP11:B4DXD0;UniProt_Release2020_04_hg19_combined;chr16:67841007-67847693:67841007:67847693	4	0	1	5	3	0	3	0	0.0240121	0.277778	B4DXD0	6686	67841007	67847693	5	3	5	3	0.0240121	0.0240121	0.277778	0.277778	1	1	1	1	1.61957	1.61957	chr16	67842926	NA	G	GCAA	exonic	THAP11
chr16	67832509	67847693	THAP11	4	0	1	5	3	0	3	0.0240121	0.277778	8	THAP11:H3BQ71;proteome;chr16:67832509-67847693:67832509:67847693	4	0	1	5	3	0	3	0	0.0240121	0.277778	H3BQ71	15184	67832509	67847693	5	3	5	3	0.0240121	0.0240121	0.277778	0.277778	1	1	1	1	1.61957	1.61957	chr16	67842923	NA	G	*	exonic	THAP11
chr16	67832509	67847693	THAP11	4	0	1	5	3	0	3	0.0240121	0.277778	8	THAP11:H3BQ71;proteome;chr16:67832509-67847693:67832509:67847693	4	0	1	5	3	0	3	0	0.0240121	0.277778	H3BQ71	15184	67832509	67847693	5	3	5	3	0.0240121	0.0240121	0.277778	0.277778	1	1	1	1	1.61957	1.61957	chr16	67842923	NA	G	GCAGCAGCAGCAGCAGCAGCAGCAA	exonic	THAP11
chr16	67832509	67847693	THAP11	4	0	1	5	3	0	3	0.0240121	0.277778	8	THAP11:H3BQ71;proteome;chr16:67832509-67847693:67832509:67847693	4	0	1	5	3	0	3	0	0.0240121	0.277778	H3BQ71	15184	67832509	67847693	5	3	5	3	0.0240121	0.0240121	0.277778	0.277778	1	1	1	1	1.61957	1.61957	chr16	67842926	NA	G	GCAA	exonic	THAP11
chr16	67841009	67847693	THAP11	4	0	1	5	3	0	3	0.0240121	0.277778	8	THAP11:J3QQL6;UniProt_Release2020_04_hg19_combined;chr16:67841009-67847693:67841009:67847693	4	0	1	5	3	0	3	0	0.0240121	0.277778	J3QQL6	6684	67841009	67847693	5	3	5	3	0.0240121	0.0240121	0.277778	0.277778	1	1	1	1	1.61957	1.61957	chr16	67842923	NA	G	*	exonic	THAP11
chr16	67841009	67847693	THAP11	4	0	1	5	3	0	3	0.0240121	0.277778	8	THAP11:J3QQL6;UniProt_Release2020_04_hg19_combined;chr16:67841009-67847693:67841009:67847693	4	0	1	5	3	0	3	0	0.0240121	0.277778	J3QQL6	6684	67841009	67847693	5	3	5	3	0.0240121	0.0240121	0.277778	0.277778	1	1	1	1	1.61957	1.61957	chr16	67842923	NA	G	GCAGCAGCAGCAGCAGCAGCAGCAA	exonic	THAP11
chr16	67841009	67847693	THAP11	4	0	1	5	3	0	3	0.0240121	0.277778	8	THAP11:J3QQL6;UniProt_Release2020_04_hg19_combined;chr16:67841009-67847693:67841009:67847693	4	0	1	5	3	0	3	0	0.0240121	0.277778	J3QQL6	6684	67841009	67847693	5	3	5	3	0.0240121	0.0240121	0.277778	0.277778	1	1	1	1	1.61957	1.61957	chr16	67842926	NA	G	GCAA	exonic	THAP11
chr16	67832461	67847693	THAP11	4	0	1	5	3	0	3	0.0240121	0.277778	8	THAP11:H3BMP6;proteome;chr16:67832461-67847693:67832461:67847693	4	0	1	5	3	0	3	0	0.0240121	0.277778	H3BMP6	15232	67832461	67847693	5	3	5	3	0.0240121	0.0240121	0.277778	0.277778	1	1	1	1	1.61957	1.61957	chr16	67842923	NA	G	*	exonic	THAP11
chr16	67832461	67847693	THAP11	4	0	1	5	3	0	3	0.0240121	0.277778	8	THAP11:H3BMP6;proteome;chr16:67832461-67847693:67832461:67847693	4	0	1	5	3	0	3	0	0.0240121	0.277778	H3BMP6	15232	67832461	67847693	5	3	5	3	0.0240121	0.0240121	0.277778	0.277778	1	1	1	1	1.61957	1.61957	chr16	67842923	NA	G	GCAGCAGCAGCAGCAGCAGCAGCAA	exonic	THAP11
chr16	67832461	67847693	THAP11	4	0	1	5	3	0	3	0.0240121	0.277778	8	THAP11:H3BMP6;proteome;chr16:67832461-67847693:67832461:67847693	4	0	1	5	3	0	3	0	0.0240121	0.277778	H3BMP6	15232	67832461	67847693	5	3	5	3	0.0240121	0.0240121	0.277778	0.277778	1	1	1	1	1.61957	1.61957	chr16	67842926	NA	G	GCAA	exonic	THAP11
chr16	67841030	67847693	THAP11	4	0	1	5	3	0	3	0.0240121	0.277778	8	THAP11:J3QSH8;UniProt_Release2020_04_hg19_combined;chr16:67841030-67847693:67841030:67847693	4	0	1	5	3	0	3	0	0.0240121	0.277778	J3QSH8	6663	67841030	67847693	5	3	5	3	0.0240121	0.0240121	0.277778	0.277778	1	1	1	1	1.61957	1.61957	chr16	67842923	NA	G	*	exonic	THAP11
chr16	67841030	67847693	THAP11	4	0	1	5	3	0	3	0.0240121	0.277778	8	THAP11:J3QSH8;UniProt_Release2020_04_hg19_combined;chr16:67841030-67847693:67841030:67847693	4	0	1	5	3	0	3	0	0.0240121	0.277778	J3QSH8	6663	67841030	67847693	5	3	5	3	0.0240121	0.0240121	0.277778	0.277778	1	1	1	1	1.61957	1.61957	chr16	67842923	NA	G	GCAGCAGCAGCAGCAGCAGCAGCAA	exonic	THAP11
chr16	67841030	67847693	THAP11	4	0	1	5	3	0	3	0.0240121	0.277778	8	THAP11:J3QSH8;UniProt_Release2020_04_hg19_combined;chr16:67841030-67847693:67841030:67847693	4	0	1	5	3	0	3	0	0.0240121	0.277778	J3QSH8	6663	67841030	67847693	5	3	5	3	0.0240121	0.0240121	0.277778	0.277778	1	1	1	1	1.61957	1.61957	chr16	67842926	NA	G	GCAA	exonic	THAP11
chr16	67841052	67847693	THAP11	4	0	1	5	3	0	3	0.0240121	0.277778	8	THAP11:B4DXD0;UniProt_Release2020_04_hg19_combined;chr16:67841052-67847693:67841052:67847693	4	0	1	5	3	0	3	0	0.0240121	0.277778	B4DXD0	6641	67841052	67847693	5	3	5	3	0.0240121	0.0240121	0.277778	0.277778	1	1	1	1	1.61957	1.61957	chr16	67842923	NA	G	*	exonic	THAP11
chr16	67841052	67847693	THAP11	4	0	1	5	3	0	3	0.0240121	0.277778	8	THAP11:B4DXD0;UniProt_Release2020_04_hg19_combined;chr16:67841052-67847693:67841052:67847693	4	0	1	5	3	0	3	0	0.0240121	0.277778	B4DXD0	6641	67841052	67847693	5	3	5	3	0.0240121	0.0240121	0.277778	0.277778	1	1	1	1	1.61957	1.61957	chr16	67842923	NA	G	GCAGCAGCAGCAGCAGCAGCAGCAA	exonic	THAP11
chr16	67841052	67847693	THAP11	4	0	1	5	3	0	3	0.0240121	0.277778	8	THAP11:B4DXD0;UniProt_Release2020_04_hg19_combined;chr16:67841052-67847693:67841052:67847693	4	0	1	5	3	0	3	0	0.0240121	0.277778	B4DXD0	6641	67841052	67847693	5	3	5	3	0.0240121	0.0240121	0.277778	0.277778	1	1	1	1	1.61957	1.61957	chr16	67842926	NA	G	GCAA	exonic	THAP11
chr16	67842320	67844195	THAP11	4	0	1	5	3	0	3	0.0240121	0.277778	8	THAP11:B4DXD0;UniProt_Release2020_04_hg19_combined;chr16:67842320-67844195:67842320:67844195	4	0	1	5	3	0	3	0	0.0240121	0.277778	B4DXD0	1875	67842320	67844195	5	3	5	3	0.0240121	0.0240121	0.277778	0.277778	1	1	1	1	1.61957	1.61957	chr16	67842923	NA	G	*	exonic	THAP11
chr16	67842320	67844195	THAP11	4	0	1	5	3	0	3	0.0240121	0.277778	8	THAP11:B4DXD0;UniProt_Release2020_04_hg19_combined;chr16:67842320-67844195:67842320:67844195	4	0	1	5	3	0	3	0	0.0240121	0.277778	B4DXD0	1875	67842320	67844195	5	3	5	3	0.0240121	0.0240121	0.277778	0.277778	1	1	1	1	1.61957	1.61957	chr16	67842923	NA	G	GCAGCAGCAGCAGCAGCAGCAGCAA	exonic	THAP11
chr16	67842320	67844195	THAP11	4	0	1	5	3	0	3	0.0240121	0.277778	8	THAP11:B4DXD0;UniProt_Release2020_04_hg19_combined;chr16:67842320-67844195:67842320:67844195	4	0	1	5	3	0	3	0	0.0240121	0.277778	B4DXD0	1875	67842320	67844195	5	3	5	3	0.0240121	0.0240121	0.277778	0.277778	1	1	1	1	1.61957	1.61957	chr16	67842926	NA	G	GCAA	exonic	THAP11
chr16	67841010	67847693	THAP11	4	0	1	5	3	0	3	0.0240121	0.277778	8	THAP11:H3BNS9;UniProt_Release2020_04_hg19_combined;chr16:67841010-67847693:67841010:67847693	4	0	1	5	3	0	3	0	0.0240121	0.277778	H3BNS9	6683	67841010	67847693	5	3	5	3	0.0240121	0.0240121	0.277778	0.277778	1	1	1	1	1.61957	1.61957	chr16	67842923	NA	G	*	exonic	THAP11
chr16	67841010	67847693	THAP11	4	0	1	5	3	0	3	0.0240121	0.277778	8	THAP11:H3BNS9;UniProt_Release2020_04_hg19_combined;chr16:67841010-67847693:67841010:67847693	4	0	1	5	3	0	3	0	0.0240121	0.277778	H3BNS9	6683	67841010	67847693	5	3	5	3	0.0240121	0.0240121	0.277778	0.277778	1	1	1	1	1.61957	1.61957	chr16	67842923	NA	G	GCAGCAGCAGCAGCAGCAGCAGCAA	exonic	THAP11
chr16	67841010	67847693	THAP11	4	0	1	5	3	0	3	0.0240121	0.277778	8	THAP11:H3BNS9;UniProt_Release2020_04_hg19_combined;chr16:67841010-67847693:67841010:67847693	4	0	1	5	3	0	3	0	0.0240121	0.277778	H3BNS9	6683	67841010	67847693	5	3	5	3	0.0240121	0.0240121	0.277778	0.277778	1	1	1	1	1.61957	1.61957	chr16	67842926	NA	G	GCAA	exonic	THAP11
chr16	67841026	67847693	THAP11	4	0	1	5	3	0	3	0.0240121	0.277778	8	THAP11:Q2TAA8;UniProt_Release2020_04_hg19_combined;chr16:67841026-67847693:67841026:67847693	4	0	1	5	3	0	3	0	0.0240121	0.277778	Q2TAA8	6667	67841026	67847693	5	3	5	3	0.0240121	0.0240121	0.277778	0.277778	1	1	1	1	1.61957	1.61957	chr16	67842923	NA	G	*	exonic	THAP11
chr16	67841026	67847693	THAP11	4	0	1	5	3	0	3	0.0240121	0.277778	8	THAP11:Q2TAA8;UniProt_Release2020_04_hg19_combined;chr16:67841026-67847693:67841026:67847693	4	0	1	5	3	0	3	0	0.0240121	0.277778	Q2TAA8	6667	67841026	67847693	5	3	5	3	0.0240121	0.0240121	0.277778	0.277778	1	1	1	1	1.61957	1.61957	chr16	67842923	NA	G	GCAGCAGCAGCAGCAGCAGCAGCAA	exonic	THAP11
chr16	67841026	67847693	THAP11	4	0	1	5	3	0	3	0.0240121	0.277778	8	THAP11:Q2TAA8;UniProt_Release2020_04_hg19_combined;chr16:67841026-67847693:67841026:67847693	4	0	1	5	3	0	3	0	0.0240121	0.277778	Q2TAA8	6667	67841026	67847693	5	3	5	3	0.0240121	0.0240121	0.277778	0.277778	1	1	1	1	1.61957	1.61957	chr16	67842926	NA	G	GCAA	exonic	THAP11
chr16	67840667	67847693	THAP11	4	0	1	5	3	0	3	0.0240121	0.277778	8	THAP11:E7ENJ7;UniProt_Release2020_04_hg19_combined;chr16:67840667-67847693:67840667:67847693	4	0	1	5	3	0	3	0	0.0240121	0.277778	E7ENJ7	7026	67840667	67847693	5	3	5	3	0.0240121	0.0240121	0.277778	0.277778	1	1	1	1	1.61957	1.61957	chr16	67842923	NA	G	*	exonic	THAP11
chr16	67840667	67847693	THAP11	4	0	1	5	3	0	3	0.0240121	0.277778	8	THAP11:E7ENJ7;UniProt_Release2020_04_hg19_combined;chr16:67840667-67847693:67840667:67847693	4	0	1	5	3	0	3	0	0.0240121	0.277778	E7ENJ7	7026	67840667	67847693	5	3	5	3	0.0240121	0.0240121	0.277778	0.277778	1	1	1	1	1.61957	1.61957	chr16	67842923	NA	G	GCAGCAGCAGCAGCAGCAGCAGCAA	exonic	THAP11
chr16	67840667	67847693	THAP11	4	0	1	5	3	0	3	0.0240121	0.277778	8	THAP11:E7ENJ7;UniProt_Release2020_04_hg19_combined;chr16:67840667-67847693:67840667:67847693	4	0	1	5	3	0	3	0	0.0240121	0.277778	E7ENJ7	7026	67840667	67847693	5	3	5	3	0.0240121	0.0240121	0.277778	0.277778	1	1	1	1	1.61957	1.61957	chr16	67842926	NA	G	GCAA	exonic	THAP11
chr1	91511684	91511789	CDC7	6	0	0	6	6	0	6	0.0454917	1	12	CDC7:O00311;helix;chr1:91511684-91511789:91511684:91511789	6	0	0	6	5	0	5	0	0.0261783	1	O00311	105	91511684	91511789	6	6	6	5	0.0454917	0.0261783	1	1	1	1	1	1	1.34207	1.58206	chr1	91511686	NA	T	G	exonic	CDC7
chr1	91501137	91511823	CDC7	6	0	0	6	6	0	6	0.0454917	1	12	CDC7:B1AMW7;proteome;chr1:91501137-91511823:91501137:91511823	6	0	0	6	5	0	5	0	0.0261783	1	B1AMW7	10686	91501137	91511823	6	6	6	5	0.0454917	0.0261783	1	1	1	1	1	1	1.34207	1.58206	chr1	91511686	NA	T	G	exonic	CDC7
chr1	148533007	148551208	NBPF14	8	3	1	14	31	0	31	1	1	45	NBPF14:A0A075B757;domain;chr1:148533007-148551208:148533007:148551208	5	0	1	6	5	0	5	0	0.0261783	0.484127	A0A075B757	18201	148533007	148551208	14	31	6	5	1	0.0261783	0.484127	1	1	1	1	1	0	1.58206	chr1	148534761	NA	G	C	exonic	NBPF14
chr1	148533007	148551208	NBPF14	8	3	1	14	31	0	31	1	1	45	NBPF14:A0A075B757;domain;chr1:148533007-148551208:148533007:148551208	5	0	1	6	5	0	5	0	0.0261783	0.484127	A0A075B757	18201	148533007	148551208	14	31	6	5	1	0.0261783	0.484127	1	1	1	1	1	0	1.58206	chr1	148537901	NA	G	C	exonic	NBPF14
chr1	148533244	148551250	NBPF14	8	3	1	14	31	0	31	1	1	45	NBPF14:A0A075B757;region;chr1:148533244-148551250:148533244:148551250	5	0	1	6	5	0	5	0	0.0261783	0.484127	A0A075B757	18006	148533244	148551250	14	31	6	5	1	0.0261783	0.484127	1	1	1	1	1	0	1.58206	chr1	148534761	NA	G	C	exonic	NBPF14
chr1	148533244	148551250	NBPF14	8	3	1	14	31	0	31	1	1	45	NBPF14:A0A075B757;region;chr1:148533244-148551250:148533244:148551250	5	0	1	6	5	0	5	0	0.0261783	0.484127	A0A075B757	18006	148533244	148551250	14	31	6	5	1	0.0261783	0.484127	1	1	1	1	1	0	1.58206	chr1	148537901	NA	G	C	exonic	NBPF14
chr9	136291355	136291358	CCDC187	10	8	10	83	226	0	226	1	1	309	CCDC187:Q76LX8;UniProt_Release2020_04_hg19_combined;chr9:136291355-136291358:136291355:136291358	7	0	2	9	13	0	13	0	0.0299407	0.730992	Q76LX8	3	136291355	136291358	83	226	9	13	1	0.0299407	0.730992	1	1	1	1	1	0	1.52374	chr9	136291358	NA	C	T	exonic	CCDC187
chr9	34889623	34895075	FAM205C	9	2	3	15	39	0	39	1	1	54	FAM205C:A0A0U1RRG8;domain;chr9:34889623-34895075:34889623:34895075	7	0	1	8	10	0	10	0	0.0299539	0.825514	A0A0U1RRG8	5452	34889623	34895075	15	39	8	10	1	0.0299539	0.825514	1	1	1	1	1	0	1.52355	chr9	34893048	NA	GC	G	exonic	FAM205C
chr9	34889623	34895075	FAM205C	9	2	3	15	39	0	39	1	1	54	FAM205C:A0A0U1RRG8;domain;chr9:34889623-34895075:34889623:34895075	7	0	1	8	10	0	10	0	0.0299539	0.825514	A0A0U1RRG8	5452	34889623	34895075	15	39	8	10	1	0.0299539	0.825514	1	1	1	1	1	0	1.52355	chr9	34893150	NA	T	C	exonic	FAM205C
chr9	34889620	34895072	FAM205C	9	2	3	15	39	0	39	1	1	54	FAM205C:A0A0U1RRG8;UniProt_Release2020_04_hg19_combined;chr9:34889620-34895072:34889620:34895072	7	0	1	8	10	0	10	0	0.0299539	0.825514	A0A0U1RRG8	5452	34889620	34895072	15	39	8	10	1	0.0299539	0.825514	1	1	1	1	1	0	1.52355	chr9	34893048	NA	GC	G	exonic	FAM205C
chr9	34889620	34895072	FAM205C	9	2	3	15	39	0	39	1	1	54	FAM205C:A0A0U1RRG8;UniProt_Release2020_04_hg19_combined;chr9:34889620-34895072:34889620:34895072	7	0	1	8	10	0	10	0	0.0299539	0.825514	A0A0U1RRG8	5452	34889620	34895072	15	39	8	10	1	0.0299539	0.825514	1	1	1	1	1	0	1.52355	chr9	34893150	NA	T	C	exonic	FAM205C
chr9	34893043	34895072	FAM205C	9	2	3	15	39	0	39	1	1	54	FAM205C:A0A0U1RRK5;UniProt_Release2020_04_hg19_combined;chr9:34893043-34895072:34893043:34895072	7	0	1	8	10	0	10	0	0.0299539	0.825514	A0A0U1RRK5	2029	34893043	34895072	15	39	8	10	1	0.0299539	0.825514	1	1	1	1	1	0	1.52355	chr9	34893048	NA	GC	G	exonic	FAM205C
chr9	34893043	34895072	FAM205C	9	2	3	15	39	0	39	1	1	54	FAM205C:A0A0U1RRK5;UniProt_Release2020_04_hg19_combined;chr9:34893043-34895072:34893043:34895072	7	0	1	8	10	0	10	0	0.0299539	0.825514	A0A0U1RRK5	2029	34893043	34895072	15	39	8	10	1	0.0299539	0.825514	1	1	1	1	1	0	1.52355	chr9	34893150	NA	T	C	exonic	FAM205C
chr9	34893046	34895075	FAM205C	9	2	3	15	39	0	39	1	1	54	FAM205C:A0A0U1RRK5;domain;chr9:34893046-34895075:34893046:34895075	7	0	1	8	10	0	10	0	0.0299539	0.825514	A0A0U1RRK5	2029	34893046	34895075	15	39	8	10	1	0.0299539	0.825514	1	1	1	1	1	0	1.52355	chr9	34893048	NA	GC	G	exonic	FAM205C
chr9	34893046	34895075	FAM205C	9	2	3	15	39	0	39	1	1	54	FAM205C:A0A0U1RRK5;domain;chr9:34893046-34895075:34893046:34895075	7	0	1	8	10	0	10	0	0.0299539	0.825514	A0A0U1RRK5	2029	34893046	34895075	15	39	8	10	1	0.0299539	0.825514	1	1	1	1	1	0	1.52355	chr9	34893150	NA	T	C	exonic	FAM205C
chr9	67859426	67901464	ANKRD20A1\x3bANKRD20A3	2	0	2	4	2	0	2	0.0385113	0.0714286	6	ANKRD20A1\x3bANKRD20A3:Q5TYW2;0;chr9:67859426-67901464:67859426:67901464	2	0	2	4	2	0	2	0	0.0385113	0.0714286	Q5TYW2	42038	67859426	67901464	4	2	4	2	0.0385113	0.0385113	0.0714286	0.0714286	1	1	1	1	1.41441	1.41441	chr9	67901274	NA	T	C	exonic	ANKRD20A1\x3bANKRD20A3
chr9	67859426	67901464	ANKRD20A1\x3bANKRD20A3	2	0	2	4	2	0	2	0.0385113	0.0714286	6	ANKRD20A1\x3bANKRD20A3:Q5TYW2;0;chr9:67859426-67901464:67859426:67901464	2	0	2	4	2	0	2	0	0.0385113	0.0714286	Q5TYW2	42038	67859426	67901464	4	2	4	2	0.0385113	0.0385113	0.0714286	0.0714286	1	1	1	1	1.41441	1.41441	chr9	67901310	NA	G	A	exonic	ANKRD20A1\x3bANKRD20A3
chr9	67859315	67902094	ANKRD20A1\x3bANKRD20A3	2	0	2	4	2	0	2	0.0385113	0.0714286	6	ANKRD20A1\x3bANKRD20A3:A0A384NKR9;proteome;chr9:67859315-67902094:67859315:67902094	2	0	2	4	2	0	2	0	0.0385113	0.0714286	A0A384NKR9	42779	67859315	67902094	4	2	4	2	0.0385113	0.0385113	0.0714286	0.0714286	1	1	1	1	1.41441	1.41441	chr9	67901274	NA	T	C	exonic	ANKRD20A1\x3bANKRD20A3
chr9	67859315	67902094	ANKRD20A1\x3bANKRD20A3	2	0	2	4	2	0	2	0.0385113	0.0714286	6	ANKRD20A1\x3bANKRD20A3:A0A384NKR9;proteome;chr9:67859315-67902094:67859315:67902094	2	0	2	4	2	0	2	0	0.0385113	0.0714286	A0A384NKR9	42779	67859315	67902094	4	2	4	2	0.0385113	0.0385113	0.0714286	0.0714286	1	1	1	1	1.41441	1.41441	chr9	67901310	NA	G	A	exonic	ANKRD20A1\x3bANKRD20A3
chr9	67859349	67902094	ANKRD20A1\x3bANKRD20A3	2	0	2	4	2	0	2	0.0385113	0.0714286	6	ANKRD20A1\x3bANKRD20A3:A0A384NKR9;proteome;chr9:67859349-67902094:67859349:67902094	2	0	2	4	2	0	2	0	0.0385113	0.0714286	A0A384NKR9	42745	67859349	67902094	4	2	4	2	0.0385113	0.0385113	0.0714286	0.0714286	1	1	1	1	1.41441	1.41441	chr9	67901274	NA	T	C	exonic	ANKRD20A1\x3bANKRD20A3
chr9	67859349	67902094	ANKRD20A1\x3bANKRD20A3	2	0	2	4	2	0	2	0.0385113	0.0714286	6	ANKRD20A1\x3bANKRD20A3:A0A384NKR9;proteome;chr9:67859349-67902094:67859349:67902094	2	0	2	4	2	0	2	0	0.0385113	0.0714286	A0A384NKR9	42745	67859349	67902094	4	2	4	2	0.0385113	0.0385113	0.0714286	0.0714286	1	1	1	1	1.41441	1.41441	chr9	67901310	NA	G	A	exonic	ANKRD20A1\x3bANKRD20A3
chr9	67859315	67902394	ANKRD20A1\x3bANKRD20A3	2	0	2	4	2	0	2	0.0385113	0.0714286	6	ANKRD20A1\x3bANKRD20A3:A0A494C151;proteome;chr9:67859315-67902394:67859315:67902394	2	0	2	4	2	0	2	0	0.0385113	0.0714286	A0A494C151	43079	67859315	67902394	4	2	4	2	0.0385113	0.0385113	0.0714286	0.0714286	1	1	1	1	1.41441	1.41441	chr9	67901274	NA	T	C	exonic	ANKRD20A1\x3bANKRD20A3
chr9	67859315	67902394	ANKRD20A1\x3bANKRD20A3	2	0	2	4	2	0	2	0.0385113	0.0714286	6	ANKRD20A1\x3bANKRD20A3:A0A494C151;proteome;chr9:67859315-67902394:67859315:67902394	2	0	2	4	2	0	2	0	0.0385113	0.0714286	A0A494C151	43079	67859315	67902394	4	2	4	2	0.0385113	0.0385113	0.0714286	0.0714286	1	1	1	1	1.41441	1.41441	chr9	67901310	NA	G	A	exonic	ANKRD20A1\x3bANKRD20A3
chr9	67859349	67902847	ANKRD20A1\x3bANKRD20A3	2	0	2	4	2	0	2	0.0385113	0.0714286	6	ANKRD20A1\x3bANKRD20A3:A0A494C151;proteome;chr9:67859349-67902847:67859349:67902847	2	0	2	4	2	0	2	0	0.0385113	0.0714286	A0A494C151	43498	67859349	67902847	4	2	4	2	0.0385113	0.0385113	0.0714286	0.0714286	1	1	1	1	1.41441	1.41441	chr9	67901274	NA	T	C	exonic	ANKRD20A1\x3bANKRD20A3
chr9	67859349	67902847	ANKRD20A1\x3bANKRD20A3	2	0	2	4	2	0	2	0.0385113	0.0714286	6	ANKRD20A1\x3bANKRD20A3:A0A494C151;proteome;chr9:67859349-67902847:67859349:67902847	2	0	2	4	2	0	2	0	0.0385113	0.0714286	A0A494C151	43498	67859349	67902847	4	2	4	2	0.0385113	0.0385113	0.0714286	0.0714286	1	1	1	1	1.41441	1.41441	chr9	67901310	NA	G	A	exonic	ANKRD20A1\x3bANKRD20A3
chr19	45710629	45730896	FBXO46	4	1	0	5	2	0	2	0.0385113	0.277778	7	FBXO46:K7EK17;UniProt_Release2020_04_hg19_combined;chr19:45710629-45730896:45710629:45730896	4	1	0	5	2	0	2	0	0.0385113	0.277778	K7EK17	20267	45710629	45730896	5	2	5	2	0.0385113	0.0385113	0.277778	0.277778	1	1	1	1	1.41441	1.41441	chr19	45711707	NA	C	G	exonic	FBXO46
chr19	45710629	45730896	FBXO46	4	1	0	5	2	0	2	0.0385113	0.277778	7	FBXO46:K7EK17;UniProt_Release2020_04_hg19_combined;chr19:45710629-45730896:45710629:45730896	4	1	0	5	2	0	2	0	0.0385113	0.277778	K7EK17	20267	45710629	45730896	5	2	5	2	0.0385113	0.0385113	0.277778	0.277778	1	1	1	1	1.41441	1.41441	chr19	45711710	NA	G	C	exonic	FBXO46
chr19	45711686	45713495	FBXO46	4	1	0	5	2	0	2	0.0385113	0.277778	7	FBXO46:Q6PJ61;0;chr19:45711686-45713495:45711686:45713495	4	1	0	5	2	0	2	0	0.0385113	0.277778	Q6PJ61	1809	45711686	45713495	5	2	5	2	0.0385113	0.0385113	0.277778	0.277778	1	1	1	1	1.41441	1.41441	chr19	45711707	NA	C	G	exonic	FBXO46
chr19	45711686	45713495	FBXO46	4	1	0	5	2	0	2	0.0385113	0.277778	7	FBXO46:Q6PJ61;0;chr19:45711686-45713495:45711686:45713495	4	1	0	5	2	0	2	0	0.0385113	0.277778	Q6PJ61	1809	45711686	45713495	5	2	5	2	0.0385113	0.0385113	0.277778	0.277778	1	1	1	1	1.41441	1.41441	chr19	45711710	NA	G	C	exonic	FBXO46
chr19	45710629	45723496	FBXO46	4	1	0	5	2	0	2	0.0385113	0.277778	7	FBXO46:K7EK17;UniProt_Release2020_04_hg19_combined;chr19:45710629-45723496:45710629:45723496	4	1	0	5	2	0	2	0	0.0385113	0.277778	K7EK17	12867	45710629	45723496	5	2	5	2	0.0385113	0.0385113	0.277778	0.277778	1	1	1	1	1.41441	1.41441	chr19	45711707	NA	C	G	exonic	FBXO46
chr19	45710629	45723496	FBXO46	4	1	0	5	2	0	2	0.0385113	0.277778	7	FBXO46:K7EK17;UniProt_Release2020_04_hg19_combined;chr19:45710629-45723496:45710629:45723496	4	1	0	5	2	0	2	0	0.0385113	0.277778	K7EK17	12867	45710629	45723496	5	2	5	2	0.0385113	0.0385113	0.277778	0.277778	1	1	1	1	1.41441	1.41441	chr19	45711710	NA	G	C	exonic	FBXO46
chr19	45710629	45730896	FBXO46	4	1	0	5	2	0	2	0.0385113	0.277778	7	FBXO46:Q6PJ61;proteome;chr19:45710629-45730896:45710629:45730896	4	1	0	5	2	0	2	0	0.0385113	0.277778	Q6PJ61	20267	45710629	45730896	5	2	5	2	0.0385113	0.0385113	0.277778	0.277778	1	1	1	1	1.41441	1.41441	chr19	45711707	NA	C	G	exonic	FBXO46
chr19	45710629	45730896	FBXO46	4	1	0	5	2	0	2	0.0385113	0.277778	7	FBXO46:Q6PJ61;proteome;chr19:45710629-45730896:45710629:45730896	4	1	0	5	2	0	2	0	0.0385113	0.277778	Q6PJ61	20267	45710629	45730896	5	2	5	2	0.0385113	0.0385113	0.277778	0.277778	1	1	1	1	1.41441	1.41441	chr19	45711710	NA	G	C	exonic	FBXO46
chr19	45710629	45733177	FBXO46	4	1	0	5	2	0	2	0.0385113	0.277778	7	FBXO46:K7EK17;UniProt_Release2020_04_hg19_combined;chr19:45710629-45733177:45710629:45733177	4	1	0	5	2	0	2	0	0.0385113	0.277778	K7EK17	22548	45710629	45733177	5	2	5	2	0.0385113	0.0385113	0.277778	0.277778	1	1	1	1	1.41441	1.41441	chr19	45711707	NA	C	G	exonic	FBXO46
chr19	45710629	45733177	FBXO46	4	1	0	5	2	0	2	0.0385113	0.277778	7	FBXO46:K7EK17;UniProt_Release2020_04_hg19_combined;chr19:45710629-45733177:45710629:45733177	4	1	0	5	2	0	2	0	0.0385113	0.277778	K7EK17	22548	45710629	45733177	5	2	5	2	0.0385113	0.0385113	0.277778	0.277778	1	1	1	1	1.41441	1.41441	chr19	45711710	NA	G	C	exonic	FBXO46
chr19	45710629	45715278	FBXO46	4	1	0	5	2	0	2	0.0385113	0.277778	7	FBXO46:K7EK17;UniProt_Release2020_04_hg19_combined;chr19:45710629-45715278:45710629:45715278	4	1	0	5	2	0	2	0	0.0385113	0.277778	K7EK17	4649	45710629	45715278	5	2	5	2	0.0385113	0.0385113	0.277778	0.277778	1	1	1	1	1.41441	1.41441	chr19	45711707	NA	C	G	exonic	FBXO46
chr19	45710629	45715278	FBXO46	4	1	0	5	2	0	2	0.0385113	0.277778	7	FBXO46:K7EK17;UniProt_Release2020_04_hg19_combined;chr19:45710629-45715278:45710629:45715278	4	1	0	5	2	0	2	0	0.0385113	0.277778	K7EK17	4649	45710629	45715278	5	2	5	2	0.0385113	0.0385113	0.277778	0.277778	1	1	1	1	1.41441	1.41441	chr19	45711710	NA	G	C	exonic	FBXO46
chr7	100172282	100177381	GPC2	4	0	0	4	2	0	2	0.0385113	1	6	GPC2:A0A087X197;UniProt_Release2020_04_hg19_combined;chr7:100172282-100177381:100172282:100177381	4	0	0	4	2	0	2	0	0.0385113	1	A0A087X197	5099	100172282	100177381	4	2	4	2	0.0385113	0.0385113	1	1	1	1	1	1	1.41441	1.41441	chr7	100175807	NA	G	C	exonic	GPC2
chr7	100171633	100177381	GPC2	4	0	0	4	2	0	2	0.0385113	1	6	GPC2:O75427;UniProt_Release2020_04_hg19_combined;chr7:100171633-100177381:100171633:100177381	4	0	0	4	2	0	2	0	0.0385113	1	O75427	5748	100171633	100177381	4	2	4	2	0.0385113	0.0385113	1	1	1	1	1	1	1.41441	1.41441	chr7	100175807	NA	G	C	exonic	GPC2
chr7	100174688	100177142	GPC2	4	0	0	4	2	0	2	0.0385113	1	6	GPC2:A0A0J9YXG7;0;chr7:100174688-100177142:100174688:100177142	4	0	0	4	2	0	2	0	0.0385113	1	A0A0J9YXG7	2454	100174688	100177142	4	2	4	2	0.0385113	0.0385113	1	1	1	1	1	1	1.41441	1.41441	chr7	100175807	NA	G	C	exonic	GPC2
chr7	100169606	100177381	GPC2	4	0	0	4	2	0	2	0.0385113	1	6	GPC2:Q8N158;proteome;chr7:100169606-100177381:100169606:100177381	4	0	0	4	2	0	2	0	0.0385113	1	Q8N158	7775	100169606	100177381	4	2	4	2	0.0385113	0.0385113	1	1	1	1	1	1	1.41441	1.41441	chr7	100175807	NA	G	C	exonic	GPC2
chr7	100170307	100177130	GPC2	4	0	0	4	2	0	2	0.0385113	1	6	GPC2:Q8N158;0;chr7:100170307-100177130:100170307:100177130	4	0	0	4	2	0	2	0	0.0385113	1	Q8N158	6823	100170307	100177130	4	2	4	2	0.0385113	0.0385113	1	1	1	1	1	1	1.41441	1.41441	chr7	100175807	NA	G	C	exonic	GPC2
chr7	100174684	100177369	GPC2	4	0	0	4	2	0	2	0.0385113	1	6	GPC2:A0A0J9YXG7;proteome;chr7:100174684-100177369:100174684:100177369	4	0	0	4	2	0	2	0	0.0385113	1	A0A0J9YXG7	2685	100174684	100177369	4	2	4	2	0.0385113	0.0385113	1	1	1	1	1	1	1.41441	1.41441	chr7	100175807	NA	G	C	exonic	GPC2
chr19	54837582	54837825	KIR2DS4	8	3	5	36	39	0	39	1	1	75	KIR2DS4:A0A0C4ZN05;domain;chr19:54837582-54837825:54837582:54837825	2	1	2	13	2	0	2	0	0.0385113	0.0168067	A0A0C4ZN05	243	54837582	54837825	36	39	13	2	1	0.0385113	0.0168067	1	1	1	1	1	0	1.41441	chr19	54837753	NA	C	G	exonic	KIR2DS4
chr19	54837582	54837825	KIR2DS4	8	3	5	36	39	0	39	1	1	75	KIR2DS4:A0A0C4ZN05;domain;chr19:54837582-54837825:54837582:54837825	2	1	2	13	2	0	2	0	0.0385113	0.0168067	A0A0C4ZN05	243	54837582	54837825	36	39	13	2	1	0.0385113	0.0168067	1	1	1	1	1	0	1.41441	chr19	54837771	NA	C	G	exonic	KIR2DS4
chr19	54837582	54837825	KIR2DS4	8	3	5	36	39	0	39	1	1	75	KIR2DS4:A0A0C4ZN05;domain;chr19:54837582-54837825:54837582:54837825	2	1	2	13	2	0	2	0	0.0385113	0.0168067	A0A0C4ZN05	243	54837582	54837825	36	39	13	2	1	0.0385113	0.0168067	1	1	1	1	1	0	1.41441	chr19	54837777	NA	T	G	exonic	KIR2DS4
chr19	54837582	54837825	KIR2DS4	8	3	5	36	39	0	39	1	1	75	KIR2DS4:A0A0C4ZN05;domain;chr19:54837582-54837825:54837582:54837825	2	1	2	13	2	0	2	0	0.0385113	0.0168067	A0A0C4ZN05	243	54837582	54837825	36	39	13	2	1	0.0385113	0.0168067	1	1	1	1	1	0	1.41441	chr19	54837777	NA	T	C	exonic	KIR2DS4
chr19	54837582	54837825	KIR2DS4	8	3	5	36	39	0	39	1	1	75	KIR2DS4:A0A0C4ZN05;domain;chr19:54837582-54837825:54837582:54837825	2	1	2	13	2	0	2	0	0.0385113	0.0168067	A0A0C4ZN05	243	54837582	54837825	36	39	13	2	1	0.0385113	0.0168067	1	1	1	1	1	0	1.41441	chr19	54837778	NA	G	A	exonic	KIR2DS4
chr19	54837612	54837855	KIR2DS4	8	3	5	36	39	0	39	1	1	75	KIR2DS4:A0A0C4ZN05;domain;chr19:54837612-54837855:54837612:54837855	2	1	2	13	2	0	2	0	0.0385113	0.0168067	A0A0C4ZN05	243	54837612	54837855	36	39	13	2	1	0.0385113	0.0168067	1	1	1	1	1	0	1.41441	chr19	54837753	NA	C	G	exonic	KIR2DS4
chr19	54837612	54837855	KIR2DS4	8	3	5	36	39	0	39	1	1	75	KIR2DS4:A0A0C4ZN05;domain;chr19:54837612-54837855:54837612:54837855	2	1	2	13	2	0	2	0	0.0385113	0.0168067	A0A0C4ZN05	243	54837612	54837855	36	39	13	2	1	0.0385113	0.0168067	1	1	1	1	1	0	1.41441	chr19	54837771	NA	C	G	exonic	KIR2DS4
chr19	54837612	54837855	KIR2DS4	8	3	5	36	39	0	39	1	1	75	KIR2DS4:A0A0C4ZN05;domain;chr19:54837612-54837855:54837612:54837855	2	1	2	13	2	0	2	0	0.0385113	0.0168067	A0A0C4ZN05	243	54837612	54837855	36	39	13	2	1	0.0385113	0.0168067	1	1	1	1	1	0	1.41441	chr19	54837777	NA	T	G	exonic	KIR2DS4
chr19	54837612	54837855	KIR2DS4	8	3	5	36	39	0	39	1	1	75	KIR2DS4:A0A0C4ZN05;domain;chr19:54837612-54837855:54837612:54837855	2	1	2	13	2	0	2	0	0.0385113	0.0168067	A0A0C4ZN05	243	54837612	54837855	36	39	13	2	1	0.0385113	0.0168067	1	1	1	1	1	0	1.41441	chr19	54837777	NA	T	C	exonic	KIR2DS4
chr19	54837612	54837855	KIR2DS4	8	3	5	36	39	0	39	1	1	75	KIR2DS4:A0A0C4ZN05;domain;chr19:54837612-54837855:54837612:54837855	2	1	2	13	2	0	2	0	0.0385113	0.0168067	A0A0C4ZN05	243	54837612	54837855	36	39	13	2	1	0.0385113	0.0168067	1	1	1	1	1	0	1.41441	chr19	54837778	NA	G	A	exonic	KIR2DS4
chr19	54837606	54837849	KIR2DS4	8	3	5	36	39	0	39	1	1	75	KIR2DS4:A0A5F9ZHK4;domain;chr19:54837606-54837849:54837606:54837849	2	1	2	13	2	0	2	0	0.0385113	0.0168067	A0A5F9ZHK4	243	54837606	54837849	36	39	13	2	1	0.0385113	0.0168067	1	1	1	1	1	0	1.41441	chr19	54837753	NA	C	G	exonic	KIR2DS4
chr19	54837606	54837849	KIR2DS4	8	3	5	36	39	0	39	1	1	75	KIR2DS4:A0A5F9ZHK4;domain;chr19:54837606-54837849:54837606:54837849	2	1	2	13	2	0	2	0	0.0385113	0.0168067	A0A5F9ZHK4	243	54837606	54837849	36	39	13	2	1	0.0385113	0.0168067	1	1	1	1	1	0	1.41441	chr19	54837771	NA	C	G	exonic	KIR2DS4
chr19	54837606	54837849	KIR2DS4	8	3	5	36	39	0	39	1	1	75	KIR2DS4:A0A5F9ZHK4;domain;chr19:54837606-54837849:54837606:54837849	2	1	2	13	2	0	2	0	0.0385113	0.0168067	A0A5F9ZHK4	243	54837606	54837849	36	39	13	2	1	0.0385113	0.0168067	1	1	1	1	1	0	1.41441	chr19	54837777	NA	T	G	exonic	KIR2DS4
chr19	54837606	54837849	KIR2DS4	8	3	5	36	39	0	39	1	1	75	KIR2DS4:A0A5F9ZHK4;domain;chr19:54837606-54837849:54837606:54837849	2	1	2	13	2	0	2	0	0.0385113	0.0168067	A0A5F9ZHK4	243	54837606	54837849	36	39	13	2	1	0.0385113	0.0168067	1	1	1	1	1	0	1.41441	chr19	54837777	NA	T	C	exonic	KIR2DS4
chr19	54837606	54837849	KIR2DS4	8	3	5	36	39	0	39	1	1	75	KIR2DS4:A0A5F9ZHK4;domain;chr19:54837606-54837849:54837606:54837849	2	1	2	13	2	0	2	0	0.0385113	0.0168067	A0A5F9ZHK4	243	54837606	54837849	36	39	13	2	1	0.0385113	0.0168067	1	1	1	1	1	0	1.41441	chr19	54837778	NA	G	A	exonic	KIR2DS4
chr19	54837585	54837828	KIR2DS4	8	3	5	36	39	0	39	1	1	75	KIR2DS4:A0A0C4ZN05;domain;chr19:54837585-54837828:54837585:54837828	2	1	2	13	2	0	2	0	0.0385113	0.0168067	A0A0C4ZN05	243	54837585	54837828	36	39	13	2	1	0.0385113	0.0168067	1	1	1	1	1	0	1.41441	chr19	54837753	NA	C	G	exonic	KIR2DS4
chr19	54837585	54837828	KIR2DS4	8	3	5	36	39	0	39	1	1	75	KIR2DS4:A0A0C4ZN05;domain;chr19:54837585-54837828:54837585:54837828	2	1	2	13	2	0	2	0	0.0385113	0.0168067	A0A0C4ZN05	243	54837585	54837828	36	39	13	2	1	0.0385113	0.0168067	1	1	1	1	1	0	1.41441	chr19	54837771	NA	C	G	exonic	KIR2DS4
chr19	54837585	54837828	KIR2DS4	8	3	5	36	39	0	39	1	1	75	KIR2DS4:A0A0C4ZN05;domain;chr19:54837585-54837828:54837585:54837828	2	1	2	13	2	0	2	0	0.0385113	0.0168067	A0A0C4ZN05	243	54837585	54837828	36	39	13	2	1	0.0385113	0.0168067	1	1	1	1	1	0	1.41441	chr19	54837777	NA	T	G	exonic	KIR2DS4
chr19	54837585	54837828	KIR2DS4	8	3	5	36	39	0	39	1	1	75	KIR2DS4:A0A0C4ZN05;domain;chr19:54837585-54837828:54837585:54837828	2	1	2	13	2	0	2	0	0.0385113	0.0168067	A0A0C4ZN05	243	54837585	54837828	36	39	13	2	1	0.0385113	0.0168067	1	1	1	1	1	0	1.41441	chr19	54837777	NA	T	C	exonic	KIR2DS4
chr19	54837585	54837828	KIR2DS4	8	3	5	36	39	0	39	1	1	75	KIR2DS4:A0A0C4ZN05;domain;chr19:54837585-54837828:54837585:54837828	2	1	2	13	2	0	2	0	0.0385113	0.0168067	A0A0C4ZN05	243	54837585	54837828	36	39	13	2	1	0.0385113	0.0168067	1	1	1	1	1	0	1.41441	chr19	54837778	NA	G	A	exonic	KIR2DS4
chr19	54837609	54837852	KIR2DS4	8	3	5	36	39	0	39	1	1	75	KIR2DS4:A0A0C4ZN05;domain;chr19:54837609-54837852:54837609:54837852	2	1	2	13	2	0	2	0	0.0385113	0.0168067	A0A0C4ZN05	243	54837609	54837852	36	39	13	2	1	0.0385113	0.0168067	1	1	1	1	1	0	1.41441	chr19	54837753	NA	C	G	exonic	KIR2DS4
chr19	54837609	54837852	KIR2DS4	8	3	5	36	39	0	39	1	1	75	KIR2DS4:A0A0C4ZN05;domain;chr19:54837609-54837852:54837609:54837852	2	1	2	13	2	0	2	0	0.0385113	0.0168067	A0A0C4ZN05	243	54837609	54837852	36	39	13	2	1	0.0385113	0.0168067	1	1	1	1	1	0	1.41441	chr19	54837771	NA	C	G	exonic	KIR2DS4
chr19	54837609	54837852	KIR2DS4	8	3	5	36	39	0	39	1	1	75	KIR2DS4:A0A0C4ZN05;domain;chr19:54837609-54837852:54837609:54837852	2	1	2	13	2	0	2	0	0.0385113	0.0168067	A0A0C4ZN05	243	54837609	54837852	36	39	13	2	1	0.0385113	0.0168067	1	1	1	1	1	0	1.41441	chr19	54837777	NA	T	G	exonic	KIR2DS4
chr19	54837609	54837852	KIR2DS4	8	3	5	36	39	0	39	1	1	75	KIR2DS4:A0A0C4ZN05;domain;chr19:54837609-54837852:54837609:54837852	2	1	2	13	2	0	2	0	0.0385113	0.0168067	A0A0C4ZN05	243	54837609	54837852	36	39	13	2	1	0.0385113	0.0168067	1	1	1	1	1	0	1.41441	chr19	54837777	NA	T	C	exonic	KIR2DS4
chr19	54837609	54837852	KIR2DS4	8	3	5	36	39	0	39	1	1	75	KIR2DS4:A0A0C4ZN05;domain;chr19:54837609-54837852:54837609:54837852	2	1	2	13	2	0	2	0	0.0385113	0.0168067	A0A0C4ZN05	243	54837609	54837852	36	39	13	2	1	0.0385113	0.0168067	1	1	1	1	1	0	1.41441	chr19	54837778	NA	G	A	exonic	KIR2DS4
chr19	54837636	54837834	KIR2DS4	8	3	5	36	39	0	39	1	1	75	KIR2DS4:P43632;domain;chr19:54837636-54837834:54837636:54837834	2	1	2	13	2	0	2	0	0.0385113	0.0168067	P43632	198	54837636	54837834	36	39	13	2	1	0.0385113	0.0168067	1	1	1	1	1	0	1.41441	chr19	54837753	NA	C	G	exonic	KIR2DS4
chr19	54837636	54837834	KIR2DS4	8	3	5	36	39	0	39	1	1	75	KIR2DS4:P43632;domain;chr19:54837636-54837834:54837636:54837834	2	1	2	13	2	0	2	0	0.0385113	0.0168067	P43632	198	54837636	54837834	36	39	13	2	1	0.0385113	0.0168067	1	1	1	1	1	0	1.41441	chr19	54837771	NA	C	G	exonic	KIR2DS4
chr19	54837636	54837834	KIR2DS4	8	3	5	36	39	0	39	1	1	75	KIR2DS4:P43632;domain;chr19:54837636-54837834:54837636:54837834	2	1	2	13	2	0	2	0	0.0385113	0.0168067	P43632	198	54837636	54837834	36	39	13	2	1	0.0385113	0.0168067	1	1	1	1	1	0	1.41441	chr19	54837777	NA	T	G	exonic	KIR2DS4
chr19	54837636	54837834	KIR2DS4	8	3	5	36	39	0	39	1	1	75	KIR2DS4:P43632;domain;chr19:54837636-54837834:54837636:54837834	2	1	2	13	2	0	2	0	0.0385113	0.0168067	P43632	198	54837636	54837834	36	39	13	2	1	0.0385113	0.0168067	1	1	1	1	1	0	1.41441	chr19	54837777	NA	T	C	exonic	KIR2DS4
chr19	54837636	54837834	KIR2DS4	8	3	5	36	39	0	39	1	1	75	KIR2DS4:P43632;domain;chr19:54837636-54837834:54837636:54837834	2	1	2	13	2	0	2	0	0.0385113	0.0168067	P43632	198	54837636	54837834	36	39	13	2	1	0.0385113	0.0168067	1	1	1	1	1	0	1.41441	chr19	54837778	NA	G	A	exonic	KIR2DS4
chr19	54837639	54837837	KIR2DS4	8	3	5	36	39	0	39	1	1	75	KIR2DS4:P43632;domain;chr19:54837639-54837837:54837639:54837837	2	1	2	13	2	0	2	0	0.0385113	0.0168067	P43632	198	54837639	54837837	36	39	13	2	1	0.0385113	0.0168067	1	1	1	1	1	0	1.41441	chr19	54837753	NA	C	G	exonic	KIR2DS4
chr19	54837639	54837837	KIR2DS4	8	3	5	36	39	0	39	1	1	75	KIR2DS4:P43632;domain;chr19:54837639-54837837:54837639:54837837	2	1	2	13	2	0	2	0	0.0385113	0.0168067	P43632	198	54837639	54837837	36	39	13	2	1	0.0385113	0.0168067	1	1	1	1	1	0	1.41441	chr19	54837771	NA	C	G	exonic	KIR2DS4
chr19	54837639	54837837	KIR2DS4	8	3	5	36	39	0	39	1	1	75	KIR2DS4:P43632;domain;chr19:54837639-54837837:54837639:54837837	2	1	2	13	2	0	2	0	0.0385113	0.0168067	P43632	198	54837639	54837837	36	39	13	2	1	0.0385113	0.0168067	1	1	1	1	1	0	1.41441	chr19	54837777	NA	T	G	exonic	KIR2DS4
chr19	54837639	54837837	KIR2DS4	8	3	5	36	39	0	39	1	1	75	KIR2DS4:P43632;domain;chr19:54837639-54837837:54837639:54837837	2	1	2	13	2	0	2	0	0.0385113	0.0168067	P43632	198	54837639	54837837	36	39	13	2	1	0.0385113	0.0168067	1	1	1	1	1	0	1.41441	chr19	54837777	NA	T	C	exonic	KIR2DS4
chr19	54837639	54837837	KIR2DS4	8	3	5	36	39	0	39	1	1	75	KIR2DS4:P43632;domain;chr19:54837639-54837837:54837639:54837837	2	1	2	13	2	0	2	0	0.0385113	0.0168067	P43632	198	54837639	54837837	36	39	13	2	1	0.0385113	0.0168067	1	1	1	1	1	0	1.41441	chr19	54837778	NA	G	A	exonic	KIR2DS4
chr19	54837768	54837801	KIR2DS4	8	3	5	36	39	0	39	1	1	75	KIR2DS4:P43632;strand;chr19:54837768-54837801:54837768:54837801	2	1	2	11	2	0	2	0	0.0385113	0.0168067	P43632	33	54837768	54837801	36	39	11	2	1	0.0385113	0.0168067	1	1	1	1	1	0	1.41441	chr19	54837771	NA	C	G	exonic	KIR2DS4
chr19	54837768	54837801	KIR2DS4	8	3	5	36	39	0	39	1	1	75	KIR2DS4:P43632;strand;chr19:54837768-54837801:54837768:54837801	2	1	2	11	2	0	2	0	0.0385113	0.0168067	P43632	33	54837768	54837801	36	39	11	2	1	0.0385113	0.0168067	1	1	1	1	1	0	1.41441	chr19	54837777	NA	T	G	exonic	KIR2DS4
chr19	54837768	54837801	KIR2DS4	8	3	5	36	39	0	39	1	1	75	KIR2DS4:P43632;strand;chr19:54837768-54837801:54837768:54837801	2	1	2	11	2	0	2	0	0.0385113	0.0168067	P43632	33	54837768	54837801	36	39	11	2	1	0.0385113	0.0168067	1	1	1	1	1	0	1.41441	chr19	54837777	NA	T	C	exonic	KIR2DS4
chr19	54837768	54837801	KIR2DS4	8	3	5	36	39	0	39	1	1	75	KIR2DS4:P43632;strand;chr19:54837768-54837801:54837768:54837801	2	1	2	11	2	0	2	0	0.0385113	0.0168067	P43632	33	54837768	54837801	36	39	11	2	1	0.0385113	0.0168067	1	1	1	1	1	0	1.41441	chr19	54837778	NA	G	A	exonic	KIR2DS4
chr19	54837753	54837777	KIR2DS4	8	3	5	36	39	0	39	1	1	75	KIR2DS4:P43632;strand;chr19:54837753-54837777:54837753:54837777	2	1	2	8	2	0	2	0	0.0385113	0.0168067	P43632	24	54837753	54837777	36	39	8	2	1	0.0385113	0.0168067	1	1	1	1	1	0	1.41441	chr19	54837753	NA	C	G	exonic	KIR2DS4
chr19	54837753	54837777	KIR2DS4	8	3	5	36	39	0	39	1	1	75	KIR2DS4:P43632;strand;chr19:54837753-54837777:54837753:54837777	2	1	2	8	2	0	2	0	0.0385113	0.0168067	P43632	24	54837753	54837777	36	39	8	2	1	0.0385113	0.0168067	1	1	1	1	1	0	1.41441	chr19	54837771	NA	C	G	exonic	KIR2DS4
chr19	54837753	54837777	KIR2DS4	8	3	5	36	39	0	39	1	1	75	KIR2DS4:P43632;strand;chr19:54837753-54837777:54837753:54837777	2	1	2	8	2	0	2	0	0.0385113	0.0168067	P43632	24	54837753	54837777	36	39	8	2	1	0.0385113	0.0168067	1	1	1	1	1	0	1.41441	chr19	54837777	NA	T	G	exonic	KIR2DS4
chr19	54837753	54837777	KIR2DS4	8	3	5	36	39	0	39	1	1	75	KIR2DS4:P43632;strand;chr19:54837753-54837777:54837753:54837777	2	1	2	8	2	0	2	0	0.0385113	0.0168067	P43632	24	54837753	54837777	36	39	8	2	1	0.0385113	0.0168067	1	1	1	1	1	0	1.41441	chr19	54837777	NA	T	C	exonic	KIR2DS4
chr19	54837659	54837857	KIR2DS4	8	3	5	36	39	0	39	1	1	75	KIR2DS4:P43632;domain;chr19:54837659-54837857:54837659:54837857	2	1	2	13	2	0	2	0	0.0385113	0.0168067	P43632	198	54837659	54837857	36	39	13	2	1	0.0385113	0.0168067	1	1	1	1	1	0	1.41441	chr19	54837753	NA	C	G	exonic	KIR2DS4
chr19	54837659	54837857	KIR2DS4	8	3	5	36	39	0	39	1	1	75	KIR2DS4:P43632;domain;chr19:54837659-54837857:54837659:54837857	2	1	2	13	2	0	2	0	0.0385113	0.0168067	P43632	198	54837659	54837857	36	39	13	2	1	0.0385113	0.0168067	1	1	1	1	1	0	1.41441	chr19	54837771	NA	C	G	exonic	KIR2DS4
chr19	54837659	54837857	KIR2DS4	8	3	5	36	39	0	39	1	1	75	KIR2DS4:P43632;domain;chr19:54837659-54837857:54837659:54837857	2	1	2	13	2	0	2	0	0.0385113	0.0168067	P43632	198	54837659	54837857	36	39	13	2	1	0.0385113	0.0168067	1	1	1	1	1	0	1.41441	chr19	54837777	NA	T	G	exonic	KIR2DS4
chr19	54837659	54837857	KIR2DS4	8	3	5	36	39	0	39	1	1	75	KIR2DS4:P43632;domain;chr19:54837659-54837857:54837659:54837857	2	1	2	13	2	0	2	0	0.0385113	0.0168067	P43632	198	54837659	54837857	36	39	13	2	1	0.0385113	0.0168067	1	1	1	1	1	0	1.41441	chr19	54837777	NA	T	C	exonic	KIR2DS4
chr19	54837659	54837857	KIR2DS4	8	3	5	36	39	0	39	1	1	75	KIR2DS4:P43632;domain;chr19:54837659-54837857:54837659:54837857	2	1	2	13	2	0	2	0	0.0385113	0.0168067	P43632	198	54837659	54837857	36	39	13	2	1	0.0385113	0.0168067	1	1	1	1	1	0	1.41441	chr19	54837778	NA	G	A	exonic	KIR2DS4
chr19	54837615	54837858	KIR2DS4	8	3	5	36	39	0	39	1	1	75	KIR2DS4:A0A0C4ZN05;domain;chr19:54837615-54837858:54837615:54837858	2	1	2	13	2	0	2	0	0.0385113	0.0168067	A0A0C4ZN05	243	54837615	54837858	36	39	13	2	1	0.0385113	0.0168067	1	1	1	1	1	0	1.41441	chr19	54837753	NA	C	G	exonic	KIR2DS4
chr19	54837615	54837858	KIR2DS4	8	3	5	36	39	0	39	1	1	75	KIR2DS4:A0A0C4ZN05;domain;chr19:54837615-54837858:54837615:54837858	2	1	2	13	2	0	2	0	0.0385113	0.0168067	A0A0C4ZN05	243	54837615	54837858	36	39	13	2	1	0.0385113	0.0168067	1	1	1	1	1	0	1.41441	chr19	54837771	NA	C	G	exonic	KIR2DS4
chr19	54837615	54837858	KIR2DS4	8	3	5	36	39	0	39	1	1	75	KIR2DS4:A0A0C4ZN05;domain;chr19:54837615-54837858:54837615:54837858	2	1	2	13	2	0	2	0	0.0385113	0.0168067	A0A0C4ZN05	243	54837615	54837858	36	39	13	2	1	0.0385113	0.0168067	1	1	1	1	1	0	1.41441	chr19	54837777	NA	T	G	exonic	KIR2DS4
chr19	54837615	54837858	KIR2DS4	8	3	5	36	39	0	39	1	1	75	KIR2DS4:A0A0C4ZN05;domain;chr19:54837615-54837858:54837615:54837858	2	1	2	13	2	0	2	0	0.0385113	0.0168067	A0A0C4ZN05	243	54837615	54837858	36	39	13	2	1	0.0385113	0.0168067	1	1	1	1	1	0	1.41441	chr19	54837777	NA	T	C	exonic	KIR2DS4
chr19	54837615	54837858	KIR2DS4	8	3	5	36	39	0	39	1	1	75	KIR2DS4:A0A0C4ZN05;domain;chr19:54837615-54837858:54837615:54837858	2	1	2	13	2	0	2	0	0.0385113	0.0168067	A0A0C4ZN05	243	54837615	54837858	36	39	13	2	1	0.0385113	0.0168067	1	1	1	1	1	0	1.41441	chr19	54837778	NA	G	A	exonic	KIR2DS4
chr19	54837680	54837836	KIR2DS4	8	3	5	36	39	0	39	1	1	75	KIR2DS4:P43632;disulfid;chr19:54837680-54837836:54837680:54837836	2	1	2	13	2	0	2	0	0.0385113	0.0168067	P43632	156	54837680	54837836	36	39	13	2	1	0.0385113	0.0168067	1	1	1	1	1	0	1.41441	chr19	54837753	NA	C	G	exonic	KIR2DS4
chr19	54837680	54837836	KIR2DS4	8	3	5	36	39	0	39	1	1	75	KIR2DS4:P43632;disulfid;chr19:54837680-54837836:54837680:54837836	2	1	2	13	2	0	2	0	0.0385113	0.0168067	P43632	156	54837680	54837836	36	39	13	2	1	0.0385113	0.0168067	1	1	1	1	1	0	1.41441	chr19	54837771	NA	C	G	exonic	KIR2DS4
chr19	54837680	54837836	KIR2DS4	8	3	5	36	39	0	39	1	1	75	KIR2DS4:P43632;disulfid;chr19:54837680-54837836:54837680:54837836	2	1	2	13	2	0	2	0	0.0385113	0.0168067	P43632	156	54837680	54837836	36	39	13	2	1	0.0385113	0.0168067	1	1	1	1	1	0	1.41441	chr19	54837777	NA	T	G	exonic	KIR2DS4
chr19	54837680	54837836	KIR2DS4	8	3	5	36	39	0	39	1	1	75	KIR2DS4:P43632;disulfid;chr19:54837680-54837836:54837680:54837836	2	1	2	13	2	0	2	0	0.0385113	0.0168067	P43632	156	54837680	54837836	36	39	13	2	1	0.0385113	0.0168067	1	1	1	1	1	0	1.41441	chr19	54837777	NA	T	C	exonic	KIR2DS4
chr19	54837680	54837836	KIR2DS4	8	3	5	36	39	0	39	1	1	75	KIR2DS4:P43632;disulfid;chr19:54837680-54837836:54837680:54837836	2	1	2	13	2	0	2	0	0.0385113	0.0168067	P43632	156	54837680	54837836	36	39	13	2	1	0.0385113	0.0168067	1	1	1	1	1	0	1.41441	chr19	54837778	NA	G	A	exonic	KIR2DS4
chr19	54835618	54837852	KIR2DS4	8	3	5	36	39	0	39	1	1	75	KIR2DS4:B0L652;region;chr19:54835618-54837852:54835618:54837852	2	1	2	13	2	0	2	0	0.0385113	0.0168067	B0L652	2234	54835618	54837852	36	39	13	2	1	0.0385113	0.0168067	1	1	1	1	1	0	1.41441	chr19	54837753	NA	C	G	exonic	KIR2DS4
chr19	54835618	54837852	KIR2DS4	8	3	5	36	39	0	39	1	1	75	KIR2DS4:B0L652;region;chr19:54835618-54837852:54835618:54837852	2	1	2	13	2	0	2	0	0.0385113	0.0168067	B0L652	2234	54835618	54837852	36	39	13	2	1	0.0385113	0.0168067	1	1	1	1	1	0	1.41441	chr19	54837771	NA	C	G	exonic	KIR2DS4
chr19	54835618	54837852	KIR2DS4	8	3	5	36	39	0	39	1	1	75	KIR2DS4:B0L652;region;chr19:54835618-54837852:54835618:54837852	2	1	2	13	2	0	2	0	0.0385113	0.0168067	B0L652	2234	54835618	54837852	36	39	13	2	1	0.0385113	0.0168067	1	1	1	1	1	0	1.41441	chr19	54837777	NA	T	G	exonic	KIR2DS4
chr19	54835618	54837852	KIR2DS4	8	3	5	36	39	0	39	1	1	75	KIR2DS4:B0L652;region;chr19:54835618-54837852:54835618:54837852	2	1	2	13	2	0	2	0	0.0385113	0.0168067	B0L652	2234	54835618	54837852	36	39	13	2	1	0.0385113	0.0168067	1	1	1	1	1	0	1.41441	chr19	54837777	NA	T	C	exonic	KIR2DS4
chr19	54835618	54837852	KIR2DS4	8	3	5	36	39	0	39	1	1	75	KIR2DS4:B0L652;region;chr19:54835618-54837852:54835618:54837852	2	1	2	13	2	0	2	0	0.0385113	0.0168067	B0L652	2234	54835618	54837852	36	39	13	2	1	0.0385113	0.0168067	1	1	1	1	1	0	1.41441	chr19	54837778	NA	G	A	exonic	KIR2DS4
chr19	54837627	54837783	KIR2DS4	8	3	5	36	39	0	39	1	1	75	KIR2DS4:P43632;disulfid;chr19:54837627-54837783:54837627:54837783	2	1	2	13	2	0	2	0	0.0385113	0.0168067	P43632	156	54837627	54837783	36	39	13	2	1	0.0385113	0.0168067	1	1	1	1	1	0	1.41441	chr19	54837753	NA	C	G	exonic	KIR2DS4
chr19	54837627	54837783	KIR2DS4	8	3	5	36	39	0	39	1	1	75	KIR2DS4:P43632;disulfid;chr19:54837627-54837783:54837627:54837783	2	1	2	13	2	0	2	0	0.0385113	0.0168067	P43632	156	54837627	54837783	36	39	13	2	1	0.0385113	0.0168067	1	1	1	1	1	0	1.41441	chr19	54837771	NA	C	G	exonic	KIR2DS4
chr19	54837627	54837783	KIR2DS4	8	3	5	36	39	0	39	1	1	75	KIR2DS4:P43632;disulfid;chr19:54837627-54837783:54837627:54837783	2	1	2	13	2	0	2	0	0.0385113	0.0168067	P43632	156	54837627	54837783	36	39	13	2	1	0.0385113	0.0168067	1	1	1	1	1	0	1.41441	chr19	54837777	NA	T	G	exonic	KIR2DS4
chr19	54837627	54837783	KIR2DS4	8	3	5	36	39	0	39	1	1	75	KIR2DS4:P43632;disulfid;chr19:54837627-54837783:54837627:54837783	2	1	2	13	2	0	2	0	0.0385113	0.0168067	P43632	156	54837627	54837783	36	39	13	2	1	0.0385113	0.0168067	1	1	1	1	1	0	1.41441	chr19	54837777	NA	T	C	exonic	KIR2DS4
chr19	54837627	54837783	KIR2DS4	8	3	5	36	39	0	39	1	1	75	KIR2DS4:P43632;disulfid;chr19:54837627-54837783:54837627:54837783	2	1	2	13	2	0	2	0	0.0385113	0.0168067	P43632	156	54837627	54837783	36	39	13	2	1	0.0385113	0.0168067	1	1	1	1	1	0	1.41441	chr19	54837778	NA	G	A	exonic	KIR2DS4
chr19	54837606	54837804	KIR2DS4	8	3	5	36	39	0	39	1	1	75	KIR2DS4:P43632;domain;chr19:54837606-54837804:54837606:54837804	2	1	2	13	2	0	2	0	0.0385113	0.0168067	P43632	198	54837606	54837804	36	39	13	2	1	0.0385113	0.0168067	1	1	1	1	1	0	1.41441	chr19	54837753	NA	C	G	exonic	KIR2DS4
chr19	54837606	54837804	KIR2DS4	8	3	5	36	39	0	39	1	1	75	KIR2DS4:P43632;domain;chr19:54837606-54837804:54837606:54837804	2	1	2	13	2	0	2	0	0.0385113	0.0168067	P43632	198	54837606	54837804	36	39	13	2	1	0.0385113	0.0168067	1	1	1	1	1	0	1.41441	chr19	54837771	NA	C	G	exonic	KIR2DS4
chr19	54837606	54837804	KIR2DS4	8	3	5	36	39	0	39	1	1	75	KIR2DS4:P43632;domain;chr19:54837606-54837804:54837606:54837804	2	1	2	13	2	0	2	0	0.0385113	0.0168067	P43632	198	54837606	54837804	36	39	13	2	1	0.0385113	0.0168067	1	1	1	1	1	0	1.41441	chr19	54837777	NA	T	G	exonic	KIR2DS4
chr19	54837606	54837804	KIR2DS4	8	3	5	36	39	0	39	1	1	75	KIR2DS4:P43632;domain;chr19:54837606-54837804:54837606:54837804	2	1	2	13	2	0	2	0	0.0385113	0.0168067	P43632	198	54837606	54837804	36	39	13	2	1	0.0385113	0.0168067	1	1	1	1	1	0	1.41441	chr19	54837777	NA	T	C	exonic	KIR2DS4
chr19	54837606	54837804	KIR2DS4	8	3	5	36	39	0	39	1	1	75	KIR2DS4:P43632;domain;chr19:54837606-54837804:54837606:54837804	2	1	2	13	2	0	2	0	0.0385113	0.0168067	P43632	198	54837606	54837804	36	39	13	2	1	0.0385113	0.0168067	1	1	1	1	1	0	1.41441	chr19	54837778	NA	G	A	exonic	KIR2DS4
chr19	54837633	54837831	KIR2DS4	8	3	5	36	39	0	39	1	1	75	KIR2DS4:P43632;domain;chr19:54837633-54837831:54837633:54837831	2	1	2	13	2	0	2	0	0.0385113	0.0168067	P43632	198	54837633	54837831	36	39	13	2	1	0.0385113	0.0168067	1	1	1	1	1	0	1.41441	chr19	54837753	NA	C	G	exonic	KIR2DS4
chr19	54837633	54837831	KIR2DS4	8	3	5	36	39	0	39	1	1	75	KIR2DS4:P43632;domain;chr19:54837633-54837831:54837633:54837831	2	1	2	13	2	0	2	0	0.0385113	0.0168067	P43632	198	54837633	54837831	36	39	13	2	1	0.0385113	0.0168067	1	1	1	1	1	0	1.41441	chr19	54837771	NA	C	G	exonic	KIR2DS4
chr19	54837633	54837831	KIR2DS4	8	3	5	36	39	0	39	1	1	75	KIR2DS4:P43632;domain;chr19:54837633-54837831:54837633:54837831	2	1	2	13	2	0	2	0	0.0385113	0.0168067	P43632	198	54837633	54837831	36	39	13	2	1	0.0385113	0.0168067	1	1	1	1	1	0	1.41441	chr19	54837777	NA	T	G	exonic	KIR2DS4
chr19	54837633	54837831	KIR2DS4	8	3	5	36	39	0	39	1	1	75	KIR2DS4:P43632;domain;chr19:54837633-54837831:54837633:54837831	2	1	2	13	2	0	2	0	0.0385113	0.0168067	P43632	198	54837633	54837831	36	39	13	2	1	0.0385113	0.0168067	1	1	1	1	1	0	1.41441	chr19	54837777	NA	T	C	exonic	KIR2DS4
chr19	54837633	54837831	KIR2DS4	8	3	5	36	39	0	39	1	1	75	KIR2DS4:P43632;domain;chr19:54837633-54837831:54837633:54837831	2	1	2	13	2	0	2	0	0.0385113	0.0168067	P43632	198	54837633	54837831	36	39	13	2	1	0.0385113	0.0168067	1	1	1	1	1	0	1.41441	chr19	54837778	NA	G	A	exonic	KIR2DS4
chr19	54837660	54837816	KIR2DS4	8	3	5	36	39	0	39	1	1	75	KIR2DS4:P43632;disulfid;chr19:54837660-54837816:54837660:54837816	2	1	2	13	2	0	2	0	0.0385113	0.0168067	P43632	156	54837660	54837816	36	39	13	2	1	0.0385113	0.0168067	1	1	1	1	1	0	1.41441	chr19	54837753	NA	C	G	exonic	KIR2DS4
chr19	54837660	54837816	KIR2DS4	8	3	5	36	39	0	39	1	1	75	KIR2DS4:P43632;disulfid;chr19:54837660-54837816:54837660:54837816	2	1	2	13	2	0	2	0	0.0385113	0.0168067	P43632	156	54837660	54837816	36	39	13	2	1	0.0385113	0.0168067	1	1	1	1	1	0	1.41441	chr19	54837771	NA	C	G	exonic	KIR2DS4
chr19	54837660	54837816	KIR2DS4	8	3	5	36	39	0	39	1	1	75	KIR2DS4:P43632;disulfid;chr19:54837660-54837816:54837660:54837816	2	1	2	13	2	0	2	0	0.0385113	0.0168067	P43632	156	54837660	54837816	36	39	13	2	1	0.0385113	0.0168067	1	1	1	1	1	0	1.41441	chr19	54837777	NA	T	G	exonic	KIR2DS4
chr19	54837660	54837816	KIR2DS4	8	3	5	36	39	0	39	1	1	75	KIR2DS4:P43632;disulfid;chr19:54837660-54837816:54837660:54837816	2	1	2	13	2	0	2	0	0.0385113	0.0168067	P43632	156	54837660	54837816	36	39	13	2	1	0.0385113	0.0168067	1	1	1	1	1	0	1.41441	chr19	54837777	NA	T	C	exonic	KIR2DS4
chr19	54837660	54837816	KIR2DS4	8	3	5	36	39	0	39	1	1	75	KIR2DS4:P43632;disulfid;chr19:54837660-54837816:54837660:54837816	2	1	2	13	2	0	2	0	0.0385113	0.0168067	P43632	156	54837660	54837816	36	39	13	2	1	0.0385113	0.0168067	1	1	1	1	1	0	1.41441	chr19	54837778	NA	G	A	exonic	KIR2DS4
chr19	54837609	54837807	KIR2DS4	8	3	5	36	39	0	39	1	1	75	KIR2DS4:P43632;domain;chr19:54837609-54837807:54837609:54837807	2	1	2	13	2	0	2	0	0.0385113	0.0168067	P43632	198	54837609	54837807	36	39	13	2	1	0.0385113	0.0168067	1	1	1	1	1	0	1.41441	chr19	54837753	NA	C	G	exonic	KIR2DS4
chr19	54837609	54837807	KIR2DS4	8	3	5	36	39	0	39	1	1	75	KIR2DS4:P43632;domain;chr19:54837609-54837807:54837609:54837807	2	1	2	13	2	0	2	0	0.0385113	0.0168067	P43632	198	54837609	54837807	36	39	13	2	1	0.0385113	0.0168067	1	1	1	1	1	0	1.41441	chr19	54837771	NA	C	G	exonic	KIR2DS4
chr19	54837609	54837807	KIR2DS4	8	3	5	36	39	0	39	1	1	75	KIR2DS4:P43632;domain;chr19:54837609-54837807:54837609:54837807	2	1	2	13	2	0	2	0	0.0385113	0.0168067	P43632	198	54837609	54837807	36	39	13	2	1	0.0385113	0.0168067	1	1	1	1	1	0	1.41441	chr19	54837777	NA	T	G	exonic	KIR2DS4
chr19	54837609	54837807	KIR2DS4	8	3	5	36	39	0	39	1	1	75	KIR2DS4:P43632;domain;chr19:54837609-54837807:54837609:54837807	2	1	2	13	2	0	2	0	0.0385113	0.0168067	P43632	198	54837609	54837807	36	39	13	2	1	0.0385113	0.0168067	1	1	1	1	1	0	1.41441	chr19	54837777	NA	T	C	exonic	KIR2DS4
chr19	54837609	54837807	KIR2DS4	8	3	5	36	39	0	39	1	1	75	KIR2DS4:P43632;domain;chr19:54837609-54837807:54837609:54837807	2	1	2	13	2	0	2	0	0.0385113	0.0168067	P43632	198	54837609	54837807	36	39	13	2	1	0.0385113	0.0168067	1	1	1	1	1	0	1.41441	chr19	54837778	NA	G	A	exonic	KIR2DS4
chr19	54837654	54837810	KIR2DS4	8	3	5	36	39	0	39	1	1	75	KIR2DS4:P43632;disulfid;chr19:54837654-54837810:54837654:54837810	2	1	2	13	2	0	2	0	0.0385113	0.0168067	P43632	156	54837654	54837810	36	39	13	2	1	0.0385113	0.0168067	1	1	1	1	1	0	1.41441	chr19	54837753	NA	C	G	exonic	KIR2DS4
chr19	54837654	54837810	KIR2DS4	8	3	5	36	39	0	39	1	1	75	KIR2DS4:P43632;disulfid;chr19:54837654-54837810:54837654:54837810	2	1	2	13	2	0	2	0	0.0385113	0.0168067	P43632	156	54837654	54837810	36	39	13	2	1	0.0385113	0.0168067	1	1	1	1	1	0	1.41441	chr19	54837771	NA	C	G	exonic	KIR2DS4
chr19	54837654	54837810	KIR2DS4	8	3	5	36	39	0	39	1	1	75	KIR2DS4:P43632;disulfid;chr19:54837654-54837810:54837654:54837810	2	1	2	13	2	0	2	0	0.0385113	0.0168067	P43632	156	54837654	54837810	36	39	13	2	1	0.0385113	0.0168067	1	1	1	1	1	0	1.41441	chr19	54837777	NA	T	G	exonic	KIR2DS4
chr19	54837654	54837810	KIR2DS4	8	3	5	36	39	0	39	1	1	75	KIR2DS4:P43632;disulfid;chr19:54837654-54837810:54837654:54837810	2	1	2	13	2	0	2	0	0.0385113	0.0168067	P43632	156	54837654	54837810	36	39	13	2	1	0.0385113	0.0168067	1	1	1	1	1	0	1.41441	chr19	54837777	NA	T	C	exonic	KIR2DS4
chr19	54837654	54837810	KIR2DS4	8	3	5	36	39	0	39	1	1	75	KIR2DS4:P43632;disulfid;chr19:54837654-54837810:54837654:54837810	2	1	2	13	2	0	2	0	0.0385113	0.0168067	P43632	156	54837654	54837810	36	39	13	2	1	0.0385113	0.0168067	1	1	1	1	1	0	1.41441	chr19	54837778	NA	G	A	exonic	KIR2DS4
chr19	54837657	54837813	KIR2DS4	8	3	5	36	39	0	39	1	1	75	KIR2DS4:P43632;disulfid;chr19:54837657-54837813:54837657:54837813	2	1	2	13	2	0	2	0	0.0385113	0.0168067	P43632	156	54837657	54837813	36	39	13	2	1	0.0385113	0.0168067	1	1	1	1	1	0	1.41441	chr19	54837753	NA	C	G	exonic	KIR2DS4
chr19	54837657	54837813	KIR2DS4	8	3	5	36	39	0	39	1	1	75	KIR2DS4:P43632;disulfid;chr19:54837657-54837813:54837657:54837813	2	1	2	13	2	0	2	0	0.0385113	0.0168067	P43632	156	54837657	54837813	36	39	13	2	1	0.0385113	0.0168067	1	1	1	1	1	0	1.41441	chr19	54837771	NA	C	G	exonic	KIR2DS4
chr19	54837657	54837813	KIR2DS4	8	3	5	36	39	0	39	1	1	75	KIR2DS4:P43632;disulfid;chr19:54837657-54837813:54837657:54837813	2	1	2	13	2	0	2	0	0.0385113	0.0168067	P43632	156	54837657	54837813	36	39	13	2	1	0.0385113	0.0168067	1	1	1	1	1	0	1.41441	chr19	54837777	NA	T	G	exonic	KIR2DS4
chr19	54837657	54837813	KIR2DS4	8	3	5	36	39	0	39	1	1	75	KIR2DS4:P43632;disulfid;chr19:54837657-54837813:54837657:54837813	2	1	2	13	2	0	2	0	0.0385113	0.0168067	P43632	156	54837657	54837813	36	39	13	2	1	0.0385113	0.0168067	1	1	1	1	1	0	1.41441	chr19	54837777	NA	T	C	exonic	KIR2DS4
chr19	54837657	54837813	KIR2DS4	8	3	5	36	39	0	39	1	1	75	KIR2DS4:P43632;disulfid;chr19:54837657-54837813:54837657:54837813	2	1	2	13	2	0	2	0	0.0385113	0.0168067	P43632	156	54837657	54837813	36	39	13	2	1	0.0385113	0.0168067	1	1	1	1	1	0	1.41441	chr19	54837778	NA	G	A	exonic	KIR2DS4
chr19	54837630	54837786	KIR2DS4	8	3	5	36	39	0	39	1	1	75	KIR2DS4:P43632;disulfid;chr19:54837630-54837786:54837630:54837786	2	1	2	13	2	0	2	0	0.0385113	0.0168067	P43632	156	54837630	54837786	36	39	13	2	1	0.0385113	0.0168067	1	1	1	1	1	0	1.41441	chr19	54837753	NA	C	G	exonic	KIR2DS4
chr19	54837630	54837786	KIR2DS4	8	3	5	36	39	0	39	1	1	75	KIR2DS4:P43632;disulfid;chr19:54837630-54837786:54837630:54837786	2	1	2	13	2	0	2	0	0.0385113	0.0168067	P43632	156	54837630	54837786	36	39	13	2	1	0.0385113	0.0168067	1	1	1	1	1	0	1.41441	chr19	54837771	NA	C	G	exonic	KIR2DS4
chr19	54837630	54837786	KIR2DS4	8	3	5	36	39	0	39	1	1	75	KIR2DS4:P43632;disulfid;chr19:54837630-54837786:54837630:54837786	2	1	2	13	2	0	2	0	0.0385113	0.0168067	P43632	156	54837630	54837786	36	39	13	2	1	0.0385113	0.0168067	1	1	1	1	1	0	1.41441	chr19	54837777	NA	T	G	exonic	KIR2DS4
chr19	54837630	54837786	KIR2DS4	8	3	5	36	39	0	39	1	1	75	KIR2DS4:P43632;disulfid;chr19:54837630-54837786:54837630:54837786	2	1	2	13	2	0	2	0	0.0385113	0.0168067	P43632	156	54837630	54837786	36	39	13	2	1	0.0385113	0.0168067	1	1	1	1	1	0	1.41441	chr19	54837777	NA	T	C	exonic	KIR2DS4
chr19	54837630	54837786	KIR2DS4	8	3	5	36	39	0	39	1	1	75	KIR2DS4:P43632;disulfid;chr19:54837630-54837786:54837630:54837786	2	1	2	13	2	0	2	0	0.0385113	0.0168067	P43632	156	54837630	54837786	36	39	13	2	1	0.0385113	0.0168067	1	1	1	1	1	0	1.41441	chr19	54837778	NA	G	A	exonic	KIR2DS4
chrX	71667803	71671524	LOC101059915	3	0	1	4	2	0	2	0.0385113	0.277778	6	LOC101059915:A0A1B0GWI6;proteome;chrX:71667803-71671524:71667803:71671524	3	0	1	4	2	0	2	0	0.0385113	0.277778	A0A1B0GWI6	3721	71667803	71671524	4	2	4	2	0.0385113	0.0385113	0.277778	0.277778	1	1	1	1	1.41441	1.41441	chrX	71668722	NA	G	A	exonic	LOC101059915
chrX	71667803	71671524	LOC101059915	3	0	1	4	2	0	2	0.0385113	0.277778	6	LOC101059915:A0A1B0GWI6;proteome;chrX:71667803-71671524:71667803:71671524	3	0	1	4	2	0	2	0	0.0385113	0.277778	A0A1B0GWI6	3721	71667803	71671524	4	2	4	2	0.0385113	0.0385113	0.277778	0.277778	1	1	1	1	1.41441	1.41441	chrX	71669563	NA	C	T	exonic	LOC101059915
chrX	71667803	71671524	LOC101059915	3	0	1	4	2	0	2	0.0385113	0.277778	6	LOC101059915:A0A1B0GWI6;proteome;chrX:71667803-71671524:71667803:71671524	3	0	1	4	2	0	2	0	0.0385113	0.277778	A0A1B0GWI6	3721	71667803	71671524	4	2	4	2	0.0385113	0.0385113	0.277778	0.277778	1	1	1	1	1.41441	1.41441	chrX	71669601	NA	C	T	exonic	LOC101059915
chrX	71667702	71671524	LOC101059915	3	0	1	4	2	0	2	0.0385113	0.277778	6	LOC101059915:A0A1B0GV59;proteome;chrX:71667702-71671524:71667702:71671524	3	0	1	4	2	0	2	0	0.0385113	0.277778	A0A1B0GV59	3822	71667702	71671524	4	2	4	2	0.0385113	0.0385113	0.277778	0.277778	1	1	1	1	1.41441	1.41441	chrX	71668722	NA	G	A	exonic	LOC101059915
chrX	71667702	71671524	LOC101059915	3	0	1	4	2	0	2	0.0385113	0.277778	6	LOC101059915:A0A1B0GV59;proteome;chrX:71667702-71671524:71667702:71671524	3	0	1	4	2	0	2	0	0.0385113	0.277778	A0A1B0GV59	3822	71667702	71671524	4	2	4	2	0.0385113	0.0385113	0.277778	0.277778	1	1	1	1	1.41441	1.41441	chrX	71669563	NA	C	T	exonic	LOC101059915
chrX	71667702	71671524	LOC101059915	3	0	1	4	2	0	2	0.0385113	0.277778	6	LOC101059915:A0A1B0GV59;proteome;chrX:71667702-71671524:71667702:71671524	3	0	1	4	2	0	2	0	0.0385113	0.277778	A0A1B0GV59	3822	71667702	71671524	4	2	4	2	0.0385113	0.0385113	0.277778	0.277778	1	1	1	1	1.41441	1.41441	chrX	71669601	NA	C	T	exonic	LOC101059915
chr1	13198503	13198584	PRAMEF13	6	3	3	18	71	0	71	1	1	89	PRAMEF13:Q5VWM6;repeat;chr1:13198503-13198584:13198503:13198584	2	0	2	4	2	0	2	0	0.0385113	0.0714286	Q5VWM6	81	13198503	13198584	18	71	4	2	1	0.0385113	0.0714286	1	1	1	1	1	0	1.41441	chr1	13198569	NA	C	A	exonic	PRAMEF13
chr17	7428860	7429697	SPEM3	2	0	2	5	4	0	4	0.127762	0.180672	9	SPEM3:A0A494C095;proteome;chr17:7428860-7429697:7428860:7429697	2	0	2	4	2	0	2	0	0.0385113	0.0714286	A0A494C095	837	7428860	7429697	5	4	4	2	0.127762	0.0385113	0.0714286	0.180672	1	1	1	1	0.893599	1.41441	chr17	7429611	NA	G	A	exonic	SPEM3
chr17	7428860	7429697	SPEM3	2	0	2	5	4	0	4	0.127762	0.180672	9	SPEM3:A0A494C095;proteome;chr17:7428860-7429697:7428860:7429697	2	0	2	4	2	0	2	0	0.0385113	0.0714286	A0A494C095	837	7428860	7429697	5	4	4	2	0.127762	0.0385113	0.0714286	0.180672	1	1	1	1	0.893599	1.41441	chr17	7429638	NA	A	G	exonic	SPEM3
chr9	171952	179045	CBWD1	7	0	0	7	9	0	9	0.0618589	1	16	CBWD1:Q9BRT8-4;proteome;chr9:171952-179045:171952:179045	7	0	0	7	8	0	8	0	0.039412	1	Q9BRT8-4	7093	171952	179045	7	9	7	8	0.0618589	0.039412	1	1	1	1	1	1	1.2086	1.40437	chr9	172167	NA	C	T	exonic	CBWD1
chr9	164402	173325	CBWD1	7	0	0	7	9	0	9	0.0618589	1	16	CBWD1:A0A087WVU7;proteome;chr9:164402-173325:164402:173325	7	0	0	7	8	0	8	0	0.039412	1	A0A087WVU7	8923	164402	173325	7	9	7	8	0.0618589	0.039412	1	1	1	1	1	1	1.2086	1.40437	chr9	172167	NA	C	T	exonic	CBWD1
chr9	161566	179012	CBWD1	7	0	0	7	9	0	9	0.0618589	1	16	CBWD1:A0A087WTC0;proteome;chr9:161566-179012:161566:179012	7	0	0	7	8	0	8	0	0.039412	1	A0A087WTC0	17446	161566	179012	7	9	7	8	0.0618589	0.039412	1	1	1	1	1	1	1.2086	1.40437	chr9	172167	NA	C	T	exonic	CBWD1
chr9	161566	179042	CBWD1	7	0	0	7	9	0	9	0.0618589	1	16	CBWD1:A0A087WTC0;proteome;chr9:161566-179042:161566:179042	7	0	0	7	8	0	8	0	0.039412	1	A0A087WTC0	17476	161566	179042	7	9	7	8	0.0618589	0.039412	1	1	1	1	1	1	1.2086	1.40437	chr9	172167	NA	C	T	exonic	CBWD1
chr9	172081	173316	CBWD1	7	0	0	7	9	0	9	0.0618589	1	16	CBWD1:A0A087WVU7;domain;chr9:172081-173316:172081:173316	7	0	0	7	8	0	8	0	0.039412	1	A0A087WVU7	1235	172081	173316	7	9	7	8	0.0618589	0.039412	1	1	1	1	1	1	1.2086	1.40437	chr9	172167	NA	C	T	exonic	CBWD1
chr9	154710	178843	CBWD1	7	0	0	7	9	0	9	0.0618589	1	16	CBWD1:F2Z2T4;domain;chr9:154710-178843:154710:178843	7	0	0	7	8	0	8	0	0.039412	1	F2Z2T4	24133	154710	178843	7	9	7	8	0.0618589	0.039412	1	1	1	1	1	1	1.2086	1.40437	chr9	172167	NA	C	T	exonic	CBWD1
chr9	162443	178843	CBWD1	7	0	0	7	9	0	9	0.0618589	1	16	CBWD1:A0A087WTC0;domain;chr9:162443-178843:162443:178843	7	0	0	7	8	0	8	0	0.039412	1	A0A087WTC0	16400	162443	178843	7	9	7	8	0.0618589	0.039412	1	1	1	1	1	1	1.2086	1.40437	chr9	172167	NA	C	T	exonic	CBWD1
chr9	171952	179023	CBWD1	7	0	0	7	9	0	9	0.0618589	1	16	CBWD1:A0A0B4J1T6;proteome;chr9:171952-179023:171952:179023	7	0	0	7	8	0	8	0	0.039412	1	A0A0B4J1T6	7071	171952	179023	7	9	7	8	0.0618589	0.039412	1	1	1	1	1	1	1.2086	1.40437	chr9	172167	NA	C	T	exonic	CBWD1
chr9	152913	179025	CBWD1	7	0	0	7	9	0	9	0.0618589	1	16	CBWD1:F2Z2T4;proteome;chr9:152913-179025:152913:179025	7	0	0	7	8	0	8	0	0.039412	1	F2Z2T4	26112	152913	179025	7	9	7	8	0.0618589	0.039412	1	1	1	1	1	1	1.2086	1.40437	chr9	172167	NA	C	T	exonic	CBWD1
chr9	162431	178843	CBWD1	7	0	0	7	9	0	9	0.0618589	1	16	CBWD1:A0A087X140;domain;chr9:162431-178843:162431:178843	7	0	0	7	8	0	8	0	0.039412	1	A0A087X140	16412	162431	178843	7	9	7	8	0.0618589	0.039412	1	1	1	1	1	1	1.2086	1.40437	chr9	172167	NA	C	T	exonic	CBWD1
chr9	161566	179052	CBWD1	7	0	0	7	9	0	9	0.0618589	1	16	CBWD1:A0A087WZQ3;proteome;chr9:161566-179052:161566:179052	7	0	0	7	8	0	8	0	0.039412	1	A0A087WZQ3	17486	161566	179052	7	9	7	8	0.0618589	0.039412	1	1	1	1	1	1	1.2086	1.40437	chr9	172167	NA	C	T	exonic	CBWD1
chr1	146963308	146965103	NBPF12	9	6	6	42	102	0	102	1	1	144	NBPF12:A0A075B764;domain;chr1:146963308-146965103:146963308:146965103	5	0	2	7	8	0	8	0	0.039412	0.304813	A0A075B764	1795	146963308	146965103	42	102	7	8	1	0.039412	0.304813	1	1	1	1	1	0	1.40437	chr1	146964988	NA	T	A	exonic	NBPF12
chr1	146963308	146971393	NBPF12	9	6	6	42	102	0	102	1	1	144	NBPF12:A0A087WUW2;domain;chr1:146963308-146971393:146963308:146971393	5	0	2	7	8	0	8	0	0.039412	0.304813	A0A087WUW2	8085	146963308	146971393	42	102	7	8	1	0.039412	0.304813	1	1	1	1	1	0	1.40437	chr1	146964988	NA	T	A	exonic	NBPF12
chr1	91500850	91525764	CDC7	6	0	0	6	6	0	6	0.0454917	1	12	CDC7:A0A384MTU6;proteome;chr1:91500850-91525764:91500850:91525764	6	0	0	6	6	0	6	0	0.0454917	1	A0A384MTU6	24914	91500850	91525764	6	6	6	6	0.0454917	0.0454917	1	1	1	1	1	1	1.34207	1.34207	chr1	91511686	NA	T	G	exonic	CDC7
chr1	91500850	91525764	CDC7	6	0	0	6	6	0	6	0.0454917	1	12	CDC7:A0A384MTU6;proteome;chr1:91500850-91525764:91500850:91525764	6	0	0	6	6	0	6	0	0.0454917	1	A0A384MTU6	24914	91500850	91525764	6	6	6	6	0.0454917	0.0454917	1	1	1	1	1	1	1.34207	1.34207	chr1	91513979	NA	C	T	exonic	CDC7
chr1	91501716	91524432	CDC7	6	0	0	6	6	0	6	0.0454917	1	12	CDC7:O00311;chain;chr1:91501716-91524432:91501716:91524432	6	0	0	6	6	0	6	0	0.0454917	1	O00311	22716	91501716	91524432	6	6	6	6	0.0454917	0.0454917	1	1	1	1	1	1	1.34207	1.34207	chr1	91511686	NA	T	G	exonic	CDC7
chr1	91501716	91524432	CDC7	6	0	0	6	6	0	6	0.0454917	1	12	CDC7:O00311;chain;chr1:91501716-91524432:91501716:91524432	6	0	0	6	6	0	6	0	0.0454917	1	O00311	22716	91501716	91524432	6	6	6	6	0.0454917	0.0454917	1	1	1	1	1	1	1.34207	1.34207	chr1	91513979	NA	C	T	exonic	CDC7
chr1	91507909	91524417	CDC7	6	0	0	6	6	0	6	0.0454917	1	12	CDC7:A0A384MTU6;domain;chr1:91507909-91524417:91507909:91524417	6	0	0	6	6	0	6	0	0.0454917	1	A0A384MTU6	16508	91507909	91524417	6	6	6	6	0.0454917	0.0454917	1	1	1	1	1	1	1.34207	1.34207	chr1	91511686	NA	T	G	exonic	CDC7
chr1	91507909	91524417	CDC7	6	0	0	6	6	0	6	0.0454917	1	12	CDC7:A0A384MTU6;domain;chr1:91507909-91524417:91507909:91524417	6	0	0	6	6	0	6	0	0.0454917	1	A0A384MTU6	16508	91507909	91524417	6	6	6	6	0.0454917	0.0454917	1	1	1	1	1	1	1.34207	1.34207	chr1	91513979	NA	C	T	exonic	CDC7
chr1	91501107	91525764	CDC7	6	0	0	6	6	0	6	0.0454917	1	12	CDC7:A0A384MTU6;proteome;chr1:91501107-91525764:91501107:91525764	6	0	0	6	6	0	6	0	0.0454917	1	A0A384MTU6	24657	91501107	91525764	6	6	6	6	0.0454917	0.0454917	1	1	1	1	1	1	1.34207	1.34207	chr1	91511686	NA	T	G	exonic	CDC7
chr1	91501107	91525764	CDC7	6	0	0	6	6	0	6	0.0454917	1	12	CDC7:A0A384MTU6;proteome;chr1:91501107-91525764:91501107:91525764	6	0	0	6	6	0	6	0	0.0454917	1	A0A384MTU6	24657	91501107	91525764	6	6	6	6	0.0454917	0.0454917	1	1	1	1	1	1	1.34207	1.34207	chr1	91513979	NA	C	T	exonic	CDC7
chr1	91507909	91524432	CDC7	6	0	0	6	6	0	6	0.0454917	1	12	CDC7:O00311;domain;chr1:91507909-91524432:91507909:91524432	6	0	0	6	6	0	6	0	0.0454917	1	O00311	16523	91507909	91524432	6	6	6	6	0.0454917	0.0454917	1	1	1	1	1	1	1.34207	1.34207	chr1	91511686	NA	T	G	exonic	CDC7
chr1	91507909	91524432	CDC7	6	0	0	6	6	0	6	0.0454917	1	12	CDC7:O00311;domain;chr1:91507909-91524432:91507909:91524432	6	0	0	6	6	0	6	0	0.0454917	1	O00311	16523	91507909	91524432	6	6	6	6	0.0454917	0.0454917	1	1	1	1	1	1	1.34207	1.34207	chr1	91513979	NA	C	T	exonic	CDC7
chr7	92469430	92470321	ERVW-1	6	3	0	15	37	0	37	1	1	52	ERVW-1:Q9UQF0;0;chr7:92469430-92470321:92469430:92470321	6	0	0	6	6	0	6	0	0.0454917	1	Q9UQF0	891	92469430	92470321	15	37	6	6	1	0.0454917	1	1	1	1	1	1	0	1.34207	chr7	92469618	NA	A	G	exonic	ERVW-1
chr7	92469430	92470321	ERVW-1	6	3	0	15	37	0	37	1	1	52	ERVW-1:Q9UQF0;0;chr7:92469430-92470321:92469430:92470321	6	0	0	6	6	0	6	0	0.0454917	1	Q9UQF0	891	92469430	92470321	15	37	6	6	1	0.0454917	1	1	1	1	1	1	0	1.34207	chr7	92469733	NA	A	G	exonic	ERVW-1
chr7	92469430	92470321	ERVW-1	6	3	0	15	37	0	37	1	1	52	ERVW-1:Q9UQF0;0;chr7:92469430-92470321:92469430:92470321	6	0	0	6	6	0	6	0	0.0454917	1	Q9UQF0	891	92469430	92470321	15	37	6	6	1	0.0454917	1	1	1	1	1	1	0	1.34207	chr7	92469865	NA	T	C	exonic	ERVW-1
chr6	170318386	170318638	FAM120B	6	6	0	12	13	0	13	0.435821	0.0454917	25	FAM120B:A0A0D9SEJ5;region;chr6:170318386-170318638:170318386:170318638	6	0	0	6	6	0	6	0	0.0454917	1	A0A0D9SEJ5	252	170318386	170318638	12	13	6	6	0.435821	0.0454917	1	0.0454917	1	1	1	1	0.360692	1.34207	chr6	170318607	NA	A	ACCCTGAACCCAGGCAAGAAGTTCCCATGTGTACAGG	exonic	FAM120B
chr6	170318671	170318674	FAM120B	6	6	0	12	13	0	13	0.435821	0.0454917	25	FAM120B:Q96EK7;UniProt_Release2020_04_hg38_combined;chr6:170318671-170318674:170318671:170318674	6	0	0	6	6	0	6	0	0.0454917	1	Q96EK7	3	170318671	170318674	12	13	6	6	0.435821	0.0454917	1	0.0454917	1	1	1	1	0.360692	1.34207	chr6	170318673	NA	A	G	exonic	FAM120B
chr3	195771153	195779760	MUC4\x3bMUC4	9	6	8	43	99	0	99	1	1	142	MUC4\x3bMUC4:A0A0G2JRC8;proteome;chr3:195771153-195779760:195771153:195779760	3	0	3	6	6	0	6	0	0.0454917	0.0565317	A0A0G2JRC8	8607	195771153	195779760	43	99	6	6	1	0.0454917	0.0565317	1	1	1	1	1	0	1.34207	chr3	195778915	NA	G	A	exonic	MUC4
chr3	195771153	195779760	MUC4\x3bMUC4	9	6	8	43	99	0	99	1	1	142	MUC4\x3bMUC4:A0A0G2JRC8;proteome;chr3:195771153-195779760:195771153:195779760	3	0	3	6	6	0	6	0	0.0454917	0.0565317	A0A0G2JRC8	8607	195771153	195779760	43	99	6	6	1	0.0454917	0.0565317	1	1	1	1	1	0	1.34207	chr3	195778930	NA	G	*	exonic	MUC4
chr3	195771153	195779760	MUC4\x3bMUC4	9	6	8	43	99	0	99	1	1	142	MUC4\x3bMUC4:A0A0G2JRC8;proteome;chr3:195771153-195779760:195771153:195779760	3	0	3	6	6	0	6	0	0.0454917	0.0565317	A0A0G2JRC8	8607	195771153	195779760	43	99	6	6	1	0.0454917	0.0565317	1	1	1	1	1	0	1.34207	chr3	195778930	NA	G	GCTGAGGAAGTGTCGGTGACAGGAAGAGGGGTGGCGTGACCTGTGGATA	exonic	MUC4
chr3	195771153	195779760	MUC4\x3bMUC4	9	6	8	43	99	0	99	1	1	142	MUC4\x3bMUC4:A0A0G2JRC8;proteome;chr3:195771153-195779760:195771153:195779760	3	0	3	6	6	0	6	0	0.0454917	0.0565317	A0A0G2JRC8	8607	195771153	195779760	43	99	6	6	1	0.0454917	0.0565317	1	1	1	1	1	0	1.34207	chr3	195778959	NA	G	*	exonic	MUC4
chr3	195771153	195779760	MUC4\x3bMUC4	9	6	8	43	99	0	99	1	1	142	MUC4\x3bMUC4:A0A0G2JRC8;proteome;chr3:195771153-195779760:195771153:195779760	3	0	3	6	6	0	6	0	0.0454917	0.0565317	A0A0G2JRC8	8607	195771153	195779760	43	99	6	6	1	0.0454917	0.0565317	1	1	1	1	1	0	1.34207	chr3	195778959	NA	G	C	exonic	MUC4
chr3	195771153	195779760	MUC4\x3bMUC4	9	6	8	43	99	0	99	1	1	142	MUC4\x3bMUC4:A0A0G2JRC8;proteome;chr3:195771153-195779760:195771153:195779760	3	0	3	6	6	0	6	0	0.0454917	0.0565317	A0A0G2JRC8	8607	195771153	195779760	43	99	6	6	1	0.0454917	0.0565317	1	1	1	1	1	0	1.34207	chr3	195778967	NA	G	C	exonic	MUC4
chr3	195771153	195779760	MUC4\x3bMUC4	9	6	8	43	99	0	99	1	1	142	MUC4\x3bMUC4:A0A0G2JRC8;proteome;chr3:195771153-195779760:195771153:195779760	3	0	3	6	6	0	6	0	0.0454917	0.0565317	A0A0G2JRC8	8607	195771153	195779760	43	99	6	6	1	0.0454917	0.0565317	1	1	1	1	1	0	1.34207	chr3	195778967	NA	G	*	exonic	MUC4
chr3	195771153	195779760	MUC4\x3bMUC4	9	6	8	43	99	0	99	1	1	142	MUC4\x3bMUC4:A0A0G2JRC8;proteome;chr3:195771153-195779760:195771153:195779760	3	0	3	6	6	0	6	0	0.0454917	0.0565317	A0A0G2JRC8	8607	195771153	195779760	43	99	6	6	1	0.0454917	0.0565317	1	1	1	1	1	0	1.34207	chr3	195778977	NA	T	*	exonic	MUC4
chr3	195771153	195779760	MUC4\x3bMUC4	9	6	8	43	99	0	99	1	1	142	MUC4\x3bMUC4:A0A0G2JRC8;proteome;chr3:195771153-195779760:195771153:195779760	3	0	3	6	6	0	6	0	0.0454917	0.0565317	A0A0G2JRC8	8607	195771153	195779760	43	99	6	6	1	0.0454917	0.0565317	1	1	1	1	1	0	1.34207	chr3	195778977	NA	T	C	exonic	MUC4
chr3	195771153	195779760	MUC4\x3bMUC4	9	6	8	43	99	0	99	1	1	142	MUC4\x3bMUC4:A0A0G2JRC8;proteome;chr3:195771153-195779760:195771153:195779760	3	0	3	6	6	0	6	0	0.0454917	0.0565317	A0A0G2JRC8	8607	195771153	195779760	43	99	6	6	1	0.0454917	0.0565317	1	1	1	1	1	0	1.34207	chr3	195778978	NA	G	*	exonic	MUC4
chr3	195771153	195779760	MUC4\x3bMUC4	9	6	8	43	99	0	99	1	1	142	MUC4\x3bMUC4:A0A0G2JRC8;proteome;chr3:195771153-195779760:195771153:195779760	3	0	3	6	6	0	6	0	0.0454917	0.0565317	A0A0G2JRC8	8607	195771153	195779760	43	99	6	6	1	0.0454917	0.0565317	1	1	1	1	1	0	1.34207	chr3	195778978	NA	G	A	exonic	MUC4
chr3	195771153	195779760	MUC4\x3bMUC4	9	6	8	43	99	0	99	1	1	142	MUC4\x3bMUC4:A0A0G2JRC8;proteome;chr3:195771153-195779760:195771153:195779760	3	0	3	6	6	0	6	0	0.0454917	0.0565317	A0A0G2JRC8	8607	195771153	195779760	43	99	6	6	1	0.0454917	0.0565317	1	1	1	1	1	0	1.34207	chr3	195778988	NA	TGTCGGTGACAGGAAGAGGGGTGGTGTCACCTGTGGATGCTGAGGAAGTGCTGGTGACAGGAAGAGGGGTGCCGTGACCTGTGGACACTGAGGAAGC	*	exonic	MUC4
chr3	195771153	195779760	MUC4\x3bMUC4	9	6	8	43	99	0	99	1	1	142	MUC4\x3bMUC4:A0A0G2JRC8;proteome;chr3:195771153-195779760:195771153:195779760	3	0	3	6	6	0	6	0	0.0454917	0.0565317	A0A0G2JRC8	8607	195771153	195779760	43	99	6	6	1	0.0454917	0.0565317	1	1	1	1	1	0	1.34207	chr3	195778988	NA	T	C	exonic	MUC4
chr3	195771153	195779760	MUC4\x3bMUC4	9	6	8	43	99	0	99	1	1	142	MUC4\x3bMUC4:A0A0G2JRC8;proteome;chr3:195771153-195779760:195771153:195779760	3	0	3	6	6	0	6	0	0.0454917	0.0565317	A0A0G2JRC8	8607	195771153	195779760	43	99	6	6	1	0.0454917	0.0565317	1	1	1	1	1	0	1.34207	chr3	195779012	NA	T	*	exonic	MUC4
chr3	195771153	195779760	MUC4\x3bMUC4	9	6	8	43	99	0	99	1	1	142	MUC4\x3bMUC4:A0A0G2JRC8;proteome;chr3:195771153-195779760:195771153:195779760	3	0	3	6	6	0	6	0	0.0454917	0.0565317	A0A0G2JRC8	8607	195771153	195779760	43	99	6	6	1	0.0454917	0.0565317	1	1	1	1	1	0	1.34207	chr3	195779012	NA	T	C	exonic	MUC4
chr3	195771153	195779760	MUC4\x3bMUC4	9	6	8	43	99	0	99	1	1	142	MUC4\x3bMUC4:A0A0G2JRC8;proteome;chr3:195771153-195779760:195771153:195779760	3	0	3	6	6	0	6	0	0.0454917	0.0565317	A0A0G2JRC8	8607	195771153	195779760	43	99	6	6	1	0.0454917	0.0565317	1	1	1	1	1	0	1.34207	chr3	195779036	NA	T	*	exonic	MUC4
chr3	195771153	195779760	MUC4\x3bMUC4	9	6	8	43	99	0	99	1	1	142	MUC4\x3bMUC4:A0A0G2JRC8;proteome;chr3:195771153-195779760:195771153:195779760	3	0	3	6	6	0	6	0	0.0454917	0.0565317	A0A0G2JRC8	8607	195771153	195779760	43	99	6	6	1	0.0454917	0.0565317	1	1	1	1	1	0	1.34207	chr3	195779036	NA	T	G	exonic	MUC4
chr3	195771153	195779760	MUC4\x3bMUC4	9	6	8	43	99	0	99	1	1	142	MUC4\x3bMUC4:A0A0G2JRC8;proteome;chr3:195771153-195779760:195771153:195779760	3	0	3	6	6	0	6	0	0.0454917	0.0565317	A0A0G2JRC8	8607	195771153	195779760	43	99	6	6	1	0.0454917	0.0565317	1	1	1	1	1	0	1.34207	chr3	195779059	NA	C	*	exonic	MUC4
chr3	195771153	195779760	MUC4\x3bMUC4	9	6	8	43	99	0	99	1	1	142	MUC4\x3bMUC4:A0A0G2JRC8;proteome;chr3:195771153-195779760:195771153:195779760	3	0	3	6	6	0	6	0	0.0454917	0.0565317	A0A0G2JRC8	8607	195771153	195779760	43	99	6	6	1	0.0454917	0.0565317	1	1	1	1	1	0	1.34207	chr3	195779059	NA	C	G	exonic	MUC4
chr3	195771153	195779760	MUC4\x3bMUC4	9	6	8	43	99	0	99	1	1	142	MUC4\x3bMUC4:A0A0G2JRC8;proteome;chr3:195771153-195779760:195771153:195779760	3	0	3	6	6	0	6	0	0.0454917	0.0565317	A0A0G2JRC8	8607	195771153	195779760	43	99	6	6	1	0.0454917	0.0565317	1	1	1	1	1	0	1.34207	chr3	195779073	NA	C	*	exonic	MUC4
chr3	195771153	195779760	MUC4\x3bMUC4	9	6	8	43	99	0	99	1	1	142	MUC4\x3bMUC4:A0A0G2JRC8;proteome;chr3:195771153-195779760:195771153:195779760	3	0	3	6	6	0	6	0	0.0454917	0.0565317	A0A0G2JRC8	8607	195771153	195779760	43	99	6	6	1	0.0454917	0.0565317	1	1	1	1	1	0	1.34207	chr3	195779073	NA	C	T	exonic	MUC4
[truncated: 869 more rows]
[truncated: 12 more columns]
